# Supplementary material for: Genetics of Ascites Resistance and Tolerance in Chicken: A Random Regression Approach
Source: G3 (Bethesda). 2012 May 1;2(5):527–35. doi: 10.1534/g3.112.002311 (PMC3362936; doi:10.1534/g3.112.002311)
Supplement: Supporting Information [file supp_2.5.527_FileS1.zip]

Archive with 8 entries (5 files):
- FileS1/
- FileS1/AscitesToleranceG3_README_sasFiles_KAUSE.txt
- FileS1/pedigree_AscitesToleranceG3_24112011_KAUSE.dat
- __MACOSX/
- __MACOSX/FileS1/
- __MACOSX/FileS1/._pedigree_AscitesToleranceG3_24112011_KAUSE.dat
- FileS1/pheno_AscitesToleranceG3_24112011_KAUSE.dat
- __MACOSX/FileS1/._pheno_AscitesToleranceG3_24112011_KAUSE.dat
