# Supplementary material for: Genetics of Ascites Resistance and Tolerance in Chicken: A Random Regression Approach
Source: G3 (Bethesda). 2012 May 1;2(5):527–35. doi: 10.1534/g3.112.002311 (PMC3362936; doi:10.1534/g3.112.002311)
Supplement: Supporting Information [file supp_2.5.527_FileS1.zip › FileS1/AscitesToleranceG3_README_sasFiles_KAUSE.txt]

/* SAS files to read in the data set for Ascites tolerance analysis by Kause et al.  */
/* 7.12.2011 */
/* All DATA owned by Cobb */

data ped;
 infile  'pedigree_AscitesToleranceG3_24112011_KAUSE.dat' firstobs=2;
  input
 idnro
 sirenro
 damnro;
run;

/* Variables : animal, sire dam, as in a normal pedigree */


data pheno;
 infile 'pheno_AscitesToleranceG3_24112011_KAUSE.dat' firstobs=2;
  input
  idnro 
  sirenro 
  damnro 
  gender 
  batchstable 
  age_BW2 
  age_BW7 
  age_ratio 
  person 
  BW2 
  BW7 
  ratio;
run;

/* This is the phenotypic data used */
/* All variable names are identical to abbreviations used in the manuscript */
 
