# Supplementary material for: Genetics of Ascites Resistance and Tolerance in Chicken: A Random Regression Approach
Source: G3 (Bethesda). 2012 May 1;2(5):527–35. doi: 10.1534/g3.112.002311 (PMC3362936; doi:10.1534/g3.112.002311)
Supplement: Supporting Information [file supp_2.5.527_FileS1.zip › FileS1/pedigree_AscitesToleranceG3_24112011_KAUSE.dat]

id sire dam
1 0 0
2 0 0
3 0 0
4 0 0
5 0 0
6 0 0
7 0 0
8 0 0
9 0 0
10 0 0
11 0 0
12 0 0
13 0 0
14 0 0
15 0 0
16 0 0
17 0 0
18 0 0
19 0 0
20 0 0
21 0 0
22 0 0
23 0 0
24 0 0
25 0 0
26 0 0
27 0 0
28 0 0
29 0 0
30 0 0
31 0 0
32 0 0
33 2 4
34 2 5
35 2 5
36 0 0
37 0 0
38 2 4
39 2 5
40 9 0
41 12 0
42 12 0
43 12 0
44 0 0
45 0 0
46 10 0
47 14 0
48 2 5
49 2 0
50 8 16
51 8 16
52 8 17
53 8 0
54 10 18
55 1 3
56 1 3
57 7 0
58 7 0
59 8 0
60 13 21
61 14 22
62 23 25
63 24 26
64 8 17
65 13 21
66 14 22
67 14 22
68 24 26
69 6 15
70 9 0
71 10 18
72 11 19
73 12 20
74 12 20
75 14 0
76 14 22
77 23 0
78 24 0
79 6 15
80 10 0
81 11 19
82 23 0
83 27 0
84 28 0
85 29 32
86 27 31
87 28 0
88 29 0
89 23 25
90 23 25
91 37 33
92 28 0
93 48 47
94 38 0
95 37 34
96 27 30
97 27 31
98 39 43
99 39 40
100 37 33
101 36 35
102 27 30
103 27 31
104 39 44
105 36 35
106 29 32
107 45 49
108 39 44
109 37 34
110 36 35
111 45 49
112 39 43
113 55 63
114 58 52
115 61 50
116 48 47
117 71 75
118 71 76
119 59 0
120 62 65
121 57 60
122 57 60
123 51 54
124 45 49
125 39 42
126 39 41
127 58 52
128 61 56
129 0 46
130 45 49
131 39 44
132 37 34
133 37 33
134 79 80
135 71 76
136 61 56
137 0 53
138 71 75
139 71 76
140 72 68
141 73 69
142 62 67
143 90 91
144 83 0
145 71 74
146 71 76
147 89 87
148 78 77
149 71 76
150 86 88
151 86 0
152 84 85
153 82 0
154 72 68
155 71 70
156 71 76
157 73 69
158 73 69
159 73 69
160 55 64
161 55 66
162 93 95
163 93 94
164 78 81
165 103 106
166 103 106
167 103 104
168 100 102
169 93 96
170 93 97
171 93 94
172 93 96
173 112 113
174 108 115
175 109 107
176 99 105
177 98 101
178 98 101
179 93 94
180 93 94
181 93 97
182 128 133
183 109 110
184 0 92
185 127 131
186 124 117
187 142 140
188 134 135
189 134 135
190 134 135
191 134 135
192 127 126
193 132 120
194 125 121
195 111 116
196 111 114
197 111 114
198 136 138
199 124 123
200 112 113
201 146 144
202 150 145
203 150 145
204 137 139
205 132 118
206 0 149
207 146 144
208 130 129
209 119 122
210 162 157
211 162 153
212 162 153
213 156 160
214 146 144
215 137 139
216 155 163
217 162 154
218 162 154
219 146 144
220 150 145
221 150 143
222 142 141
223 137 139
224 172 168
225 169 167
226 148 147
227 146 144
228 178 173
229 172 166
230 164 171
231 162 154
232 162 157
233 183 184
234 172 168
235 172 165
236 172 166
237 164 171
238 161 152
239 162 154
240 162 154
241 162 154
242 156 151
243 156 158
244 179 175
245 179 175
246 164 170
247 162 154
248 156 159
249 182 181
250 182 181
251 177 174
252 180 176
253 179 175
254 179 175
255 172 166
256 164 170
257 199 189
258 199 188
259 199 188
260 182 181
261 179 175
262 179 175
263 199 195
264 199 188
265 197 193
266 187 185
267 187 186
268 201 205
269 201 205
270 191 198
271 191 200
272 194 192
273 187 186
274 187 186
275 201 203
276 201 205
277 206 202
278 199 195
279 199 188
280 199 188
281 206 202
282 196 190
283 219 218
284 219 223
285 199 188
286 214 210
287 199 188
288 225 227
289 219 218
290 216 217
291 214 212
292 225 227
293 219 223
294 215 213
295 208 204
296 206 202
297 219 220
298 216 221
299 216 221
300 201 203
301 219 222
302 219 223
303 246 248
304 231 229
305 219 218
306 207 209
307 239 238
308 243 236
309 231 230
310 245 228
311 245 228
312 226 224
313 219 218
314 215 211
315 239 238
316 243 233
317 231 230
318 245 232
319 245 232
320 245 232
321 246 248
322 242 237
323 262 257
324 244 247
325 242 237
326 250 254
327 241 234
328 242 240
329 243 235
330 260 265
331 266 257
332 252 249
333 268 271
334 272 274
335 260 263
336 260 264
337 266 258
338 252 256
339 275 280
340 270 267
341 260 263
342 251 253
343 252 256
344 252 255
345 281 284
346 283 276
347 283 276
348 283 276
349 275 280
350 275 279
351 266 258
352 281 282
353 283 278
354 259 261
355 286 285
356 275 279
357 290 288
358 275 280
359 275 280
360 260 264
361 268 271
362 268 271
363 273 269
364 300 299
365 292 294
366 290 289
367 283 276
368 275 280
369 307 302
370 296 298
371 296 298
372 290 291
373 307 302
374 296 298
375 277 287
376 317 319
377 308 306
378 296 297
379 290 288
380 290 288
381 325 324
382 310 312
383 308 303
384 307 302
385 295 293
386 290 289
387 290 288
388 310 312
389 304 301
390 304 301
391 300 299
392 320 316
393 315 318
394 308 306
395 308 306
396 308 305
397 300 299
398 317 321
399 310 312
400 313 314
401 335 337
402 327 326
403 315 322
404 311 309
405 340 0
406 333 336
407 332 331
408 315 322
409 315 318
410 349 351
411 345 346
412 341 339
413 342 344
414 332 330
415 325 323
416 350 348
417 352 353
418 350 348
419 329 328
420 352 353
421 352 353
422 352 354
423 333 338
424 335 337
425 372 371
426 368 361
427 368 367
428 356 355
429 352 353
430 352 353
431 335 337
432 334 330
433 362 364
434 368 367
435 358 360
436 356 355
437 352 353
438 347 343
439 335 337
440 378 379
441 378 377
442 363 365
443 368 367
444 357 359
445 368 0
446 382 381
447 372 371
448 368 367
449 352 353
450 378 377
451 383 386
452 375 374
453 373 366
454 392 395
455 387 384
456 396 380
457 378 376
458 375 374
459 372 371
460 369 370
461 408 412
462 404 403
463 404 401
464 404 401
465 404 401
466 398 399
467 397 394
468 391 390
469 389 388
470 411 409
471 404 401
472 400 0
473 404 403
474 404 401
475 392 395
476 414 416
477 411 409
478 404 401
479 387 385
480 415 413
481 408 405
482 414 416
483 415 413
484 415 413
485 397 393
486 397 393
487 431 428
488 423 422
489 424 420
490 419 418
491 408 410
492 402 407
493 408 406
494 404 401
495 435 437
496 434 433
497 439 436
498 431 428
499 431 430
500 431 427
501 426 432
502 435 438
503 448 446
504 448 446
505 445 444
506 440 443
507 431 429
508 431 425
509 424 421
510 419 417
511 434 433
512 431 430
513 447 449
514 447 449
515 441 442
516 455 454
517 450 452
518 447 449
519 431 430
520 459 466
521 455 460
522 448 446
523 467 465
524 467 465
525 467 465
526 468 464
527 457 462
528 474 470
529 457 456
530 458 451
531 468 469
532 455 460
533 479 477
534 478 476
535 474 470
536 467 465
537 473 475
538 472 471
539 461 463
540 498 495
541 492 490
542 492 490
543 482 483
544 457 456
545 458 453
546 498 497
547 482 486
548 482 483
549 480 481
550 474 470
551 504 507
552 504 507
553 498 496
554 498 496
555 487 489
556 508 505
557 504 507
558 498 494
559 484 485
560 512 511
561 508 503
562 508 505
563 508 505
564 508 505
565 504 506
566 498 494
567 498 493
568 500 488
569 484 485
570 508 505
571 504 507
572 508 505
573 504 510
574 499 501
575 509 513
576 504 507
577 491 502
578 521 522
579 508 505
580 504 507
581 526 530
582 520 528
583 527 525
584 527 524
585 527 523
586 519 517
587 515 514
588 499 501
589 532 531
590 520 528
591 527 524
592 533 534
593 526 529
594 520 528
595 527 523
596 521 522
597 521 522
598 519 517
599 520 528
600 527 525
601 527 523
602 516 518
603 537 538
604 527 523
605 527 523
606 542 545
607 543 539
608 543 539
609 527 524
610 548 550
611 541 540
612 536 535
613 527 523
614 527 524
615 548 550
616 544 546
617 537 538
618 571 563
619 569 551
620 552 553
621 543 539
622 568 561
623 568 565
624 568 564
625 568 566
626 557 559
627 557 558
628 557 558
629 552 553
630 543 539
631 574 572
632 574 572
633 568 562
634 552 553
635 548 549
636 544 547
637 575 577
638 567 570
639 556 555
640 575 577
641 575 577
642 580 578
643 575 577
644 557 559
645 585 591
646 585 591
647 579 584
648 579 583
649 580 578
650 575 577
651 575 577
652 575 576
653 594 598
654 581 587
655 568 566
656 571 560
657 557 554
658 597 593
659 595 592
660 585 590
661 585 589
662 581 587
663 574 573
664 568 566
665 568 566
666 568 566
667 579 586
668 582 588
669 582 588
670 601 599
671 602 605
672 595 592
673 581 587
674 607 606
675 602 605
676 602 605
677 614 617
678 613 610
679 613 611
680 603 604
681 596 600
682 618 620
683 618 621
684 615 616
685 626 622
686 624 629
687 624 629
688 624 628
689 618 620
690 613 612
691 633 638
692 624 629
693 608 609
694 640 641
695 626 622
696 624 629
697 631 634
698 624 628
699 631 634
700 627 625
701 626 622
702 624 629
703 624 629
704 618 619
705 654 647
706 631 623
707 626 630
708 624 629
709 624 629
710 655 656
711 642 639
712 631 634
713 624 629
714 664 659
715 664 659
716 658 666
717 651 652
718 632 635
719 631 634
720 669 667
721 651 645
722 649 648
723 644 637
724 643 636
725 671 672
726 669 667
727 669 667
728 662 663
729 661 665
730 654 653
731 654 647
732 631 634
733 650 668
734 662 663
735 655 657
736 655 657
737 649 646
738 624 629
739 669 670
740 662 663
741 644 637
742 675 674
743 673 676
744 655 657
745 649 646
746 669 670
747 661 665
748 690 686
749 690 689
750 679 682
751 675 674
752 669 667
753 690 686
754 690 689
755 687 688
756 687 688
757 679 684
758 680 681
759 683 677
760 669 667
761 664 660
762 687 688
763 692 695
764 690 689
765 683 678
766 675 674
767 697 698
768 692 695
769 694 696
770 687 685
771 705 706
772 702 701
773 704 714
774 718 719
775 711 713
776 711 710
777 708 707
778 702 701
779 693 691
780 727 731
781 729 730
782 722 721
783 717 715
784 712 716
785 708 707
786 705 709
787 705 709
788 705 706
789 702 701
790 702 699
791 720 724
792 702 700
793 692 695
794 738 733
795 717 715
796 704 714
797 705 706
798 728 725
799 743 742
800 737 739
801 727 736
802 745 732
803 745 726
804 703 723
805 735 734
806 735 734
807 738 733
808 761 753
809 763 764
810 755 765
811 759 758
812 761 753
813 743 744
814 740 741
815 759 760
816 749 752
817 740 741
818 750 751
819 761 757
820 754 762
821 761 756
822 761 756
823 747 746
824 770 772
825 769 771
826 767 768
827 755 766
828 778 781
829 755 766
830 791 793
831 782 788
832 779 789
833 792 795
834 792 795
835 792 795
836 792 795
837 779 789
838 779 789
839 784 776
840 784 776
841 755 766
842 748 762
843 796 797
844 792 795
845 779 787
846 777 783
847 784 786
848 784 776
849 774 773
850 796 797
851 792 795
852 784 790
853 774 775
854 802 800
855 796 798
856 792 794
857 779 787
858 802 801
859 792 795
860 792 794
861 779 785
862 779 780
863 779 780
864 792 795
865 784 786
866 802 801
867 779 789
868 812 809
869 0 795
870 806 808
871 802 801
872 815 822
873 806 808
874 803 804
875 802 801
876 802 799
877 826 827
878 821 820
879 816 817
880 812 811
881 806 808
882 807 805
883 825 824
884 825 824
885 810 814
886 825 824
887 813 818
888 810 814
889 806 808
890 829 828
891 839 842
892 830 835
893 838 834
894 840 831
895 840 831
896 833 832
897 850 852
898 840 837
899 833 832
900 823 819
901 851 854
902 839 841
903 840 831
904 833 832
905 859 858
906 859 861
907 856 863
908 848 845
909 865 864
910 856 863
911 847 846
912 847 846
913 840 831
914 859 861
915 840 831
916 859 861
917 844 857
918 847 846
919 838 836
920 871 870
921 871 870
922 847 846
923 866 867
924 848 849
925 875 880
926 859 861
927 875 880
928 868 869
929 862 843
930 889 886
931 889 886
932 876 884
933 882 883
934 875 880
935 859 858
936 860 863
937 889 886
938 876 885
939 882 878
940 872 879
941 875 877
942 871 870
943 853 855
944 893 894
945 893 894
946 876 884
947 875 877
948 873 874
949 847 846
950 896 895
951 893 894
952 893 894
953 889 886
954 871 870
955 871 870
956 896 895
957 892 891
958 889 886
959 889 886
960 889 886
961 875 880
962 871 870
963 901 904
964 901 902
965 901 903
966 890 881
967 907 908
968 901 903
969 893 894
970 889 887
971 911 910
972 898 897
973 889 888
974 915 914
975 899 905
976 919 916
977 915 914
978 907 908
979 920 924
980 920 924
981 912 913
982 930 935
983 930 935
984 930 935
985 930 932
986 936 931
987 920 924
988 920 924
989 920 924
990 0 922
991 0 921
992 909 918
993 898 900
994 926 925
995 920 924
996 920 923
997 920 923
998 945 940
999 930 932
1000 930 932
1001 942 949
1002 942 946
1003 942 946
1004 947 938
1005 944 939
1006 920 924
1007 920 924
1008 920 924
1009 920 924
1010 906 917
1011 951 954
1012 942 948
1013 942 946
1014 920 933
1015 956 960
1016 942 948
1017 944 939
1018 920 933
1019 930 929
1020 952 955
1021 942 948
1022 942 948
1023 942 946
1024 930 928
1025 958 961
1026 951 953
1027 951 950
1028 969 972
1029 969 972
1030 968 970
1031 968 967
1032 964 963
1033 944 937
1034 930 927
1035 969 972
1036 969 972
1037 968 970
1038 920 934
1039 968 970
1040 944 943
1041 968 970
1042 941 959
1043 977 978
1044 968 970
1045 968 970
1046 981 979
1047 966 971
1048 957 962
1049 982 989
1050 982 986
1051 982 987
1052 982 987
1053 988 992
1054 988 992
1055 980 990
1056 977 976
1057 975 974
1058 1003 1005
1059 1003 1008
1060 1002 1007
1061 997 1000
1062 982 987
1063 982 987
1064 980 990
1065 965 973
1066 965 972
1067 1001 1006
1068 982 987
1069 988 983
1070 988 992
1071 991 985
1072 965 973
1073 965 972
1074 965 972
1075 1001 1006
1076 996 1010
1077 984 993
1078 984 993
1079 988 983
1080 988 992
1081 1003 1008
1082 984 993
1083 982 987
1084 982 987
1085 988 992
1086 980 990
1087 1026 1025
1088 1017 1019
1089 1002 1009
1090 1001 1004
1091 1026 1025
1092 1015 1020
1093 994 999
1094 980 985
1095 980 985
1096 980 985
1097 1032 1028
1098 1033 1031
1099 1026 1025
1100 1024 1022
1101 1017 1019
1102 1002 1007
1103 1038 1036
1104 1034 1030
1105 1014 1027
1106 1001 1006
1107 984 992
1108 1037 1035
1109 1034 1029
1110 1026 1025
1111 1026 1025
1112 1011 1016
1113 1013 1012
1114 1002 995
1115 1002 999
1116 1039 1040
1117 1039 1040
1118 1037 1035
1119 1038 1036
1120 1038 1036
1121 1026 1025
1122 1015 1021
1123 1018 1023
1124 1002 998
1125 1002 998
1126 1002 995
1127 1002 999
1128 1026 1025
1129 1018 1023
1130 1002 999
1131 1002 999
1132 1046 1044
1133 1041 1042
1134 1032 1028
1135 1032 1028
1136 1057 1049
1137 1053 1056
1138 1050 1047
1139 1037 1029
1140 1037 1029
1141 1037 1029
1142 1053 1052
1143 1037 1029
1144 1072 1061
1145 1059 1066
1146 1048 1051
1147 1054 1055
1148 1037 1029
1149 1037 1029
1150 1058 1070
1151 1067 1069
1152 1065 1062
1153 1072 1064
1154 1072 1064
1155 1072 1061
1156 1037 1029
1157 1075 1078
1158 1045 1043
1159 1080 1076
1160 1060 1071
1161 1060 1068
1162 1075 1078
1163 1095 1092
1164 1089 1096
1165 1073 1083
1166 1073 1083
1167 1058 1070
1168 1067 1063
1169 1097 1103
1170 1090 1091
1171 1090 1091
1172 1089 1088
1173 1075 1078
1174 1075 1078
1175 1097 1104
1176 1089 1087
1177 1077 1086
1178 1085 1082
1179 1113 1108
1180 1113 1108
1181 1113 1108
1182 1122 1110
1183 1097 1106
1184 1097 1100
1185 1101 1102
1186 1107 1099
1187 1074 1084
1188 1075 1078
1189 1134 1131
1190 1117 1121
1191 1116 1126
1192 1113 1114
1193 1074 1078
1194 1129 1132
1195 1135 1133
1196 1130 1127
1197 1117 1118
1198 1089 1094
1199 1089 1093
1200 1089 1093
1201 1135 1133
1202 1130 1120
1203 1137 1139
1204 1137 1141
1205 1137 1141
1206 1143 1138
1207 1143 1138
1208 1129 1132
1209 1134 1131
1210 1134 1131
1211 1113 1108
1212 1098 1105
1213 1089 1094
1214 1079 1081
1215 1137 1141
1216 1137 1141
1217 1140 1136
1218 1112 1124
1219 1112 1119
1220 1117 1115
1221 1130 1111
1222 1130 1111
1223 1149 1150
1224 1145 1146
1225 1145 1146
1226 1145 1146
1227 1140 1136
1228 1140 1136
1229 1134 1128
1230 1134 1131
1231 1134 1131
1232 1130 1111
1233 1147 1156
1234 1160 1162
1235 1147 1156
1236 1147 1156
1237 1112 1124
1238 1123 1108
1239 1113 1109
1240 1147 1155
1241 1167 1163
1242 1167 1172
1243 1159 1161
1244 1157 1158
1245 1167 1168
1246 1167 1172
1247 1147 1155
1248 1145 1146
1249 1142 1138
1250 1116 1125
1251 1180 1187
1252 1180 1185
1253 1180 1185
1254 1180 1177
1255 1180 1175
1256 1184 1176
1257 1167 1172
1258 1149 1152
1259 1180 1185
1260 1180 1185
1261 1180 1185
1262 1180 1188
1263 1182 1183
1264 1186 1179
1265 1148 1154
1266 1149 1151
1267 1149 1144
1268 1153 1146
1269 1195 1198
1270 1180 1187
1271 1180 1185
1272 1180 1185
1273 1180 1185
1274 1180 1177
1275 1180 1175
1276 1165 1170
1277 1149 1152
1278 1200 1206
1279 1200 1207
1280 1201 1213
1281 1210 1211
1282 1210 1205
1283 1214 1204
1284 1189 1197
1285 1189 1197
1286 1196 1190
1287 1195 1194
1288 1195 1194
1289 1195 1198
1290 1178 1181
1291 1180 1185
1292 1180 1185
1293 1186 1179
1294 1166 1174
1295 1167 1173
1296 1189 1197
1297 1195 1194
1298 1195 1198
1299 1164 1171
1300 1164 1171
1301 1200 1207
1302 1201 1213
1303 1202 1203
1304 1210 1211
1305 1195 1198
1306 1195 1198
1307 1184 1176
1308 1225 1228
1309 1225 1228
1310 1224 1218
1311 1219 1217
1312 1200 1208
1313 1209 1212
1314 1210 1211
1315 1195 1198
1316 1180 1185
1317 1226 1220
1318 1226 1229
1319 1224 1230
1320 1224 1218
1321 1224 1218
1322 1224 1216
1323 1219 1217
1324 1201 1213
1325 1210 1211
1326 1180 1185
1327 1180 1185
1328 1180 1185
1329 1180 1185
1330 1169 1172
1331 1232 1233
1332 1232 1233
1333 1226 1229
1334 1226 1229
1335 1225 1228
1336 1202 1203
1337 1237 1235
1338 1234 1236
1339 1225 1228
1340 1225 1228
1341 1202 1203
1342 1195 1192
1343 1184 1179
1344 1223 1222
1345 1202 1203
1346 1189 1193
1347 1240 1238
1348 1234 1236
1349 1234 1236
1350 1226 1221
1351 1226 1229
1352 1248 1242
1353 1244 1243
1354 1234 1236
1355 1248 1241
1356 1244 1249
1357 1244 1249
1358 1244 1249
1359 1244 1249
1360 1240 1239
1361 1234 1236
1362 1234 1236
1363 1234 1236
1364 1244 1245
1365 1234 1236
1366 1227 1231
1367 1215 1217
1368 1201 1199
1369 1195 1192
1370 1195 1191
1371 1268 1253
1372 1257 1251
1373 1257 1251
1374 1257 1251
1375 1247 1250
1376 1247 1250
1377 1244 1249
1378 1244 1249
1379 1244 1249
1380 1234 1236
1381 1263 1259
1382 1257 1255
1383 1257 1267
1384 1282 1276
1385 1295 1271
1386 1295 1271
1387 1269 1273
1388 1268 1253
1389 1268 1261
1390 1263 1252
1391 1257 1258
1392 1257 1266
1393 1257 1267
1394 1246 1250
1395 1257 1251
1396 1281 1278
1397 1277 1291
1398 1295 1275
1399 1296 1304
1400 1301 1302
1401 1282 1276
1402 1282 1292
1403 1282 1292
1404 1282 1288
1405 1281 1287
1406 1281 1287
1407 1281 1287
1408 1268 1261
1409 1268 1261
1410 1257 1254
1411 1257 1254
1412 1257 1265
1413 1296 1304
1414 1286 1290
1415 1281 1294
1416 1295 1285
1417 1295 1284
1418 1295 1280
1419 1295 1271
1420 1262 1256
1421 1317 1316
1422 1318 1309
1423 1323 1328
1424 1325 1329
1425 1325 1329
1426 1325 1326
1427 1325 1326
1428 1301 1302
1429 1301 1305
1430 1303 1307
1431 1283 1289
1432 1281 1294
1433 1295 1275
1434 1317 1316
1435 1317 1316
1436 1308 1311
1437 1313 1327
1438 1313 1327
1439 1318 1312
1440 1321 1330
1441 1323 1328
1442 1325 1326
1443 1325 1326
1444 1300 1298
1445 1301 1302
1446 1301 1302
1447 1301 1305
1448 1301 1305
1449 1283 1289
1450 1283 1289
1451 1283 1289
1452 1313 1327
1453 1313 1320
1454 1321 1330
1455 1323 1319
1456 1325 1310
1457 1300 1298
1458 1301 1297
1459 1283 1289
1460 1279 1293
1461 1295 1280
1462 1295 1280
1463 1272 1270
1464 1272 1270
1465 1272 1274
1466 1268 1264
1467 1268 1253
1468 1268 1260
1469 1268 1261
1470 1268 1261
1471 1268 1261
1472 1334 1338
1473 1334 1338
1474 1334 1338
1475 1334 1338
1476 1339 1337
1477 1342 1333
1478 1342 1340
1479 1342 1340
1480 1342 1331
1481 1342 1331
1482 1342 1331
1483 1342 1331
1484 1343 1336
1485 1322 1316
1486 1314 1315
1487 1313 1327
1488 1313 1327
1489 1313 1327
1490 1299 1306
1491 1301 1297
1492 1301 1297
1493 1301 1302
1494 1301 1305
1495 1354 1347
1496 1339 1337
1497 1342 1340
1498 1342 1340
1499 1313 1320
1500 1301 1297
1501 1301 1305
1502 1349 1350
1503 1349 1350
1504 1351 1353
1505 1346 1352
1506 1334 1338
1507 1342 1340
1508 1313 1327
1509 1369 1366
1510 1348 1345
1511 1354 1347
1512 1335 1332
1513 1342 1340
1514 1342 1331
1515 1342 1331
1516 1343 1341
1517 1362 1364
1518 1348 1345
1519 1348 1345
1520 1335 1332
1521 1342 1340
1522 1342 1340
1523 1342 1331
1524 1308 1324
1525 1363 1358
1526 1363 1358
1527 1379 1372
1528 1355 1356
1529 1363 1370
1530 1369 1367
1531 1342 1333
1532 1374 1375
1533 1382 1383
1534 1365 1357
1535 1351 1344
1536 1351 1353
1537 1403 1412
1538 1403 1411
1539 1403 1411
1540 1403 1417
1541 1398 1388
1542 1389 1396
1543 1389 1392
1544 1390 1393
1545 1397 1387
1546 1397 1391
1547 1371 1380
1548 1386 1395
1549 1386 1395
1550 1378 1373
1551 1360 1359
1552 1363 1358
1553 1363 1368
1554 1399 1419
1555 1401 1415
1556 1401 1414
1557 1403 1412
1558 1403 1412
1559 1403 1411
1560 1403 1416
1561 1403 1400
1562 1403 1400
1563 1404 1409
1564 1404 1408
1565 1413 1407
1566 1413 1407
1567 1434 1433
1568 1435 1430
1569 1435 1430
1570 1438 1429
1571 1438 1449
1572 1443 1451
1573 1445 1450
1574 1445 1442
1575 1446 1444
1576 1401 1418
1577 1403 1412
1578 1413 1407
1579 1386 1395
1580 1386 1395
1581 1389 1385
1582 1389 1394
1583 1397 1391
1584 1397 1384
1585 1397 1387
1586 1374 1375
1587 1376 1377
1588 1382 1381
1589 1360 1361
1590 1421 1427
1591 1421 1427
1592 1431 1436
1593 1435 1430
1594 1426 1448
1595 1438 1425
1596 1469 1467
1597 1469 1488
1598 1469 1488
1599 1472 1465
1600 1474 1462
1601 1475 1455
1602 1475 1490
1603 1480 1476
1604 1482 1457
1605 1483 1468
1606 1492 1470
1607 1492 1470
1608 1492 1470
1609 1492 1460
1610 1492 1460
1611 1494 1485
1612 1421 1428
1613 1421 1428
1614 1435 1430
1615 1438 1425
1616 1438 1429
1617 1438 1429
1618 1438 1449
1619 1438 1449
1620 1443 1451
1621 1447 1437
1622 1399 1402
1623 1403 1400
1624 1410 1405
1625 1410 1406
1626 1410 1420
1627 1454 1461
1628 1463 1484
1629 1469 1464
1630 1469 1464
1631 1469 1464
1632 1469 1464
1633 1469 1458
1634 1469 1458
1635 1469 1458
1636 1469 1477
1637 1474 1462
1638 1474 1462
1639 1480 1453
1640 1483 1487
1641 1492 1470
1642 1492 1470
1643 1492 1470
1644 1492 1466
1645 1494 1481
1646 1421 1424
1647 1421 1424
1648 1421 1424
1649 1421 1424
1650 1421 1428
1651 1421 1428
1652 1435 1422
1653 1435 1422
1654 1438 1439
1655 1438 1439
1656 1438 1439
1657 1438 1432
1658 1438 1429
1659 1438 1429
1660 1401 1418
1661 1401 1418
1662 1403 1412
1663 1403 1411
1664 1410 1405
1665 1410 1420
1666 1410 1420
1667 1413 1407
1668 1506 1508
1669 1469 1464
1670 1469 1464
1671 1469 1467
1672 1469 1488
1673 1469 1488
1674 1469 1488
1675 1474 1462
1676 1474 1462
1677 1475 1489
1678 1492 1470
1679 1492 1470
1680 1492 1466
1681 1421 1424
1682 1421 1424
1683 1421 1424
1684 1421 1428
1685 1421 1428
1686 1421 1428
1687 1435 1422
1688 1438 1425
1689 1438 1425
1690 1438 1440
1691 1438 1429
1692 1438 1429
1693 1401 1418
1694 1403 1411
1695 1410 1420
1696 1410 1420
1697 1410 1420
1698 1495 1501
1699 1495 1496
1700 1495 1496
1701 1500 1503
1702 1506 1498
1703 1507 1502
1704 1507 1505
1705 1454 1461
1706 1469 1464
1707 1469 1467
1708 1469 1467
1709 1469 1488
1710 1469 1488
1711 1469 1488
1712 1472 1491
1713 1474 1452
1714 1474 1462
1715 1474 1462
1716 1480 1459
1717 1480 1476
1718 1480 1471
1719 1480 1453
1720 1492 1470
1721 1492 1470
1722 1492 1470
1723 1492 1470
1724 1492 1456
1725 1492 1466
1726 1492 1473
1727 1421 1441
1728 1421 1428
1729 1421 1428
1730 1421 1428
1731 1435 1422
1732 1435 1422
1733 1435 1423
1734 1426 1448
1735 1438 1425
1736 1438 1425
1737 1438 1449
1738 1445 1442
1739 1512 1525
1740 1513 1519
1741 1514 1518
1742 1515 1526
1743 1520 1509
1744 1522 1517
1745 1523 1510
1746 1523 1510
1747 1523 1524
1748 1523 1524
1749 1495 1501
1750 1495 1501
1751 1497 1504
1752 1500 1503
1753 1507 1502
1754 1463 1484
1755 1493 1467
1756 1493 1467
1757 1493 1467
1758 1493 1488
1759 1493 1488
1760 1493 1488
1761 1493 1488
1762 1493 1488
1763 1472 1478
1764 1472 1491
1765 1474 1462
1766 1479 1486
1767 1479 1455
1768 1479 1455
1769 1479 1455
1770 1479 1489
1771 1520 1509
1772 1522 1517
1773 1523 1516
1774 1523 1510
1775 1506 1508
1776 1507 1505
1777 1507 1499
1778 1463 1484
1779 1493 1464
1780 1493 1464
1781 1493 1464
1782 1493 1464
1783 1493 1467
1784 1493 1467
1785 1479 1455
1786 1479 1455
1787 1479 1455
1788 1479 1489
1789 1479 1489
1790 1479 1489
1791 1512 1525
1792 1512 1511
1793 1512 1511
1794 1513 1519
1795 1514 1518
1796 1514 1518
1797 1514 1521
1798 1514 1521
1799 1530 1527
1800 1536 1528
1801 1529 1535
1802 1531 1533
1803 1532 1534
1804 1536 1528
1805 1536 1528
1806 1520 1509
1807 1744 1784
1808 1744 1784
1809 1744 1745
1810 1744 1745
1811 1744 1759
1812 1744 1759
1813 1744 1793
1814 1747 1777
1815 1747 1777
1816 1747 1777
1817 1747 1777
1818 1747 1764
1819 1747 1764
1820 1747 1766
1821 1747 1786
1822 1747 1786
1823 1747 1786
1824 1754 1768
1825 1754 1768
1826 1754 1789
1827 1755 1746
1828 1755 1757
1829 1755 1762
1830 1755 1765
1831 1755 1765
1832 1758 1763
1833 1758 1779
1834 1758 1773
1835 1758 1773
1836 1758 1775
1837 1758 1775
1838 1758 1775
1839 1758 1775
1840 1761 1740
1841 1761 1740
1842 1761 1796
1843 1761 1796
1844 1761 1770
1845 1761 1749
1846 1761 1749
1847 1761 1749
1848 1761 1797
1849 1761 1797
1850 1761 1797
1851 1761 1797
1852 1761 1743
1853 1761 1743
1854 1767 1753
1855 1767 1753
1856 1767 1753
1857 1767 1753
1858 1767 1771
1859 1767 1771
1860 1767 1750
1861 1767 1750
1862 1767 1750
1863 1767 1750
1864 1767 1752
1865 1767 1752
1866 1767 1752
1867 1769 1780
1868 1769 1741
1869 1769 1741
1870 1783 1772
1871 1783 1772
1872 1783 1772
1873 1783 1772
1874 1783 1748
1875 1783 1748
1876 1783 1748
1877 1785 1751
1878 1785 1751
1879 1785 1794
1880 1785 1776
1881 1787 1781
1882 1787 1781
1883 1787 1781
1884 1787 1781
1885 1787 1742
1886 1787 1742
1887 1790 1782
1888 1790 1760
1889 1790 1739
1890 1790 1739
1891 1790 1739
1892 1795 1788
1893 1795 1788
1894 1798 1774
1895 1668 1738
1896 1668 1738
1897 1668 1716
1898 1668 1677
1899 1668 1677
1900 1668 1677
1901 1668 1706
1902 1671 1702
1903 1671 1702
1904 1671 1724
1905 1671 1724
1906 1671 1721
1907 1671 1721
1908 1671 1721
1909 1671 1721
1910 1671 1721
1911 1671 1721
1912 1671 1699
1913 1671 1699
1914 1671 1699
1915 1671 1699
1916 1671 1732
1917 1672 1720
1918 1672 1720
1919 1672 1720
1920 1673 1680
1921 1674 1723
1922 1674 1723
1923 1674 1683
1924 1674 1683
1925 1674 1683
1926 1674 1683
1927 1674 1683
1928 1674 1712
1929 1676 1690
1930 1676 1690
1931 1676 1690
1932 1676 1690
1933 1676 1710
1934 1676 1684
1935 1676 1709
1936 1678 1726
1937 1678 1718
1938 1678 1718
1939 1678 1718
1940 1678 1718
1941 1678 1727
1942 1678 1727
1943 1679 1698
1944 1679 1698
1945 1679 1698
1946 1679 1687
1947 1679 1687
1948 1679 1688
1949 1679 1688
1950 1681 1705
1951 1681 1705
1952 1681 1705
1953 1681 1705
1954 1681 1705
1955 1681 1700
1956 1682 1696
1957 1682 1696
1958 1682 1719
1959 1682 1719
1960 1682 1719
1961 1682 1715
1962 1682 1715
1963 1682 1714
1964 1682 1722
1965 1682 1722
1966 1682 1722
1967 1689 1703
1968 1689 1708
1969 1689 1708
1970 1689 1701
1971 1689 1701
1972 1689 1711
1973 1689 1711
1974 1689 1711
1975 1694 1685
1976 1694 1693
1977 1694 1693
1978 1694 1693
1979 1694 1686
1980 1694 1686
1981 1694 1686
1982 1694 1686
1983 1694 1686
1984 1694 1686
1985 1694 1691
1986 1694 1691
1987 1697 1729
1988 1697 1713
1989 1697 1692
1990 1697 1692
1991 1697 1692
1992 1697 1692
1993 1697 1730
1994 1697 1717
1995 1697 1717
1996 1728 1736
1997 1728 1736
1998 1728 1736
1999 1728 1670
2000 1728 1695
2001 1728 1704
2002 1728 1704
2003 1728 1704
2004 1728 1704
2005 1734 1737
2006 1734 1737
2007 1734 1735
2008 1616 1603
2009 1616 1603
2010 1616 1603
2011 1616 1603
2012 1616 1622
2013 1616 1622
2014 1616 1652
2015 1616 1652
2016 1616 1610
2017 1616 1610
2018 1616 1610
2019 1616 1610
2020 1596 1649
2021 1596 1649
2022 1596 1649
2023 1596 1649
2024 1596 1640
2025 1596 1640
2026 1607 1658
2027 1607 1658
2028 1607 1658
2029 1607 1658
2030 1607 1658
2031 1607 1658
2032 1607 1627
2033 1607 1627
2034 1607 1627
2035 1607 1618
2036 1607 1618
2037 1612 1641
2038 1612 1641
2039 1612 1641
2040 1612 1638
2041 1612 1638
2042 1612 1638
2043 1612 1638
2044 1612 1638
2045 1612 1638
2046 1612 1638
2047 1619 1602
2048 1619 1602
2049 1619 1602
2050 1619 1662
2051 1619 1644
2052 1619 1644
2053 1619 1644
2054 1624 1642
2055 1624 1642
2056 1624 1642
2057 1624 1642
2058 1626 1613
2059 1626 1605
2060 1626 1605
2061 1626 1605
2062 1626 1605
2063 1626 1648
2064 1626 1648
2065 1626 1648
2066 1626 1648
2067 1626 1645
2068 1626 1645
2069 1626 1645
2070 1626 1597
2071 1629 1617
2072 1629 1617
2073 1629 1606
2074 1629 1606
2075 1629 1621
2076 1629 1621
2077 1629 1621
2078 1629 1621
2079 1630 1660
2080 1630 1660
2081 1630 1628
2082 1630 1623
2083 1630 1623
2084 1630 1623
2085 1643 1611
2086 1643 1611
2087 1643 1611
2088 1643 1611
2089 1643 1637
2090 1643 1637
2091 1643 1637
2092 1643 1614
2093 1643 1614
2094 1643 1614
2095 1643 1614
2096 1643 1614
2097 1651 1625
2098 1651 1625
2099 1651 1667
2100 1651 1667
2101 1651 1667
2102 1651 1598
2103 1651 1601
2104 1651 1601
2105 1654 1620
2106 1654 1620
2107 1655 1666
2108 1655 1666
2109 1655 1666
2110 1655 1650
2111 1655 1650
2112 1655 1650
2113 1655 1634
2114 1655 1634
2115 1655 1634
2116 1655 1646
2117 1655 1646
2118 1655 1646
2119 1655 1646
2120 1656 1631
2121 1656 1631
2122 1656 1631
2123 1656 1631
2124 1656 1631
2125 1656 1604
2126 1656 1604
2127 1656 1604
2128 1656 1604
2129 1659 1647
2130 1659 1647
2131 1659 1647
2132 1659 1647
2133 1659 1663
2134 1659 1663
2135 1659 1653
2136 1659 1653
2137 1659 1635
2138 1664 1639
2139 1664 1639
2140 1664 1639
2141 1664 1615
2142 1664 1615
2143 1664 1615
2144 1664 1608
2145 1664 1608
2146 1664 1608
2147 1664 1608
2148 1664 1657
2149 1664 1657
2150 1664 1657
2151 1665 1636
2152 1665 1636
2153 1665 1636
2154 1665 1636
2155 1665 1609
2156 1665 1632
2157 1665 1632
2158 1665 1632
2159 1665 1632
2160 1665 1632
2161 1665 1632
2162 1569 1589
2163 1569 1573
2164 1569 1573
2165 1569 1573
2166 1569 1573
2167 1569 1581
2168 1569 1581
2169 1571 1595
2170 1571 1595
2171 1571 1595
2172 1571 1584
2173 1571 1584
2174 1571 1572
2175 1571 1572
2176 1571 1572
2177 1571 1572
2178 1571 1591
2179 1571 1591
2180 1571 1591
2181 1574 1568
2182 1574 1568
2183 1574 1568
2184 1576 1592
2185 1576 1592
2186 1576 1592
2187 1576 1592
2188 1576 1582
2189 1576 1582
2190 1577 1575
2191 1577 1575
2192 1577 1575
2193 1577 1575
2194 1577 1575
2195 1577 1575
2196 1583 1586
2197 1583 1586
2198 1583 1586
2199 1583 1586
2200 1583 1586
2201 1583 1586
2202 1590 1587
2203 1590 1587
2204 1590 1587
2205 1590 1587
2206 1579 1578
2207 1579 1578
2208 1579 1567
2209 1579 1567
2210 1579 1567
2211 1579 1567
2212 1593 1594
2213 1593 1594
2214 1593 1588
2215 1593 1588
2216 1593 1588
2217 1593 1588
2218 1593 1588
2219 1539 1565
2220 1539 1565
2221 1539 1565
2222 1539 1558
2223 1539 1558
2224 1539 1555
2225 1539 1555
2226 1539 1555
2227 1539 1555
2228 1539 1555
2229 1542 1559
2230 1542 1545
2231 1542 1545
2232 1547 1554
2233 1547 1556
2234 1547 1556
2235 1548 1553
2236 1548 1553
2237 1548 1550
2238 1548 1550
2239 1549 1544
2240 1585 1561
2241 1585 1561
2242 1585 1564
2243 1585 1564
2244 1585 1564
2245 1557 1560
2246 1557 1560
2247 1557 1560
2248 1580 1551
2249 1580 1551
2250 1580 1551
2251 1580 1537
2252 1580 1537
2253 1580 1537
2254 1580 1541
2255 1580 1541
2256 1580 1541
2257 1580 1541
2258 1580 1541
2259 1580 1541
2260 1562 1552
2261 1562 1552
2262 1562 1552
2263 1566 1540
2264 1566 1546
2265 1802 1799
2266 1802 1806
2267 1802 1806
2268 1802 1804
2269 1802 1800
2270 1803 1805
2271 1803 1805
2272 1803 1805
2273 1803 1801
2274 1744 1784
2275 1744 1784
2276 1744 1784
2277 1744 1784
2278 1744 1759
2279 1744 1759
2280 1744 1793
2281 1744 1793
2282 1744 1793
2283 1747 1764
2284 1747 1764
2285 1747 1764
2286 1747 1766
2287 1747 1766
2288 1747 1766
2289 1747 1786
2290 1747 1786
2291 1747 1786
2292 1747 1786
2293 1747 1786
2294 1754 1768
2295 1754 1768
2296 1755 1746
2297 1755 1746
2298 1755 1757
2299 1755 1762
2300 1758 1763
2301 1758 1763
2302 1758 1763
2303 1758 1763
2304 1758 1763
2305 1758 1779
2306 1758 1779
2307 1758 1779
2308 1758 1775
2309 1761 1740
2310 1761 1740
2311 1761 1740
2312 1761 1796
2313 1761 1770
2314 1761 1743
2315 1761 1743
2316 1767 1753
2317 1767 1753
2318 1767 1753
2319 1767 1771
2320 1767 1771
2321 1767 1771
2322 1767 1750
2323 1769 1780
2324 1769 1791
2325 1769 1791
2326 1769 1741
2327 1769 1741
2328 1783 1772
2329 1783 1748
2330 1783 1748
2331 1783 1748
2332 1783 1748
2333 1785 1751
2334 1785 1751
2335 1785 1794
2336 1785 1756
2337 1785 1776
2338 1787 1781
2339 1787 1781
2340 1787 1742
2341 1787 1792
2342 1790 1782
2343 1790 1760
2344 1790 1760
2345 1790 1760
2346 1790 1739
2347 1790 1739
2348 1790 1739
2349 1795 1788
2350 1795 1788
2351 1798 1778
2352 1798 1778
2353 1668 1738
2354 1668 1738
2355 1668 1716
2356 1668 1716
2357 1668 1716
2358 1668 1677
2359 1668 1677
2360 1668 1706
2361 1668 1706
2362 1668 1706
2363 1668 1706
2364 1671 1702
2365 1671 1702
2366 1671 1702
2367 1671 1724
2368 1671 1724
2369 1671 1724
2370 1671 1724
2371 1671 1724
2372 1671 1724
2373 1671 1721
2374 1671 1699
2375 1671 1732
2376 1671 1732
2377 1672 1720
2378 1672 1720
2379 1672 1720
2380 1672 1720
2381 1673 1680
2382 1673 1680
2383 1674 1723
2384 1674 1723
2385 1674 1683
2386 1674 1683
2387 1676 1690
2388 1676 1690
2389 1676 1690
2390 1676 1710
2391 1676 1684
2392 1676 1709
2393 1676 1709
2394 1676 1709
2395 1678 1718
2396 1678 1718
2397 1678 1718
2398 1678 1727
2399 1678 1727
2400 1678 1727
2401 1678 1727
2402 1679 1698
2403 1679 1698
2404 1679 1698
2405 1679 1687
2406 1679 1687
2407 1679 1687
2408 1679 1687
2409 1679 1688
2410 1681 1705
2411 1681 1705
2412 1681 1700
2413 1681 1700
2414 1681 1700
2415 1681 1700
2416 1682 1696
2417 1682 1696
2418 1682 1696
2419 1682 1719
2420 1682 1715
2421 1682 1715
2422 1682 1714
2423 1682 1714
2424 1682 1714
2425 1682 1722
2426 1682 1722
2427 1682 1722
2428 1682 1722
2429 1733 1725
2430 1733 1675
2431 1733 1675
2432 1733 1731
2433 1733 1707
2434 1733 1707
2435 1733 1707
2436 1733 1707
2437 1733 1669
2438 1733 1669
2439 1733 1669
2440 1689 1703
2441 1689 1708
2442 1689 1708
2443 1689 1708
2444 1689 1701
2445 1689 1711
2446 1689 1711
2447 1694 1685
2448 1694 1685
2449 1694 1685
2450 1694 1685
2451 1694 1685
2452 1694 1685
2453 1694 1693
2454 1694 1693
2455 1694 1686
2456 1694 1686
2457 1694 1686
2458 1694 1691
2459 1697 1729
2460 1697 1729
2461 1697 1729
2462 1697 1729
2463 1697 1713
2464 1697 1692
2465 1697 1730
2466 1697 1730
2467 1697 1717
2468 1697 1717
2469 1697 1717
2470 1728 1736
2471 1728 1670
2472 1728 1704
2473 1734 1737
2474 1734 1737
2475 1734 1737
2476 1734 1735
2477 1734 1735
2478 1734 1735
2479 1616 1603
2480 1616 1622
2481 1616 1622
2482 1616 1622
2483 1616 1652
2484 1616 1652
2485 1596 1649
2486 1596 1640
2487 1596 1640
2488 1607 1658
2489 1607 1658
2490 1607 1658
2491 1607 1627
2492 1607 1618
2493 1607 1618
2494 1612 1641
2495 1612 1641
2496 1612 1638
2497 1619 1602
2498 1619 1602
2499 1619 1602
2500 1619 1662
2501 1619 1662
2502 1619 1644
2503 1619 1644
2504 1619 1644
2505 1619 1644
2506 1619 1644
2507 1624 1642
2508 1624 1642
2509 1624 1642
2510 1624 1642
2511 1626 1613
2512 1626 1605
2513 1626 1605
2514 1626 1605
2515 1626 1648
2516 1626 1648
2517 1626 1648
2518 1626 1648
2519 1626 1648
2520 1626 1648
2521 1626 1645
2522 1626 1645
2523 1626 1645
2524 1626 1645
2525 1626 1645
2526 1626 1597
2527 1626 1597
2528 1626 1597
2529 1626 1597
2530 1629 1606
2531 1630 1660
2532 1630 1628
2533 1630 1628
2534 1630 1628
2535 1630 1628
2536 1630 1623
2537 1643 1611
2538 1643 1614
2539 1651 1625
2540 1651 1625
2541 1651 1667
2542 1651 1667
2543 1651 1598
2544 1651 1598
2545 1651 1598
2546 1654 1633
2547 1654 1620
2548 1654 1620
2549 1655 1666
2550 1655 1666
2551 1655 1650
2552 1655 1650
2553 1655 1650
2554 1655 1634
2555 1655 1599
2556 1655 1599
2557 1655 1599
2558 1655 1646
2559 1655 1646
2560 1656 1631
2561 1656 1631
2562 1656 1631
2563 1656 1631
2564 1656 1631
2565 1656 1604
2566 1656 1604
2567 1659 1647
2568 1659 1647
2569 1659 1647
2570 1659 1663
2571 1659 1653
2572 1659 1653
2573 1659 1653
2574 1659 1653
2575 1659 1635
2576 1659 1635
2577 1664 1639
2578 1664 1639
2579 1664 1600
2580 1664 1600
2581 1664 1600
2582 1664 1615
2583 1664 1615
2584 1664 1608
2585 1664 1608
2586 1664 1657
2587 1664 1657
2588 1665 1636
2589 1665 1636
2590 1665 1636
2591 1665 1636
2592 1665 1661
2593 1665 1609
2594 1665 1609
2595 1665 1632
2596 1665 1632
2597 1569 1589
2598 1569 1573
2599 1569 1573
2600 1569 1573
2601 1569 1581
2602 1571 1595
2603 1571 1595
2604 1571 1584
2605 1571 1584
2606 1571 1572
2607 1571 1572
2608 1571 1591
2609 1571 1591
2610 1574 1568
2611 1574 1568
2612 1576 1582
2613 1576 1582
2614 1577 1575
2615 1577 1575
2616 1577 1575
2617 1577 1575
2618 1577 1575
2619 1583 1586
2620 1583 1586
2621 1590 1587
2622 1590 1587
2623 1590 1587
2624 1590 1587
2625 1590 1587
2626 1590 1587
2627 1579 1570
2628 1579 1567
2629 1579 1567
2630 1579 1567
2631 1593 1594
2632 1593 1594
2633 1539 1565
2634 1539 1558
2635 1539 1558
2636 1539 1555
2637 1539 1555
2638 1542 1545
2639 1542 1545
2640 1543 1538
2641 1543 1538
2642 1543 1538
2643 1543 1538
2644 1543 1538
2645 1547 1554
2646 1547 1554
2647 1547 1554
2648 1547 1556
2649 1548 1553
2650 1548 1550
2651 1548 1550
2652 1548 1550
2653 1549 1544
2654 1549 1544
2655 1549 1544
2656 1585 1561
2657 1585 1561
2658 1585 1561
2659 1585 1564
2660 1585 1564
2661 1585 1564
2662 1557 1560
2663 1557 1560
2664 1580 1551
2665 1580 1551
2666 1580 1563
2667 1580 1563
2668 1562 1552
2669 1562 1552
2670 1562 1552
2671 1562 1552
2672 1562 1552
2673 1562 1552
2674 1562 1552
2675 1566 1540
2676 1566 1546
2677 1566 1546
2678 2015 2646
2679 2015 2646
2680 2015 2646
2681 2015 2646
2682 2015 2646
2683 2015 2491
2684 2015 2491
2685 2015 2330
2686 2015 2330
2687 2015 2330
2688 2015 2330
2689 2015 2458
2690 2015 2458
2691 2015 2387
2692 2015 2387
2693 2015 2387
2694 2015 2387
2695 2015 2569
2696 2015 2569
2697 2015 2569
2698 2189 2478
2699 2189 2478
2700 2189 2478
2701 2189 2532
2702 2189 2532
2703 2189 2532
2704 2189 2504
2705 2189 2638
2706 2189 2638
2707 2189 2620
2708 2189 2620
2709 2189 2620
2710 2189 2620
2711 2189 2620
2712 2189 2620
2713 2189 2644
2714 2189 2644
2715 2189 2644
2716 2189 2644
2717 2189 2350
2718 2189 2350
2719 2189 2350
2720 2189 2350
2721 2174 2392
2722 2174 2392
2723 2174 2392
2724 2174 2332
2725 2174 2332
2726 2174 2332
2727 2174 2332
2728 2174 2332
2729 2174 2519
2730 2174 2519
2731 2174 2519
2732 2174 2512
2733 2174 2512
2734 2174 2512
2735 2174 2525
2736 2174 2525
2737 2007 2342
2738 2007 2342
2739 2007 2342
2740 2007 2342
2741 2007 2342
2742 2007 2483
2743 2007 2483
2744 2007 2269
2745 2007 2269
2746 2007 2353
2747 2007 2353
2748 2007 2353
2749 2007 2658
2750 2007 2658
2751 2007 2291
2752 2007 2291
2753 2007 2291
2754 2007 2291
2755 1860 2668
2756 1860 2668
2757 1860 2668
2758 1860 2668
2759 1860 2668
2760 1860 2420
2761 1860 2420
2762 1860 2420
2763 1860 2420
2764 1860 2420
2765 1860 2420
2766 1860 2595
2767 1860 2595
2768 1860 2595
2769 1860 2595
2770 1860 2595
2771 1860 2595
2772 1860 2595
2773 1860 2595
2774 1860 2595
2775 1860 2411
2776 1860 2411
2777 1860 2411
2778 1860 2411
2779 1860 2443
2780 1860 2443
2781 1860 2443
2782 1860 2443
2783 1860 2443
2784 1860 2443
2785 1860 2443
2786 1860 2443
2787 1860 2443
2788 1860 2451
2789 1860 2451
2790 1860 2451
2791 1860 2451
2792 1860 2451
2793 1860 2451
2794 1860 2606
2795 1860 2606
2796 1860 2606
2797 1860 2606
2798 1860 2606
2799 1860 2606
2800 1860 2377
2801 1860 2377
2802 1860 2377
2803 1860 2377
2804 1869 2425
2805 1869 2425
2806 1869 2425
2807 1869 2425
2808 1869 2425
2809 1869 2425
2810 1869 2425
2811 1869 2425
2812 1869 2425
2813 1869 2425
2814 1869 2272
2815 1869 2272
2816 1869 2272
2817 1869 2390
2818 1869 2390
2819 1869 2390
2820 1869 2390
2821 1869 2390
2822 1869 2336
2823 1869 2336
2824 1869 2414
2825 1869 2414
2826 1869 2414
2827 1869 2414
2828 1869 2414
2829 1869 2414
2830 1869 2414
2831 1869 2524
2832 1869 2524
2833 1869 2524
2834 1869 2524
2835 1869 2524
2836 1869 2524
2837 1869 2524
2838 1869 2524
2839 1946 2358
2840 1946 2358
2841 1946 2358
2842 1946 2358
2843 1946 2358
2844 1946 2358
2845 1946 2307
2846 1946 2380
2847 1946 2380
2848 1946 2380
2849 1946 2380
2850 1946 2380
2851 1946 2380
2852 1946 2380
2853 1946 2380
2854 1946 2380
2855 1946 2380
2856 1946 2434
2857 1946 2434
2858 1946 2434
2859 1946 2434
2860 1946 2470
2861 1946 2470
2862 1946 2470
2863 1946 2470
2864 1946 2470
2865 1946 2470
2866 1946 2470
2867 1946 2470
2868 1946 2470
2869 1946 2470
2870 1946 2470
2871 1946 2334
2872 1946 2334
2873 1946 2334
2874 2073 2310
2875 2073 2310
2876 2073 2310
2877 2073 2310
2878 2073 2310
2879 2073 2310
2880 2073 2570
2881 2073 2570
2882 2073 2570
2883 2073 2570
2884 2073 2570
2885 2073 2374
2886 2073 2374
2887 2073 2374
2888 2073 2374
2889 2073 2580
2890 2073 2580
2891 2073 2580
2892 2073 2580
2893 2073 2580
2894 2073 2637
2895 2073 2637
2896 2073 2637
2897 2073 2637
2898 2073 2442
2899 2073 2442
2900 2073 2442
2901 2073 2427
2902 2073 2427
2903 2073 2427
2904 2098 2667
2905 2098 2667
2906 2098 2667
2907 2098 2667
2908 2098 2667
2909 2098 2667
2910 2098 2667
2911 2098 2655
2912 2098 2655
2913 2098 2655
2914 2098 2655
2915 2098 2656
2916 2098 2373
2917 2098 2373
2918 2098 2373
2919 2098 2373
2920 2098 2373
2921 2098 2373
2922 2098 2373
2923 2098 2373
2924 2098 2373
2925 2098 2373
2926 2098 2509
2927 2098 2509
2928 2098 2509
2929 2098 2509
2930 2098 2520
2931 2098 2520
2932 2098 2520
2933 2098 2520
2934 2098 2402
2935 2098 2402
2936 2098 2402
2937 2098 2402
2938 2098 2402
2939 2098 2402
2940 2098 2402
2941 2098 2402
2942 2098 2669
2943 2098 2669
2944 2098 2669
2945 2098 2669
2946 2098 2669
2947 2098 2669
2948 2098 2669
2949 2098 2669
2950 2098 2669
2951 2106 2541
2952 2106 2541
2953 2106 2541
2954 2106 2348
2955 2106 2348
2956 2106 2640
2957 2106 2640
2958 2106 2640
2959 2106 2640
2960 2106 2432
2961 2106 2432
2962 2106 2432
2963 2106 2432
2964 2106 2432
2965 2106 2432
2966 2106 2416
2967 2106 2416
2968 2106 2416
2969 2106 2416
2970 2106 2416
2971 2106 2416
2972 2106 2609
2973 2106 2609
2974 2106 2609
2975 1941 2622
2976 1941 2622
2977 1941 2622
2978 1941 2622
2979 1941 2622
2980 1941 2622
2981 1941 2622
2982 1941 2328
2983 1941 2328
2984 1941 2328
2985 1941 2328
2986 1941 2328
2987 1941 2328
2988 1941 2312
2989 1941 2312
2990 1941 2312
2991 1941 2312
2992 1941 2511
2993 1941 2511
2994 1941 2511
2995 1941 2511
2996 1941 2511
2997 1941 2511
2998 1941 2511
2999 2243 2542
3000 2243 2542
3001 2243 2542
3002 2243 2542
3003 2243 2542
3004 2243 2441
3005 2243 2441
3006 2243 2441
3007 2243 2441
3008 2243 2441
3009 2243 2441
3010 2243 2441
3011 2243 2441
3012 2243 2441
3013 2243 2286
3014 2243 2286
3015 2243 2286
3016 2243 2286
3017 2243 2286
3018 2243 2286
3019 2243 2424
3020 2243 2424
3021 2243 2424
3022 2243 2424
3023 2243 2424
3024 2243 2598
3025 2243 2598
3026 2243 2598
3027 2243 2381
3028 2243 2381
3029 2243 2381
3030 2243 2381
3031 2243 2381
3032 2243 2381
3033 2243 2381
3034 2243 2497
3035 2243 2497
3036 2243 2497
3037 2243 2497
3038 2243 2497
3039 2243 2497
3040 2243 2497
3041 2243 2497
3042 2243 2497
3043 2136 2315
3044 2136 2315
3045 2136 2315
3046 2136 2315
3047 2136 2265
3048 2136 2265
3049 2136 2265
3050 2136 2265
3051 2136 2265
3052 2136 2559
3053 2136 2559
3054 2136 2559
3055 2136 2559
3056 2136 2559
3057 2136 2559
3058 2136 2602
3059 2136 2602
3060 2136 2602
3061 2136 2602
3062 2136 2323
3063 2136 2323
3064 2136 2323
3065 2136 2323
3066 2136 2323
3067 2136 2323
3068 2136 2323
3069 2136 2323
3070 2136 2323
3071 2136 2557
3072 2136 2557
3073 2136 2557
3074 2136 2557
3075 2136 2557
3076 2136 2379
3077 2136 2379
3078 2136 2379
3079 2136 2379
3080 2136 2379
3081 2136 2379
3082 2136 2379
3083 2136 2379
3084 2193 2050
3085 2193 2050
3086 2193 2050
3087 2193 2050
3088 2193 2054
3089 2193 2054
3090 2193 2054
3091 2193 2054
3092 2193 2054
3093 2193 2054
3094 2193 1949
3095 2193 1949
3096 2193 1949
3097 2193 1831
3098 2193 1831
3099 2193 1831
3100 2193 1831
3101 2193 1831
3102 2193 2205
3103 2193 2205
3104 2193 2205
3105 2193 2084
3106 2193 2084
3107 2193 2084
3108 2193 1864
3109 2193 1864
3110 2193 1864
3111 2193 1864
3112 2193 2169
3113 2193 2169
3114 2193 2169
3115 2193 2044
3116 2193 2044
3117 2193 2232
3118 2193 2232
3119 2193 2232
3120 2193 2232
3121 2193 2143
3122 2193 2143
3123 2193 2143
3124 2193 2143
3125 2193 2088
3126 2193 2088
3127 2193 2088
3128 2193 2025
3129 1955 1882
3130 1955 1882
3131 1955 2258
3132 1955 1983
3133 1955 1983
3134 1955 1983
3135 1955 1858
3136 1955 1858
3137 1955 1858
3138 1955 1911
3139 1955 1911
3140 1955 1911
3141 1955 2081
3142 1955 2081
3143 1955 2138
3144 1955 2138
3145 1958 1950
3146 1958 1950
3147 1958 1950
3148 1958 1950
3149 1958 1815
3150 1958 1815
3151 1958 1815
3152 1958 1815
3153 1958 1951
3154 1958 1951
3155 1958 1951
3156 1958 1951
3157 1958 1951
3158 1958 1827
3159 1958 1827
3160 1958 2112
3161 1958 2112
3162 1958 1926
3163 1958 1926
3164 1958 1992
3165 1958 1992
3166 1958 1992
3167 1958 1823
3168 1958 2210
3169 1958 2210
3170 1958 1894
3171 1958 1894
3172 1958 1855
3173 1958 1855
3174 1958 1855
3175 1958 1874
3176 1958 1874
3177 1958 1874
3178 1958 1952
3179 1958 1952
3180 2053 2224
3181 2053 2224
3182 2053 2125
3183 2053 2237
3184 2080 2017
3185 2053 2071
3186 2053 2071
3187 2053 2071
3188 2053 2071
3189 2053 2071
3190 2080 1997
3191 2080 1997
3192 2080 1997
3193 2080 1857
3194 2080 1857
3195 2080 1857
3196 2080 1857
3197 2080 1857
3198 2080 1857
3199 2080 2192
3200 2080 2192
3201 2080 2192
3202 2080 2192
3203 2080 2151
3204 2080 2151
3205 2080 2151
3206 2080 2151
3207 2080 2151
3208 2080 2252
3209 2080 2252
3210 2080 2252
3211 2080 2252
3212 2080 2079
3213 2080 2079
3214 2080 2075
3215 2080 2075
3216 2080 1907
3217 2080 1907
3218 2080 1907
3219 2080 2096
3220 2080 2096
3221 2080 2096
3222 2080 2096
3223 2080 2096
3224 2080 2029
3225 2080 2209
3226 2080 2209
3227 2080 2209
3228 2080 2091
3229 2080 2091
3230 2076 2135
3231 2076 2135
3232 2076 2135
3233 2076 2135
3234 2076 2167
3235 2076 2167
3236 2076 2167
3237 2076 2167
3238 2076 2167
3239 2076 2167
3240 2076 1916
3241 2076 1916
3242 2076 1916
3243 2076 2218
3244 2076 2218
3245 1825 1975
3246 1825 1975
3247 1825 1975
3248 1825 2016
3249 1825 2016
3250 1825 2016
3251 1825 2016
3252 1825 2016
3253 1825 1981
3254 1825 1981
3255 1825 1981
3256 1825 1981
3257 1825 2009
3258 1825 2009
3259 1825 2009
3260 1825 1821
3261 1825 1821
3262 1825 1821
3263 1825 1808
3264 1825 1808
3265 1825 1808
3266 1825 1808
3267 1825 1808
3268 1825 2157
3269 1825 2157
3270 1825 2157
3271 1825 2157
3272 1825 2251
3273 1825 1813
3274 1825 1813
3275 1825 1813
3276 1825 2014
3277 1825 2014
3278 1825 1957
3279 1825 1957
3280 1825 1957
3281 2118 2049
3282 2118 2052
3283 2118 2052
3284 2118 2159
3285 2118 2159
3286 2118 2159
3287 2262 2034
3288 2262 1943
3289 2262 1943
3290 2262 2241
3291 2262 2241
3292 2262 2026
3293 2262 2026
3294 2262 1835
3295 2262 1835
3296 2262 1835
3297 2262 1973
3298 2262 1973
3299 2262 1973
3300 2262 1973
3301 2262 2028
3302 2262 2028
3303 2262 2028
3304 2262 2037
3305 2262 2037
3306 2262 2037
3307 2262 1924
3308 2262 2260
3309 2262 2260
3310 2262 2260
3311 2262 1959
3312 2262 1875
3313 2262 1875
3314 2147 2144
3315 2147 2144
3316 2147 2144
3317 2147 2182
3318 2147 2182
3319 2147 2182
3320 2147 2161
3321 2147 2161
3322 2147 2161
3323 2147 2181
3324 2147 2181
3325 2147 2181
3326 1972 1856
3327 1972 1856
3328 1972 1856
3329 1972 1856
3330 1972 1856
3331 1972 2036
3332 1972 2036
3333 1972 2036
3334 1972 1921
3335 1972 1921
3336 1972 1921
3337 1972 1921
3338 1972 1954
3339 1972 1954
3340 1972 1954
3341 1972 1954
3342 1972 2097
3343 1972 2068
3344 1972 2068
3345 1972 2048
3346 1972 2048
3347 1972 2048
3348 1972 1900
3349 1972 1900
3350 1972 1900
3351 1972 1900
3352 1972 1900
3353 1972 1929
3354 1972 1929
3355 1972 2102
3356 1972 2102
3357 1972 2102
3358 1972 1819
3359 1972 1819
3360 1972 1819
3361 1972 1819
3362 1972 1814
3363 1972 1814
3364 1972 2197
3365 1972 2197
3366 1972 2004
3367 1972 2004
3368 1972 2004
3369 1972 1872
3370 1972 1872
3371 2039 2058
3372 2039 2058
3373 2039 2145
3374 2039 2145
3375 2039 2145
3376 2039 2145
3377 2039 2042
3378 2039 2042
3379 2039 2024
3380 2039 2024
3381 2039 2024
3382 2039 2122
3383 2039 2122
3384 2039 2122
3385 2039 2122
3386 2039 2122
3387 2212 1842
3388 2212 1977
3389 2212 1977
3390 2212 1977
3391 2212 1851
3392 2212 1851
3393 2212 1851
3394 2212 1851
3395 2212 2152
3396 2212 1939
3397 2212 1939
3398 2212 1939
3399 2212 1939
3400 2212 2155
3401 2212 2104
3402 2212 2246
3403 2212 2246
3404 2212 2246
3405 2212 1896
3406 2212 1998
3407 2212 1998
3408 2212 1998
3409 2212 1998
3410 2018 2158
3411 2018 2158
3412 2018 1846
3413 2018 1846
3414 2018 1854
3415 2018 1854
3416 2018 1854
3417 2018 1854
3418 2018 2062
3419 2018 2062
3420 2018 2062
3421 2018 2062
3422 2018 2062
3423 2018 2012
3424 2018 2012
3425 2018 2038
3426 2018 2038
3427 2018 2038
3428 2018 2038
3429 2018 2208
3430 2018 2208
3431 2018 2208
3432 2018 2013
3433 2018 2013
3434 2018 1965
3435 2018 1965
3436 1833 1931
3437 1833 1931
3438 1833 1931
3439 1833 1876
3440 1833 1876
3441 1833 1876
3442 1833 1807
3443 1833 2027
3444 1833 2027
3445 1833 2027
3446 1833 2027
3447 1833 2176
3448 1833 2176
3449 1833 2176
3450 1833 2176
3451 1833 2064
3452 1833 2064
3453 1833 2227
3454 1833 2227
3455 1833 2227
3456 1833 2227
3457 1833 2227
3458 1833 1841
3459 1833 1841
3460 1833 1841
3461 1833 1960
3462 1833 1960
3463 1833 2124
3464 1833 2124
3465 1833 2124
3466 1833 2124
3467 1833 2124
3468 1850 2255
3469 1850 2255
3470 1850 2255
3471 1850 2255
3472 1850 2255
3473 1850 1843
3474 1850 1843
3475 1850 1843
3476 1850 1843
3477 1850 2256
3478 1850 2256
3479 1850 2201
3480 1850 2201
3481 1850 2201
3482 1850 2242
3483 1850 1817
3484 1850 1817
3485 1850 1817
3486 1850 1834
3487 1850 1834
3488 1850 1834
3489 1850 1834
3490 1850 1914
3491 1850 1914
3492 1850 1914
3493 1850 1914
3494 1850 1914
3495 1850 2191
3496 1850 2030
3497 1850 2030
3498 1850 2030
3499 1850 2030
3500 1850 2030
3501 1850 2030
3502 1850 2100
3503 1850 2005
3504 1850 2005
3505 1850 2005
3506 2185 2051
3507 2185 2051
3508 2185 1947
3509 2185 1947
3510 2185 1947
3511 2185 1947
3512 2185 1947
3513 2185 1897
3514 2185 1897
3515 2185 1897
3516 2185 1903
3517 2185 1903
3518 2185 1904
3519 2185 1904
3520 2185 1904
3521 2185 1883
3522 2185 1883
3523 2185 1883
3524 2185 1883
3525 2185 1883
3526 2185 1982
3527 2185 1982
3528 2185 1982
3529 2185 1982
3530 2185 1993
3531 2185 1993
3532 2185 1993
3533 2185 1993
3534 2185 1993
3535 2185 2146
3536 2185 2146
3537 2185 2214
3538 2185 2214
3539 2185 1912
3540 2185 1912
3541 2185 1912
3542 2185 2534
3543 2185 2534
3544 2185 2534
3545 2185 2534
3546 2185 2534
3547 2220 1886
3548 2220 1886
3549 2220 1886
3550 2220 1886
3551 2220 2083
3552 2220 2083
3553 2220 1898
3554 2220 1898
3555 2220 2129
3556 2220 2129
3557 2220 2129
3558 2204 2002
3559 2220 2148
3560 2220 2148
3561 2220 2148
3562 2220 2148
3563 2220 2148
3564 2204 1871
3565 2204 2115
3566 2204 2131
3567 2204 2131
3568 2204 2131
3569 2204 2141
3570 2204 2141
3571 2204 2141
3572 2204 1852
3573 2204 1852
3574 2204 1852
3575 2204 1852
3576 2057 2465
3577 2057 2465
3578 2057 2465
3579 2057 2465
3580 2057 2293
3581 2057 2293
3582 2057 2293
3583 2057 2293
3584 2057 2293
3585 2057 2440
3586 2057 2440
3587 2057 2440
3588 2057 2440
3589 2057 2410
3590 2057 2410
3591 2057 2410
3592 2057 2410
3593 2057 2410
3594 2057 2313
3595 2057 2313
3596 2057 2313
3597 2057 2313
3598 2057 2313
3599 2057 2290
3600 2057 2290
3601 2057 2290
3602 2057 2579
3603 2057 2579
3604 2057 2579
3605 2057 2385
3606 2057 2385
3607 2057 2385
3608 2057 2415
3609 2057 2415
3610 2057 2415
3611 2057 2415
3612 2057 2415
3613 1809 2386
3614 1809 2386
3615 1809 2444
3616 1809 2406
3617 1809 2406
3618 1809 2406
3619 1809 2607
3620 1809 2607
3621 1809 2544
3622 1809 2544
3623 1809 2544
3624 1809 2544
3625 1809 2364
3626 1809 2364
3627 1809 2364
3628 1809 2364
3629 2257 2413
3630 2257 2413
3631 2257 2413
3632 2257 2413
3633 2257 2372
3634 2257 2372
3635 2257 2372
3636 2257 2372
3637 2257 2673
3638 2257 2673
3639 2257 2582
3640 2257 2582
3641 2257 2582
3642 2257 2582
3643 2257 2431
3644 2257 2289
3645 2257 2289
3646 2257 2289
3647 2257 2289
3648 2257 2471
3649 2257 2471
3650 2257 2471
3651 2257 2471
3652 2257 2417
3653 2257 2417
3654 2257 2417
3655 2257 2417
3656 2257 2417
3657 2257 2417
3658 2257 2400
3659 2257 2400
3660 2257 2400
3661 2257 2400
3662 2121 2603
3663 2121 2603
3664 2121 2603
3665 2257 2317
3666 2257 2317
3667 2121 2555
3668 2121 2555
3669 2121 2555
3670 2121 2462
3671 1906 2492
3672 1906 2492
3673 1906 2492
3674 1906 2492
3675 1906 2437
3676 1906 2437
3677 1906 2437
3678 1906 2437
3679 1906 2437
3680 1906 2488
3681 1906 2488
3682 1906 2567
3683 1906 2567
3684 1906 2567
3685 1906 2567
3686 1906 2567
3687 1906 2567
3688 1906 2475
3689 1906 2475
3690 1906 2299
3691 1906 2299
3692 1906 2299
3693 1906 2299
3694 1906 2299
3695 1906 2563
3696 1906 2563
3697 1906 2563
3698 1906 2563
3699 1906 2563
3700 1906 2608
3701 1906 2608
3702 1906 2608
3703 1906 2608
3704 1906 2296
3705 1906 2296
3706 1906 2296
3707 1906 2296
3708 1906 2296
3709 1906 2594
3710 1906 2594
3711 1906 2594
3712 1906 2594
3713 1906 2594
3714 1906 2639
3715 1906 2639
3716 1906 2639
3717 1906 2639
3718 1906 2599
3719 1906 2599
3720 1906 2599
3721 1906 2599
3722 1906 2599
3723 1906 2599
3724 1978 2649
3725 1978 2649
3726 1978 2649
3727 1978 2572
3728 1978 2572
3729 1978 2537
3730 1978 2537
3731 1978 2537
3732 1978 2376
3733 1978 2376
3734 1978 2376
3735 1978 2376
3736 1978 2493
3737 1978 2493
3738 1978 2493
3739 1978 2493
3740 1978 2493
3741 1978 2600
3742 1978 2600
3743 1978 2600
3744 1978 2600
3745 1978 2600
3746 1978 2361
3747 1978 2361
3748 1978 2361
3749 1978 2361
3750 2150 2436
3751 2150 2436
3752 2150 2436
3753 2150 2436
3754 2150 2436
3755 2150 2463
3756 2150 2503
3757 2150 2484
3758 2150 2484
3759 2150 2484
3760 2150 2267
3761 2150 2267
3762 2150 2267
3763 2150 2267
3764 2150 2421
3765 2150 2409
3766 2150 2409
3767 2150 2409
3768 2150 2657
3769 2150 2657
3770 2150 2306
3771 2150 2306
3772 2150 2306
3773 2150 2306
3774 2150 2383
3775 2150 2383
3776 2150 2383
3777 2150 2533
3778 2150 2276
3779 2150 2276
3780 2150 2276
3781 2150 2276
3782 2150 2517
3783 1901 2345
3784 1901 2304
3785 1901 2490
3786 1901 2490
3787 1901 2490
3788 1901 2490
3789 1901 2490
3790 1901 2585
3791 1901 2601
3792 1901 2601
3793 1901 2601
3794 1934 2412
3795 1934 2590
3796 1934 2632
3797 1934 2632
3798 1934 2632
3799 1934 2632
3800 1934 2489
3801 1934 2489
3802 1934 2489
3803 1934 2324
3804 1934 2324
3805 1934 2538
3806 1934 2538
3807 1934 2284
3808 1934 2284
3809 1934 2284
3810 1934 2284
3811 1934 2284
3812 1934 2446
3813 1934 2446
3814 1934 2446
3815 1934 2446
3816 1934 2666
3817 1934 2666
3818 1934 2335
3819 1934 2335
3820 1934 2634
3821 1934 2634
3822 1934 2634
3823 1934 2634
3824 1934 2610
3825 1934 2610
3826 1873 2394
3827 1873 2394
3828 1873 2394
3829 1873 2394
3830 1873 2389
3831 1873 2389
3832 1873 2389
3833 1873 2389
3834 1873 2389
3835 1873 2628
3836 1873 2351
3837 1873 2378
3838 1873 2378
3839 1873 2378
3840 1873 2378
3841 1873 2378
3842 1873 2378
3843 1873 2378
3844 1885 2651
3845 1885 2651
3846 1885 2651
3847 1885 2309
3848 1885 2309
3849 1885 2309
3850 1885 2309
3851 1885 2309
3852 1885 2498
3853 1885 2498
3854 1885 1812
3855 1885 1812
3856 1885 1812
3857 1885 1812
3858 1885 1812
3859 1885 1994
3860 1885 1994
3861 1885 1962
3862 1885 1962
3863 1885 1962
3864 1885 1962
3865 1885 2195
3866 1885 2086
3867 1885 2086
3868 1885 2086
3869 1885 2086
3870 1885 2086
3871 1885 2086
3872 1885 2206
3873 1885 2206
3874 1885 2206
3875 1885 2206
3876 1885 2206
3877 1885 2206
3878 1885 2206
3879 2264 2166
3880 2264 2166
3881 2264 2166
3882 2264 2166
3883 2264 2166
3884 2264 2180
3885 2264 2180
3886 2264 2008
3887 2264 2008
3888 2264 2008
3889 2264 2008
3890 2183 1988
3891 2183 1988
3892 2183 1988
3893 2183 1988
3894 2183 2226
3895 2183 2226
3896 2183 2226
3897 2183 2226
3898 2183 2226
3899 2183 1909
3900 2183 1938
3901 2183 1938
3902 2183 1938
3903 2183 1938
3904 2183 1938
3905 2183 1940
3906 2183 1940
3907 2183 1940
3908 2183 1940
3909 2183 1940
3910 2183 1908
3911 2183 1908
3912 2183 1908
3913 2183 1908
3914 2183 2178
3915 2183 2178
3916 2183 2178
3917 2183 1910
3918 2183 1910
3919 2183 2177
3920 2183 2177
3921 2183 1979
3922 2183 1979
3923 2183 1979
3924 2183 1979
3925 2183 1979
3926 2183 2142
3927 2183 2142
3928 2183 2142
3929 2183 2142
3930 2183 2142
3931 2183 2142
3932 2183 2142
3933 2183 1980
3934 2183 1980
3935 2183 1980
3936 2183 1980
3937 2183 2175
3938 2183 2175
3939 2183 2175
3940 2183 2175
3941 2183 2175
3942 2183 2120
3943 2183 2120
3944 2183 2120
3945 2183 2120
3946 2183 2120
3947 2183 2219
3948 2183 2219
3949 2183 2219
3950 1826 2074
3951 1826 2074
3952 1826 2074
3953 1826 2074
3954 1826 2074
3955 1826 2168
3956 1826 2207
3957 1826 2164
3958 1826 2164
3959 1826 2164
3960 1826 2043
3961 1826 2043
3962 1826 2043
3963 1826 2043
3964 1826 2043
3965 2238 1966
3966 2238 1966
3967 2238 2139
3968 2238 2139
3969 2238 2139
3970 2238 1974
3971 2238 1974
3972 2238 1974
3973 2238 1974
3974 2238 1935
3975 2238 1935
3976 2238 2162
3977 2238 2067
3978 2238 2067
3979 2238 2067
3980 2238 2221
3981 2238 2221
3982 2238 2221
3983 2238 2221
3984 2238 2221
3985 2263 2134
3986 2263 2134
3987 2263 2160
3988 2263 2160
3989 2263 2172
3990 2263 2172
3991 2263 2172
3992 2263 2172
3993 2263 2172
3994 2263 2223
3995 2263 2223
3996 2263 2223
3997 2263 2223
3998 2263 2223
3999 2229 1844
4000 2229 1844
4001 2229 1844
4002 2229 1844
4003 2229 1844
4004 2229 2111
4005 2229 2111
4006 2229 2111
4007 2229 2111
4008 2229 2111
4009 2229 1964
4010 2229 1964
4011 2229 1964
4012 2229 1964
4013 2229 2090
4014 2229 2092
4015 2229 2092
4016 2229 2092
4017 2229 2069
4018 2229 2069
4019 2229 2035
4020 2229 2117
4021 2229 2117
4022 2229 2117
4023 2229 2117
4024 2229 1880
4025 2229 2154
4026 2229 1868
4027 2229 1868
4028 2229 1868
4029 2006 1839
4030 2006 1839
4031 2006 1839
4032 2006 1839
4033 2006 1836
4034 2006 1836
4035 2006 1836
4036 2006 1927
4037 2006 1927
4038 2006 2010
4039 2006 2010
4040 2006 1922
4041 2006 1922
4042 2006 1922
4043 2006 1922
4044 2006 1922
4045 2006 1922
4046 2006 1811
4047 2006 1811
4048 2006 1811
4049 2199 1918
4050 2199 1918
4051 2199 1918
4052 2199 1918
4053 2199 1918
4054 2199 2040
4055 2199 2040
4056 2199 2040
4057 2199 2040
4058 2199 2040
4059 2199 2040
4060 2199 2011
4061 2199 2011
4062 2199 2011
4063 2199 2011
4064 2199 2011
4065 2199 2011
4066 2199 2031
4067 2199 2031
4068 2199 2031
4069 2199 2031
4070 2199 2031
4071 2199 1893
4072 2199 1893
4073 2199 2019
4074 2199 2019
4075 2199 2109
4076 2199 2109
4077 2199 2109
4078 2199 2047
4079 2199 2047
4080 2199 2047
4081 2199 2047
4082 2199 2047
4083 2199 2021
4084 2199 2021
4085 2199 2021
4086 2199 1967
4087 2199 1967
4088 2199 1967
4089 2199 2033
4090 2199 2033
4091 2199 2033
4092 2199 2033
4093 1930 2239
4094 1930 2239
4095 1930 2231
4096 1930 2231
4097 1930 1976
4098 1930 1976
4099 1930 1976
4100 1930 2110
4101 1930 2110
4102 1930 2110
4103 1930 2110
4104 1971 1933
4105 1971 2216
4106 2137 1999
4107 2137 1999
4108 2137 2059
4109 2137 2059
4110 2137 1861
4111 2137 2099
4112 2137 1830
4113 2137 1830
4114 2137 2140
4115 2137 2173
4116 2137 2173
4117 2137 2173
4118 2137 2173
4119 2137 2173
4120 2137 2173
4121 2137 1870
4122 2137 2078
4123 2137 2078
4124 2137 2078
4125 2137 2078
4126 2137 2078
4127 2137 1828
4128 2137 1828
4129 2137 1828
4130 2137 1828
4131 2137 1828
4132 2137 1944
4133 2137 1944
4134 2137 1944
4135 2137 2072
4136 1829 1848
4137 1829 1848
4138 1829 1848
4139 1829 1848
4140 1829 1923
4141 1829 2254
4142 1829 2254
4143 1829 2113
4144 1829 2247
4145 1829 2247
4146 1829 2247
4147 1829 2247
4148 1879 2244
4149 1879 2244
4150 1879 2244
4151 1879 2244
4152 1879 2190
4153 1879 2190
4154 1879 2211
4155 1879 2211
4156 1879 2211
4157 1879 2211
4158 1879 2213
4159 1879 2213
4160 1879 2213
4161 1879 2213
4162 1879 2213
4163 1879 1889
4164 1879 1889
4165 1879 1889
4166 1879 2196
4167 1879 2196
4168 1928 2248
4169 1928 2248
4170 1928 2248
4171 1928 2248
4172 1879 1818
4173 1879 1818
4174 1879 1818
4175 1879 1818
4176 1928 2087
4177 1928 2087
4178 1928 2087
4179 1928 1863
4180 1928 2187
4181 1928 2187
4182 1928 2187
4183 1928 1996
4184 1928 1996
4185 1928 1996
4186 1928 2163
4187 1928 2163
4188 1928 2163
4189 1928 1832
4190 1928 1832
4191 1928 1832
4192 1928 1832
4193 1816 2089
4194 1816 2089
4195 1816 2089
4196 1816 2089
4197 1816 1905
4198 1816 1905
4199 1816 1905
4200 1816 1905
4201 1816 2215
4202 1816 2215
4203 1816 2215
4204 1816 2215
4205 1816 2261
4206 1816 2261
4207 1816 2261
4208 1816 1919
4209 1816 1919
4210 1816 1919
4211 1816 1919
4212 1816 2000
4213 1816 2000
4214 1816 2000
4215 1816 2060
4216 1816 2060
4217 2032 1989
4218 2032 1989
4219 2032 1989
4220 2032 1989
4221 2032 1862
4222 2032 1862
4223 2032 1915
4224 2032 1956
4225 2032 1956
4226 2032 1956
4227 2032 1956
4228 2032 1956
4229 2032 1956
4230 2032 2127
4231 2032 2127
4232 2032 2127
4233 2032 2127
4234 2032 2127
4235 2085 2236
4236 2085 2236
4237 2085 2236
4238 2085 1892
4239 2085 1892
4240 2085 1892
4241 2085 1892
4242 2085 1892
4243 2085 2020
4244 2085 2020
4245 2085 2020
4246 2085 2020
4247 2085 2003
4248 2085 2003
4249 2085 2003
4250 2085 2194
4251 2085 2194
4252 2085 2194
4253 2085 2194
4254 2085 2194
4255 2085 2397
4256 2085 2397
4257 2085 2153
4258 2085 1840
4259 2085 1840
4260 2085 1840
4261 2085 1840
4262 2085 1840
4263 2085 2119
4264 2085 2119
4265 2085 2119
4266 1891 2388
4267 1891 2388
4268 1891 2422
4269 1891 2422
4270 1891 2422
4271 1891 2422
4272 1891 2466
4273 1891 2466
4274 1891 2527
4275 1891 2496
4276 1891 2566
4277 1891 2566
4278 1891 2566
4279 1891 2566
4280 1891 2566
4281 1891 2641
4282 1891 2641
4283 1891 2641
4284 1891 2641
4285 1891 2641
4286 1901 2585
4287 1901 2585
4288 1901 2585
4289 1901 2585
4290 1901 2585
4291 1901 2585
4292 1934 2412
4293 1934 2412
4294 1934 2412
4295 1934 2412
4296 1934 2489
4297 1934 2489
4298 1934 2489
4299 1934 2324
4300 1934 2324
4301 1934 2324
4302 1934 2324
4303 1934 2324
4304 1934 2284
4305 1934 2284
4306 1934 2446
4307 1934 2666
4308 1934 2666
4309 1934 2666
4310 1934 2666
4311 1934 2634
4312 1934 2634
4313 1934 2634
4314 1934 2634
4315 1934 2321
4316 1873 2389
4317 1873 2389
4318 1873 2351
4319 1873 2351
4320 1873 2351
4321 1873 2351
4322 1873 2351
4323 1873 2378
4324 1873 2378
4325 1873 2378
4326 1873 2378
4327 1873 2378
4328 1873 2378
4329 1885 2651
4330 1885 2309
4331 1885 2309
4332 1885 1812
4333 1885 1812
4334 1885 1812
4335 1885 1812
4336 1885 1812
4337 1885 1994
4338 1885 1994
4339 1885 1994
4340 1885 1994
4341 1885 1962
4342 1885 1962
4343 1885 2195
4344 1885 2195
4345 1885 2086
4346 1885 2086
4347 1885 2086
4348 1885 2086
4349 1885 2086
4350 1885 2086
4351 1885 2086
4352 1885 1986
4353 1885 1986
4354 1885 1986
4355 1885 1986
4356 1885 1986
4357 1885 2206
4358 1885 2206
4359 1885 2206
4360 1885 2206
4361 1885 2206
4362 1885 2206
4363 2264 1937
4364 2264 1937
4365 2264 2180
4366 2183 1938
4367 2183 1938
4368 2183 1938
4369 2183 1938
4370 2183 1938
4371 2183 1938
4372 2183 1940
4373 2183 1940
4374 2183 1940
4375 2183 1908
4376 2183 1908
4377 2183 1908
4378 2183 1908
4379 2183 1908
4380 2183 1910
4381 2183 1910
4382 2183 1910
4383 2183 1910
4384 2183 2177
4385 2183 2177
4386 2183 2177
4387 2183 1979
4388 2183 1979
4389 2183 1979
4390 2183 2142
4391 2183 2142
4392 2183 2142
4393 2183 2142
4394 2183 2142
4395 2183 1980
4396 2183 1980
4397 2183 1980
4398 2183 2175
4399 1936 2277
4400 1936 2277
4401 1936 2277
4402 1936 2277
4403 1936 2661
4404 1936 2661
4405 1936 2661
4406 1936 2391
4407 1936 2391
4408 1936 2391
4409 1936 2499
4410 1936 2362
4411 1936 2362
4412 1936 2352
4413 1936 2554
4414 1936 2554
4415 1936 2554
4416 1936 2554
4417 1936 2554
4418 1936 2554
4419 1936 2564
4420 1936 2564
4421 1936 2564
4422 1936 2564
4423 1936 2564
4424 1936 2564
4425 1936 2347
4426 1936 2347
4427 1936 2347
4428 1936 2347
4429 1936 2347
4430 1936 2340
4431 1936 2340
4432 1936 2340
4433 1936 2340
4434 1936 2340
4435 1936 2340
4436 1936 2448
4437 1936 2448
4438 1936 2448
4439 1936 2448
4440 1866 2302
4441 1866 2302
4442 1866 2482
4443 1866 2664
4444 1866 2664
4445 1866 2664
4446 1866 2455
4447 1866 2455
4448 1866 2455
4449 1866 2455
4450 1866 2455
4451 1866 2455
4452 1948 2558
4453 1948 2558
4454 1948 2558
4455 1948 2285
4456 1948 2266
4457 1948 2266
4458 1948 2266
4459 1948 2543
4460 1948 2300
4461 1948 2300
4462 1948 2300
4463 1948 2300
4464 1948 2300
4465 1948 2300
4466 1948 2357
4467 1948 2357
4468 1948 2393
4469 1948 2393
4470 1948 2393
4471 1948 2393
4472 1948 2593
4473 1948 2593
4474 1948 2593
4475 1948 2593
4476 1845 2464
4477 1845 2369
4478 1845 2369
4479 1845 2369
4480 1845 2369
4481 1845 2369
4482 1845 2550
4483 1845 2550
4484 1845 2550
4485 1845 2550
4486 1845 2487
4487 1845 2487
4488 1845 2487
4489 1845 2282
4490 2126 2552
4491 2126 2552
4492 2126 2552
4493 2126 2552
4494 2126 2349
4495 2126 2349
4496 2126 2349
4497 2126 2320
4498 2126 2320
4499 2126 2320
4500 2126 2331
4501 2126 2331
4502 2126 2331
4503 2126 2331
4504 2126 2331
4505 2126 2331
4506 2126 2331
4507 2126 2331
4508 2126 2382
4509 2126 2382
4510 2126 2382
4511 2126 2382
4512 2126 2339
4513 2126 2339
4514 2126 2339
4515 2126 2339
4516 1936 2574
4517 1936 2574
4518 1936 2574
4519 1936 2574
4520 2193 2050
4521 2193 2050
4522 2193 2050
4523 2193 2054
4524 2193 2054
4525 2193 2054
4526 2193 2054
4527 2193 2054
4528 2193 1949
4529 2193 1949
4530 2193 1831
4531 2193 1831
4532 2193 2205
4533 2193 2205
4534 2193 2205
4535 2193 2205
4536 2193 2205
4537 2193 2084
4538 2193 2084
4539 2193 2084
4540 2193 2084
4541 2193 1864
4542 2193 1864
4543 2193 2169
4544 2193 2169
4545 2193 2169
4546 2193 2169
4547 2193 2044
4548 2193 2044
4549 2193 2143
4550 2193 2143
4551 2193 2143
4552 2193 2143
4553 2193 2143
4554 2193 2143
4555 2193 2143
4556 2193 2025
4557 2193 2025
4558 2193 2025
4559 1955 2258
4560 1955 2258
4561 1955 1983
4562 1955 1983
4563 1955 1983
4564 1955 1983
4565 1955 1858
4566 1955 1858
4567 1955 1858
4568 1955 1858
4569 1955 1858
4570 1955 1911
4571 1955 1911
4572 1955 1911
4573 1955 1911
4574 1955 2081
4575 1955 2081
4576 1955 2081
4577 1955 2138
4578 1955 2138
4579 1955 2138
4580 1955 2138
4581 1955 2138
4582 1955 2138
4583 1955 2138
4584 1958 1985
4585 1958 1985
4586 1958 1985
4587 1958 1985
4588 1958 1950
4589 1958 1950
4590 1958 1950
4591 1958 1950
4592 1958 1950
4593 1958 1951
4594 1958 1951
4595 1958 1951
4596 1958 1951
4597 1958 1951
4598 1958 1951
4599 1958 1951
4600 1958 2112
4601 1958 2112
4602 1958 2112
4603 1958 2112
4604 1958 2112
4605 1958 2112
4606 1958 2112
4607 1958 2112
4608 1958 2112
4609 1958 2112
4610 1958 1926
4611 1958 1926
4612 1958 1926
4613 1958 1926
4614 1958 1992
4615 1958 1992
4616 1958 1992
4617 1958 2210
4618 1958 2210
4619 1958 2210
4620 1958 2210
4621 1958 2210
4622 1958 2210
4623 1958 1894
4624 1958 1894
4625 1958 1894
4626 1958 1855
4627 1958 1855
4628 1958 1855
4629 1958 1855
4630 1958 1855
4631 1958 1855
4632 1958 1874
4633 1958 1874
4634 1958 1874
4635 1958 1874
4636 1958 1874
4637 1958 1874
4638 2053 2125
4639 2053 2125
4640 2053 2125
4641 2053 2094
4642 2053 2237
4643 2053 2237
4644 2053 2237
4645 2053 2237
4646 2053 2237
4647 2080 2017
4648 2080 2017
4649 2080 2017
4650 2080 2017
4651 2080 2017
4652 2080 1997
4653 2080 1997
4654 2080 1997
4655 2080 1997
4656 2080 1997
4657 2080 1997
4658 2080 2186
4659 2080 2186
4660 2080 2192
4661 2080 2192
4662 2080 2192
4663 2080 2192
4664 2080 2192
4665 2080 2252
4666 2080 2252
4667 2080 2252
4668 2080 2252
4669 2080 2252
4670 2080 2252
4671 2080 2252
4672 2080 2252
4673 2080 2079
4674 2080 2079
4675 2080 2079
4676 2080 2133
4677 2080 2133
4678 2080 1907
4679 2080 1907
4680 2080 1907
4681 2080 1907
4682 2080 1907
4683 2080 1907
4684 2080 1907
4685 2080 2096
4686 2080 2096
4687 2080 2096
4688 2080 2096
4689 2080 2096
4690 2080 2029
4691 2080 2029
4692 2080 2029
4693 2080 2029
4694 2080 2029
4695 2080 2029
4696 2080 2209
4697 2080 2209
4698 2080 2209
4699 2080 2209
4700 2080 2209
4701 2080 2209
4702 2080 2209
4703 2080 2091
4704 2080 2091
4705 2080 2091
4706 2080 2091
4707 2080 2091
4708 2076 2135
4709 2076 2135
4710 2076 2135
4711 2076 2135
4712 2076 2135
4713 2076 2135
4714 2076 1916
4715 2076 2218
4716 2076 2218
4717 2076 2218
4718 2076 2218
4719 2076 1853
4720 2076 1853
4721 2076 1853
4722 2076 1853
4723 2076 1853
4724 1825 1975
4725 1825 1975
4726 1825 1975
4727 1825 1975
4728 1825 1975
4729 1825 1975
4730 1825 2016
4731 1825 2016
4732 1825 2016
4733 1825 2016
4734 1825 2016
4735 1825 1981
4736 1825 1981
4737 1825 1981
4738 1825 2222
4739 1825 2222
4740 1825 2222
4741 1825 2222
4742 1825 2222
4743 1825 2222
4744 1825 2009
4745 1825 2009
4746 1825 2009
4747 1825 2009
4748 1825 1808
4749 1825 1808
4750 1825 1808
4751 1825 1808
4752 1825 1808
4753 1825 2157
4754 1825 2251
4755 1825 2251
4756 1825 1813
4757 1825 2014
4758 1825 2014
4759 2118 2052
4760 2118 2052
4761 2118 2159
4762 2118 2159
4763 2262 1943
4764 2262 1943
4765 2262 2241
4766 2262 2026
4767 2262 2026
4768 2262 2260
4769 2262 1887
4770 2262 1887
4771 2262 1887
4772 2262 1887
4773 2262 1959
4774 2262 1959
4775 2262 1875
4776 2262 1875
4777 2262 1875
4778 2262 1875
4779 2147 2188
4780 2147 2161
4781 2147 2161
4782 2147 2181
4783 2147 2181
4784 2147 2181
4785 2147 2181
4786 2147 2181
4787 2147 2181
4788 1972 1856
4789 1972 1856
4790 1972 1856
4791 1972 1856
4792 1972 1856
4793 1972 2036
4794 1972 2036
4795 1972 2036
4796 1972 1921
4797 1972 2001
4798 1972 2001
4799 1972 2001
4800 1972 2001
4801 1972 2097
4802 1972 2068
4803 1972 2068
4804 1972 2068
4805 1972 2068
4806 1972 1929
4807 1972 1929
4808 1972 1929
4809 1972 1929
4810 1972 1929
4811 1972 2102
4812 1972 1819
4813 1972 1819
4814 1972 1819
4815 1972 1814
4816 1972 1814
4817 1972 2197
4818 1972 2197
4819 1972 2197
4820 2039 2058
4821 2039 2058
4822 2039 2145
4823 2039 2145
4824 2039 2145
4825 2039 2024
4826 2039 2024
4827 2039 2024
4828 2039 2024
4829 2039 2024
4830 2039 2122
4831 2039 2122
4832 2039 2122
4833 2039 2122
4834 2039 2122
4835 2039 2122
4836 2039 2122
4837 2039 2122
4838 2212 1842
4839 2212 1977
4840 2212 1851
4841 2212 2152
4842 2212 2152
4843 2212 1939
4844 2212 1939
4845 2212 2165
4846 2212 2165
4847 2212 2165
4848 2212 1896
4849 2212 1998
4850 2212 1998
4851 2212 1998
4852 2018 2158
4853 2018 2158
4854 2018 2158
4855 2018 2158
4856 2018 1846
4857 2018 1846
4858 2018 1854
4859 2018 1854
4860 2018 1854
4861 2018 1854
4862 2018 2062
4863 2018 2012
4864 2018 2012
4865 2018 2012
4866 2018 2012
4867 2018 2038
4868 2018 2038
4869 2018 2149
4870 2018 2149
4871 1833 1807
4872 1833 1807
4873 1833 1807
4874 1833 1807
4875 1833 1807
4876 1833 2027
4877 1833 2027
4878 1833 2027
4879 1833 2027
4880 1833 2027
4881 1833 2176
4882 1833 2176
4883 1833 2176
4884 1850 2255
4885 1850 1843
4886 1850 2256
4887 1850 1817
4888 1850 1817
4889 1850 1817
4890 1850 1817
4891 1850 1834
4892 1850 1834
4893 1850 1834
4894 1850 1834
4895 1850 1834
4896 1850 1914
4897 1850 1914
4898 1850 1914
4899 1850 2191
4900 1850 2191
4901 1850 2030
4902 1850 2030
4903 1850 2100
4904 1850 2100
4905 2185 1947
4906 2185 1947
4907 2185 1947
4908 2185 1947
4909 2185 1897
4910 2185 1897
4911 2185 1897
4912 2185 1883
4913 2185 1883
4914 2185 1982
4915 2185 1982
4916 2185 1993
4917 2185 1993
4918 2185 1993
4919 2185 2146
4920 2185 2534
4921 2185 2534
4922 2185 2534
4923 2220 1886
4924 2220 1886
4925 2220 1886
4926 2220 2148
4927 2220 2148
4928 2204 1871
4929 2204 1871
4930 2204 2002
4931 2204 2115
4932 2204 2115
4933 2204 1838
4934 2204 2131
4935 2204 2131
4936 2204 2131
4937 2204 2131
4938 2204 2131
4939 2204 2131
4940 2204 2141
4941 2204 2141
4942 2204 2141
4943 2204 2250
4944 2204 1852
4945 2204 1852
4946 2204 1852
4947 2204 1852
4948 2204 1852
4949 2204 2573
4950 2204 2407
4951 2204 2407
4952 2204 2407
4953 2204 2407
4954 2204 2407
4955 2204 2407
4956 2204 2407
4957 2204 2407
4958 2204 2663
4959 2204 2522
4960 2204 2426
4961 2204 2426
4962 2204 2426
4963 2204 2426
4964 2204 2426
4965 2233 2551
4966 2233 2551
4967 2233 2551
4968 2233 2551
4969 2233 2581
4970 2233 2581
4971 2233 2581
4972 2233 2549
4973 2233 2549
4974 2233 2549
4975 2233 2535
4976 2233 2535
4977 2233 2535
4978 2233 2457
4979 2233 2457
4980 2233 2457
4981 2061 2635
4982 2061 2408
4983 1906 2546
4984 2061 2399
4985 2061 2399
4986 2061 2399
4987 2061 2399
4988 2061 2578
4989 2061 2578
4990 2061 2578
4991 2061 2578
4992 2061 2587
4993 2061 2587
4994 2061 2587
4995 2061 2587
4996 2061 2540
4997 2061 2540
4998 2061 2553
4999 2061 2363
5000 2061 2363
5001 2061 2395
5002 2061 2395
5003 2061 2316
5004 2061 2316
5005 2061 2316
5006 2061 2316
5007 2061 2316
5008 2061 2536
5009 2061 2536
5010 2061 2536
5011 2061 2528
5012 2061 2528
5013 2061 2528
5014 2103 2654
5015 2103 2654
5016 2103 2523
5017 2103 2523
5018 2103 2456
5019 2103 2456
5020 2103 2456
5021 2103 2456
5022 2103 2322
5023 2103 2322
5024 2103 2477
5025 2103 2467
5026 2103 2467
5027 2103 2467
5028 2103 2670
5029 2093 2326
5030 2093 2326
5031 2093 2325
5032 2093 2375
5033 2093 2375
5034 2093 2604
5035 2093 2526
5036 2093 2526
5037 2093 2526
5038 2093 2616
5039 2093 2616
5040 2093 2616
5041 1920 2660
5042 1920 2660
5043 1920 2612
5044 1920 2612
5045 1920 2612
5046 1920 2612
5047 1920 2273
5048 1920 2273
5049 1920 2592
5050 1920 2592
5051 1920 2592
5052 1920 2592
5053 1920 2592
5054 1920 2481
5055 1920 2481
5056 1920 2366
5057 1920 2366
5058 1920 2366
5059 1920 2366
5060 1920 2366
5061 1920 2565
5062 1920 2565
5063 1920 2301
5064 1920 2337
5065 1920 2337
5066 1920 2337
5067 1920 2337
5068 1920 2337
5069 1920 2650
5070 1920 2650
5071 1920 2650
5072 1920 2650
5073 1920 2650
5074 1920 2624
5075 1920 2624
5076 1920 2624
5077 1920 2624
5078 1920 2624
5079 1920 2624
5080 1888 2505
5081 1888 2505
5082 1888 2560
5083 1888 2560
5084 1888 2450
5085 1888 2450
5086 1888 2314
5087 1888 2314
5088 1888 2297
5089 1888 2297
5090 1888 2297
5091 1888 2297
5092 1888 2297
5093 1917 2531
5094 1917 2531
5095 1917 2308
5096 1917 2501
5097 1917 2501
5098 1917 2507
5099 1917 2507
5100 1917 2479
5101 1917 2479
5102 1917 2479
5103 1917 2479
5104 1917 2346
5105 1917 2396
5106 1917 2396
5107 1917 2396
5108 1917 2562
5109 1917 2562
5110 1917 2562
5111 1917 2562
5112 1917 2445
5113 1917 2445
5114 1917 2445
5115 1917 2401
5116 1917 2618
5117 1917 2618
5118 1917 2642
5119 1917 2642
5120 1917 2642
5121 1917 2642
5122 1917 2642
5123 1917 2652
5124 1917 2652
5125 1917 2652
5126 1917 2652
5127 2230 2319
5128 2230 2268
5129 2230 2268
5130 2230 2268
5131 2230 2449
5132 2230 2476
5133 2230 2476
5134 2230 2619
5135 2057 2419
5136 2057 2419
5137 2057 2419
5138 2057 2465
5139 2057 2465
5140 2057 2465
5141 2057 2293
5142 2057 2293
5143 2057 2293
5144 2057 2293
5145 2057 2440
5146 2057 2440
5147 2057 2410
5148 2057 2410
5149 2057 2510
5150 2057 2510
5151 2057 2510
5152 2057 2510
5153 2057 2510
5154 2057 2313
5155 2057 2313
5156 2057 2579
5157 2057 2579
5158 2057 2579
5159 2057 2415
5160 2057 2415
5161 2057 2415
5162 2057 2415
5163 1809 2386
5164 1809 2444
5165 1809 2444
5166 1809 2444
5167 1809 2444
5168 1809 2406
5169 1809 2607
5170 1809 2364
5171 1867 2575
5172 1867 2575
5173 1867 2575
5174 1867 2605
5175 1867 2605
5176 1867 2605
5177 1867 2605
5178 1867 2605
5179 1867 2605
5180 1867 2636
5181 1867 2636
5182 1867 2365
5183 1867 2365
5184 1867 2365
5185 1867 2365
5186 1867 2365
5187 1867 2671
5188 1867 2671
5189 1867 2671
5190 1867 2671
5191 1867 2671
5192 1867 2614
5193 1867 2614
5194 1867 2614
5195 1867 2614
5196 1867 2614
5197 1867 2614
5198 1867 2614
5199 1867 2676
5200 1867 2329
5201 2257 2413
5202 2257 2372
5203 2257 2625
5204 2257 2625
5205 2257 2625
5206 2257 2625
5207 2257 2673
5208 2257 2673
5209 2257 2673
5210 2257 2673
5211 2257 2582
5212 2257 2582
5213 2257 2582
5214 2257 2289
5215 2257 2289
5216 2257 2289
5217 2257 2289
5218 2257 2471
5219 2257 2471
5220 2257 2471
5221 2257 2471
5222 2257 2417
5223 2257 2417
5224 2257 2417
5225 2257 2417
5226 2257 2417
5227 2257 2474
5228 2257 2400
5229 2121 2603
5230 2121 2603
5231 2121 2603
5232 2121 2603
5233 1906 2492
5234 1906 2492
5235 1906 2492
5236 1906 2492
5237 1906 2437
5238 1906 2437
5239 1906 2475
5240 1906 2475
5241 1906 2299
5242 1906 2299
5243 1906 2563
5244 1906 2563
5245 1906 2563
5246 1906 2608
5247 1906 2608
5248 1906 2608
5249 1906 2608
5250 1906 2296
5251 1906 2296
5252 1906 2296
5253 1906 2296
5254 1906 2594
5255 1906 2594
5256 1906 2594
5257 1906 2594
5258 1906 2639
5259 1906 2599
5260 1906 2599
5261 1978 2649
5262 1978 2649
5263 1978 2649
5264 1978 2649
5265 1978 2649
5266 1978 2649
5267 1978 2537
5268 1978 2537
5269 1978 2537
5270 1978 2537
5271 1978 2376
5272 1978 2376
5273 1978 2376
5274 1978 2376
5275 1978 2493
5276 1978 2493
5277 1978 2600
5278 1978 2600
5279 1978 2600
5280 1978 2600
5281 1978 2361
5282 1978 2361
5283 1978 2361
5284 1978 2361
5285 1978 2361
5286 1978 2361
5287 1978 2361
5288 2150 2436
5289 2150 2436
5290 2150 2436
5291 2150 2503
5292 2150 2484
5293 2150 2484
5294 2150 2484
5295 2150 2267
5296 2150 2421
5297 2150 2409
5298 2150 2409
5299 2150 2409
5300 2150 2409
5301 2150 2409
5302 2150 2306
5303 2150 2383
5304 2150 2383
5305 2150 2383
5306 2150 2533
5307 2150 2533
5308 2150 2276
5309 1901 2345
5310 1901 2345
5311 1901 2345
5312 1901 2304
5313 1901 2672
5314 1901 2490
5315 1901 2490
5316 2183 2120
5317 2183 2120
5318 2183 2120
5319 2183 2120
5320 2183 2120
5321 2183 2219
5322 2183 2219
5323 2183 2219
5324 2183 2219
5325 2183 2219
5326 1826 2074
5327 1826 2074
5328 1826 2074
5329 1826 2074
5330 1826 1961
5331 1826 1961
5332 1826 1961
5333 1826 1961
5334 1826 1961
5335 1826 1961
5336 1826 1961
5337 1826 2207
5338 1826 2207
5339 1826 2207
5340 1826 2207
5341 1826 2164
5342 1826 2164
5343 1826 2164
5344 1826 2043
5345 1826 2043
5346 1826 2043
5347 1826 2043
5348 1826 2043
5349 2238 1865
5350 2238 1865
5351 2238 1865
5352 2238 1865
5353 2238 1865
5354 2238 1966
5355 2238 1966
5356 2238 1966
5357 2238 1966
5358 2238 1966
5359 2238 1966
5360 2238 1974
5361 2238 1935
5362 2238 1935
5363 2238 1837
5364 2238 2162
5365 2238 2162
5366 2238 2162
5367 2238 2162
5368 1991 1953
5369 2238 2221
5370 2238 2221
5371 2238 2221
5372 2238 2221
5373 2238 2221
5374 2238 2221
5375 1991 2105
5376 1991 2105
5377 1991 2105
5378 1991 2105
5379 1991 2105
5380 1991 1913
5381 1991 1913
5382 1991 1913
5383 1991 1913
5384 1991 1913
5385 1991 1913
5386 1991 1913
5387 1991 1913
5388 1991 1881
5389 1991 1881
5390 1991 1881
5391 1991 1881
5392 1991 1881
5393 1991 1881
5394 1991 1890
5395 1991 1890
5396 1991 1890
5397 1991 1890
5398 1991 1890
5399 1991 1902
5400 1991 1902
5401 1991 1902
5402 1991 2130
5403 1991 2130
5404 1991 2130
5405 1991 2130
5406 1991 2130
5407 1991 2055
5408 1991 1942
5409 1991 1942
5410 1991 1942
5411 1991 1942
5412 1991 1942
5413 1991 1942
5414 1991 2107
5415 1991 2107
5416 1991 2107
5417 1991 2107
5418 1991 2107
5419 1991 2107
5420 2263 1810
5421 2263 1810
5422 2263 1810
5423 2263 1810
5424 2263 2160
5425 2263 2172
5426 2263 2172
5427 2263 2172
5428 2263 2172
5429 2263 2223
5430 2263 2223
5431 2263 2223
5432 2263 2223
5433 2263 2223
5434 2229 1844
5435 2229 1844
5436 2229 1844
5437 2229 1844
5438 2229 2111
5439 2229 2111
5440 2229 1964
5441 2229 1964
5442 2229 1964
5443 2229 1964
5444 2229 1964
5445 2229 1964
5446 2229 2069
5447 2229 2069
5448 2229 2069
5449 2229 2035
5450 2229 2035
5451 2229 2117
5452 2229 2117
5453 2229 2117
5454 2229 2117
5455 2229 2117
5456 2229 1880
5457 2229 1880
5458 2229 1880
5459 2229 1880
5460 2229 1849
5461 2229 1849
5462 2229 1849
5463 2229 1849
5464 2229 1849
5465 2229 1849
5466 2229 1849
5467 2006 1836
5468 2006 1836
5469 2006 1836
5470 2006 1927
5471 2006 1927
5472 2006 2010
5473 2006 2010
5474 2006 2010
5475 2006 2010
5476 2006 2010
5477 2006 2010
5478 2006 1922
5479 2006 1922
5480 2006 1922
5481 2006 1922
5482 2006 1922
5483 2006 1811
5484 2006 1811
5485 2006 1811
5486 2006 1811
5487 2006 1811
5488 2199 1918
5489 2199 1918
5490 2199 1918
5491 2199 1918
5492 2199 1918
5493 2199 1918
5494 2199 1918
5495 2199 1918
5496 2199 1918
5497 2199 1918
5498 2199 1918
5499 2199 2011
5500 2199 2011
5501 2199 2011
5502 2199 1893
5503 2199 2019
5504 2199 2019
5505 2199 2019
5506 2199 2021
5507 2199 2021
5508 2199 2021
5509 2199 2021
5510 2199 2021
5511 2199 2021
5512 2199 2021
5513 2199 1967
5514 2199 2033
5515 2199 2033
5516 2199 2033
5517 2199 2033
5518 2199 2033
5519 2199 2033
5520 1930 1995
5521 1930 2239
5522 1930 2239
5523 1930 2239
5524 1930 2239
5525 1930 2239
5526 1930 2239
5527 1930 2231
5528 1930 2231
5529 1930 2231
5530 1930 2231
5531 1930 2231
5532 1930 2231
5533 1930 1976
5534 1930 1976
5535 1930 1976
5536 1930 1976
5537 1930 2228
5538 1877 2022
5539 1877 1970
5540 1877 1970
5541 1877 1878
5542 1877 1878
5543 1877 1878
5544 1877 1878
5545 1877 1878
5546 1877 1878
5547 1877 2116
5548 1877 2116
5549 1877 2116
5550 1877 1984
5551 1877 1984
5552 1877 1984
5553 1877 1984
5554 1877 2171
5555 1877 2171
5556 1877 2235
5557 1877 2235
5558 1877 2235
5559 1877 2235
5560 1877 2235
5561 1877 1990
5562 1877 1990
5563 1877 1990
5564 1877 1990
5565 1877 2184
5566 1877 2184
5567 1877 2184
5568 1877 2184
5569 1877 2184
5570 1877 2184
5571 1877 2077
5572 1877 2077
5573 1877 2077
5574 1877 2077
5575 1877 2077
5576 1971 2101
5577 1971 2101
5578 1971 2101
5579 2137 1999
5580 2137 1999
5581 2137 1999
5582 2137 2059
5583 2137 2059
5584 2137 2059
5585 2137 2059
5586 2137 2059
5587 2137 1861
5588 2137 1861
5589 2137 1861
5590 2137 1861
5591 2137 1830
5592 2137 2173
5593 2137 1870
5594 2137 1870
5595 2137 1870
5596 2137 2078
5597 2137 2078
5598 2137 2078
5599 2137 2078
5600 2137 2078
5601 2137 1828
5602 2137 1944
5603 2137 1944
5604 2137 1944
5605 2137 1944
5606 2137 2072
5607 2137 2072
5608 1829 2254
5609 1829 2254
5610 1829 2254
5611 1829 2254
5612 1829 2254
5613 1829 2113
5614 1879 2244
5615 1879 2244
5616 1879 2244
5617 1879 2244
5618 1879 2244
5619 1879 2190
5620 1879 2190
5621 1879 2190
5622 1879 2190
5623 1879 2190
5624 1879 2213
5625 1879 2213
5626 1879 2213
5627 1879 2213
5628 1879 2213
5629 1879 2213
5630 1879 1889
5631 1879 1889
5632 1879 1889
5633 1879 1889
5634 1879 1889
5635 1879 1889
5636 1879 1889
5637 1879 2196
5638 1879 2196
5639 1879 2196
5640 1879 2196
5641 1879 2196
5642 1928 2087
5643 1928 2087
5644 1928 2087
5645 1928 2087
5646 1928 1863
5647 1928 1863
5648 1928 2187
5649 1928 2187
5650 1928 2248
5651 1928 2248
5652 1928 2248
5653 1816 2089
5654 1816 2089
5655 1816 2089
5656 1816 2089
5657 1816 1905
5658 1816 1905
5659 1816 1905
5660 1816 1905
5661 1816 1905
5662 1816 1905
5663 1816 1905
5664 1816 1905
5665 1816 2225
5666 1816 2215
5667 1816 2215
5668 1816 2215
5669 1816 2215
5670 1816 2215
5671 1816 2215
5672 1816 2215
5673 1816 1919
5674 1816 1919
5675 1816 1919
5676 1816 2060
5677 1816 2060
5678 2032 1989
5679 2032 1989
5680 2032 1989
5681 2032 1989
5682 2032 1862
5683 2032 1862
5684 2032 1862
5685 2032 1862
5686 2032 1862
5687 2032 1862
5688 2032 1862
5689 2032 1862
5690 2032 1915
5691 2032 1915
5692 2032 1915
5693 2032 1915
5694 2032 2127
5695 2032 2127
5696 2032 2127
5697 2032 2127
5698 2085 2236
5699 2085 2236
5700 2085 2236
5701 2085 2236
5702 2085 2236
5703 2085 1892
5704 2085 1892
5705 2085 1892
5706 2085 1892
5707 2085 1892
5708 2085 2003
5709 2085 2194
5710 2085 2397
5711 2085 2240
5712 2085 2153
5713 2085 1840
5714 2085 2119
5715 1891 2388
5716 1891 2388
5717 1891 2388
5718 1891 2388
5719 1891 2422
5720 1891 2422
5721 1891 2527
5722 1891 2566
5723 1891 2641
5724 1891 2641
5725 1891 2641
5726 1891 2641
5727 1891 2641
5728 1891 2641
5729 2041 2486
5730 2041 2633
5731 2041 2295
5732 2041 2295
5733 2041 2287
5734 2041 2287
5735 2041 2287
5736 2041 2287
5737 2041 2287
5738 2041 2287
5739 2041 2288
5740 2041 2288
5741 2041 2288
5742 2041 2288
5743 2041 2288
5744 2041 2288
5745 2041 2288
5746 2041 2318
5747 2041 2274
5748 2041 2274
5749 2041 2274
5750 2041 2274
5751 2041 2435
5752 2179 2591
5753 2179 2591
5754 2179 2502
5755 2179 2502
5756 2179 2367
5757 2179 2368
5758 2179 2368
5759 2179 2368
5760 2179 2368
5761 2179 2521
5762 2179 2521
5763 2179 2521
5764 2023 2584
5765 2023 2584
5766 2023 2303
5767 2023 2303
5768 2023 2303
5769 2023 2303
5770 2023 2303
5771 2023 2344
5772 2023 2344
5773 2023 2344
5774 2023 2344
5775 2023 2344
5776 2023 2360
5777 2023 2545
5778 2023 2545
5779 2023 2545
5780 2023 2677
5781 2023 2677
5782 2023 2677
5783 2023 2404
5784 2023 2404
5785 2023 2404
5786 2023 2404
5787 2023 2447
5788 2023 2447
5789 2023 2447
5790 2023 2447
5791 2023 2430
5792 2023 2398
5793 2023 2398
5794 2023 2398
5795 2070 2518
5796 2070 2518
5797 2070 2518
5798 2070 2514
5799 2070 2514
5800 2070 2586
5801 2070 2586
5802 2070 2586
5803 2070 2586
5804 2070 2586
5805 2070 2586
5806 2070 2586
5807 2070 2586
5808 2070 2473
5809 2070 2473
5810 2070 2473
5811 2070 2615
5812 2070 2354
5813 2070 2354
5814 2070 2354
5815 2070 2354
5816 1936 2439
5817 1936 2439
5818 2193 2054
5819 2193 2054
5820 2193 2054
5821 2193 2054
5822 2193 2054
5823 2193 2054
5824 2193 2054
5825 2193 1949
5826 2193 1949
5827 2193 1949
5828 2193 1949
5829 2193 1949
5830 2193 1831
5831 2193 1831
5832 2193 1831
5833 2193 1831
5834 2193 1831
5835 2193 1831
5836 2193 1831
5837 2193 1831
5838 2193 2084
5839 2193 2084
5840 2193 2084
5841 2193 2084
5842 2193 2084
5843 2193 1864
5844 2193 1864
5845 2193 1864
5846 2193 1864
5847 2193 2169
5848 2193 2169
5849 2193 2169
5850 2193 2169
5851 2193 2169
5852 2193 2169
5853 2193 2169
5854 2193 2169
5855 2193 2169
5856 2193 2169
5857 2193 2169
5858 2193 2169
5859 2193 2044
5860 2193 2044
5861 2193 2044
5862 2193 2232
5863 2193 2232
5864 2193 2232
5865 2193 2232
5866 2193 2232
5867 2193 2234
5868 2193 2234
5869 2193 2234
5870 2193 2234
5871 2193 2234
5872 2193 2143
5873 2193 2143
5874 2193 2143
5875 2193 2088
5876 2193 2088
5877 2193 2088
5878 2193 2088
5879 2193 2088
5880 2193 2088
5881 2193 2088
5882 2193 2088
5883 2193 2088
5884 2193 2088
5885 2193 2025
5886 2193 2025
5887 1955 1882
5888 1955 1882
5889 1955 2258
5890 1955 2258
5891 1955 1983
5892 1955 1983
5893 1955 1983
5894 1955 1983
5895 1955 1983
5896 1955 1983
5897 1955 1983
5898 1955 1983
5899 1955 1983
5900 1955 1983
5901 1955 1983
5902 1955 1983
5903 1955 1858
5904 1955 1858
5905 1955 1858
5906 1955 1858
5907 1955 1858
5908 1955 1858
5909 1955 1858
5910 1955 1858
5911 1955 1911
5912 1955 1911
5913 1955 1911
5914 1955 1911
5915 1955 1911
5916 1955 1911
5917 1955 1911
5918 1955 2081
5919 1955 2081
5920 1955 2081
5921 1955 2081
5922 1955 2081
5923 1955 2081
5924 1955 2081
5925 1955 2081
5926 1955 2081
5927 1955 2081
5928 1955 2081
5929 1955 2081
5930 1955 2138
5931 1955 2138
5932 1955 2138
5933 1955 2138
5934 1955 2138
5935 1955 2138
5936 1955 2138
5937 1955 2138
5938 1955 2138
5939 1955 2138
5940 1958 1985
5941 1958 1985
5942 1958 1985
5943 1958 1985
5944 1958 1985
5945 1958 1985
5946 1958 1985
5947 1958 1950
5948 1958 1950
5949 1958 1950
5950 1958 1950
5951 1958 1950
5952 1958 1950
5953 1958 1950
5954 1958 1815
5955 1958 1815
5956 1958 1815
5957 1958 1951
5958 1958 1951
5959 1958 1951
5960 1958 1951
5961 1958 1951
5962 1958 2112
5963 1958 2112
5964 1958 2112
5965 1958 1926
5966 1958 1926
5967 1958 1926
5968 1958 1926
5969 1958 1926
5970 1958 1992
5971 1958 1992
5972 1958 1992
5973 1958 1992
5974 1958 1823
5975 1958 1823
5976 1958 1823
5977 1958 1823
5978 1958 1823
5979 1958 1823
5980 1958 1823
5981 1958 1823
5982 1958 2210
5983 1958 2210
5984 1958 2210
5985 1958 2210
5986 1958 2210
5987 1958 2210
5988 1958 2210
5989 1958 2210
5990 1958 1855
5991 1958 1855
5992 1958 1855
5993 1958 1855
5994 1958 1855
5995 1958 1855
5996 1958 1855
5997 1958 1855
5998 1958 1874
5999 1958 1874
6000 1958 1874
6001 1958 1874
6002 1958 1874
6003 1958 1874
6004 1958 1874
6005 1958 1874
6006 1958 1952
6007 1958 1952
6008 1958 1952
6009 1958 1952
6010 1958 1952
6011 1958 1952
6012 1958 1952
6013 1958 1952
6014 2053 2224
6015 2053 2224
6016 2053 2224
6017 2053 2224
6018 2053 2125
6019 2053 2094
6020 2053 2094
6021 2053 2094
6022 2053 2094
6023 2053 2237
6024 2053 2237
6025 2053 2237
6026 2053 2237
6027 2053 2237
6028 2053 2237
6029 2053 2237
6030 2053 2237
6031 2053 2071
6032 2053 2071
6033 2053 2071
6034 2053 2071
6035 2053 2071
6036 2053 2071
6037 2053 2071
6038 2080 1997
6039 2080 1997
6040 2080 1997
6041 2080 1997
6042 2080 1997
6043 2080 1997
6044 2080 1997
6045 2080 1997
6046 2080 1857
6047 2080 1857
6048 2080 1857
6049 2080 1857
6050 2080 1857
6051 2080 1857
6052 2080 1857
6053 2080 2192
6054 2080 2192
6055 2080 2192
6056 2080 2192
6057 2080 2192
6058 2080 2192
6059 2080 2192
6060 2080 2252
6061 2080 2252
6062 2080 2252
6063 2080 2252
6064 2080 2252
6065 2080 2079
6066 2080 2079
6067 2080 2079
6068 2080 2079
6069 2080 2079
6070 2080 2079
6071 2080 2079
6072 2080 2075
6073 2080 2075
6074 2080 2075
6075 2080 2075
6076 2080 2075
6077 2080 2133
6078 2080 1907
6079 2080 1907
6080 2080 1907
6081 2080 1907
6082 2080 1907
6083 2080 1907
6084 2080 1907
6085 2080 2096
6086 2080 2096
6087 2080 2096
6088 2080 2096
6089 2080 2096
6090 2080 2096
6091 2080 2096
6092 2080 2096
6093 2080 2096
6094 2080 2096
6095 2080 2029
6096 2080 2029
6097 2080 2029
6098 2080 2029
6099 2080 2029
6100 2080 2029
6101 2080 2029
6102 2080 2029
6103 2080 2029
6104 2080 2209
6105 2080 2209
6106 2080 2209
6107 2080 2209
6108 2080 2209
6109 2080 2209
6110 2080 2209
6111 2080 2209
6112 2080 2209
6113 2080 2209
6114 2080 2209
6115 2080 2209
6116 2080 2091
6117 2080 2091
6118 2080 2091
6119 2076 2135
6120 2076 2135
6121 2076 2135
6122 2076 2135
6123 2076 2135
6124 2076 2135
6125 2076 2135
6126 2076 2167
6127 2076 2167
6128 2076 2167
6129 2076 2167
6130 2076 2167
6131 2076 2167
6132 2076 2167
6133 2076 2218
6134 2076 2218
6135 1825 1975
6136 1825 1975
6137 1825 1975
6138 1825 1975
6139 1825 1975
6140 1825 1975
6141 1825 1975
6142 1825 2016
6143 1825 2016
6144 1825 2016
6145 1825 2016
6146 1825 2016
6147 1825 2016
6148 1825 1981
6149 1825 1981
6150 1825 1981
6151 1825 1981
6152 1825 1981
6153 1825 1981
6154 1825 1981
6155 1825 2009
6156 1825 2009
6157 1825 2009
6158 1825 2009
6159 1825 2009
6160 1825 2009
6161 1825 2009
6162 1825 2009
6163 1825 2009
6164 1825 1821
6165 1825 1821
6166 1825 1821
6167 1825 1821
6168 1825 1821
6169 1825 1821
6170 1825 1821
6171 1825 1821
6172 1825 1808
6173 1825 1808
6174 1825 1808
6175 1825 1808
6176 1825 1808
6177 1825 1808
6178 1825 2157
6179 1825 2157
6180 1825 2157
6181 1825 2157
6182 1825 2251
6183 1825 1813
6184 1825 1813
6185 1825 1813
6186 1825 1813
6187 1825 1813
6188 1825 2014
6189 1825 2014
6190 1825 2014
6191 1825 2014
6192 1825 2014
6193 1825 1957
6194 1825 1957
6195 1825 1957
6196 1825 1957
6197 1825 1957
6198 1825 1957
6199 1825 1957
6200 1825 1957
6201 1825 1957
6202 2118 2049
6203 2118 2056
6204 2118 2056
6205 2118 2159
6206 2118 2159
6207 2118 2159
6208 2262 2034
6209 2262 2034
6210 2262 2034
6211 2262 2026
6212 2262 2026
6213 2262 2026
6214 2262 2026
6215 2262 2026
6216 2262 1973
6217 2262 1973
6218 2262 1973
6219 2262 1973
6220 2262 1973
6221 2262 1973
6222 2262 1973
6223 2262 1973
6224 2262 2028
6225 2262 2028
6226 2262 2028
6227 2262 2028
6228 2262 2028
6229 2262 2028
6230 2262 2028
6231 2262 2037
6232 2262 2037
6233 2262 2037
6234 2262 2037
6235 2262 2037
6236 2262 2037
6237 2262 2037
6238 2262 2037
6239 2262 2037
6240 2262 2037
6241 2262 2037
6242 2262 2037
6243 2262 1924
6244 2262 1924
6245 2262 2260
6246 2262 2260
6247 2262 2260
6248 2262 1887
6249 2262 1887
6250 2262 1887
6251 2262 1887
6252 2262 1887
6253 2262 1887
6254 2262 1959
6255 2262 1959
6256 2262 1959
6257 2262 1959
6258 2262 1875
6259 2262 1875
6260 2262 1875
6261 2262 1875
6262 2262 1875
6263 2262 1875
6264 2262 1875
6265 2262 1875
6266 2147 2144
6267 2147 2161
6268 2147 2161
6269 2147 2161
6270 2147 2161
6271 2147 2161
6272 1972 1856
6273 1972 1856
6274 1972 1856
6275 1972 1856
6276 1972 2036
6277 1972 2036
6278 1972 2036
6279 1972 2036
6280 1972 2036
6281 1972 1921
6282 1972 1921
6283 1972 1921
6284 1972 1921
6285 1972 1954
6286 1972 1954
6287 1972 2001
6288 1972 2001
6289 1972 2001
6290 1972 2097
6291 1972 2097
6292 1972 2097
6293 1972 2097
6294 1972 2097
6295 1972 2068
6296 1972 2068
6297 1972 2048
6298 1972 2048
6299 1972 2048
6300 1972 2048
6301 1972 2048
6302 1972 2048
6303 1972 1900
6304 1972 1900
6305 1972 1900
6306 1972 1900
6307 1972 1929
6308 1972 1929
6309 1972 1814
6310 1972 1814
6311 1972 1814
6312 1972 1814
6313 1972 1814
6314 1972 1814
6315 1972 1814
6316 1972 1814
6317 1972 2197
6318 1972 2197
6319 1972 2197
6320 1972 2197
6321 1972 2004
6322 1972 2004
6323 1972 2004
6324 1972 2004
6325 1972 2004
6326 1972 1872
6327 1972 1872
6328 1972 1872
6329 1972 1872
6330 1972 1872
6331 2039 2058
6332 2039 2058
6333 2039 2058
6334 2039 2058
6335 2039 2058
6336 2039 2145
6337 2039 2145
6338 2039 2145
6339 2039 2145
6340 2039 2145
6341 2039 2145
6342 2039 2145
6343 2039 2145
6344 2039 2145
6345 2039 2024
6346 2039 2024
6347 2039 2122
6348 2039 2122
6349 2039 2122
6350 2039 2122
6351 2039 2122
6352 2039 2156
6353 2039 2156
6354 2039 2156
6355 2039 2156
6356 2039 2156
6357 2039 2156
6358 2039 2156
6359 2039 2156
6360 2039 2156
6361 2212 1842
6362 2212 1842
6363 2212 1842
6364 2212 1842
6365 2212 1842
6366 2212 1842
6367 2212 1842
6368 2212 1842
6369 2212 1842
6370 2212 1977
6371 2212 1977
6372 2212 1977
6373 2212 1977
6374 2212 1977
6375 2212 1977
6376 2212 1977
6377 2212 1977
6378 2212 1851
6379 2212 1851
6380 2212 1851
6381 2212 1851
6382 2212 1851
6383 2212 1851
6384 2212 1851
6385 2212 1851
6386 2212 1851
6387 2212 2152
6388 2212 2152
6389 2212 2152
6390 2212 2152
6391 2212 2152
6392 2212 2152
6393 2212 2152
6394 2212 2152
6395 2212 1939
6396 2212 1939
6397 2212 2155
6398 2212 2104
6399 2212 2104
6400 2212 2104
6401 2212 2104
6402 2212 2104
6403 2212 2104
6404 2212 2104
6405 2212 2246
6406 2212 2246
6407 2212 2246
6408 2212 2246
6409 2212 2246
6410 2212 2246
6411 2212 2246
6412 2212 2246
6413 2212 2246
6414 2212 2246
6415 2212 2165
6416 2212 2165
6417 2212 2165
6418 2212 2165
6419 2212 2165
6420 2212 2165
6421 2212 2165
6422 2212 1896
6423 2212 1998
6424 2212 1998
6425 2212 1998
6426 2212 1998
6427 2212 1998
6428 2039 2253
6429 2039 1895
6430 2039 1895
6431 2039 1895
6432 2039 1895
6433 2039 1895
6434 2039 1963
6435 2039 1963
6436 2039 2045
6437 2039 2045
6438 2039 2045
6439 2039 2045
6440 2039 2045
6441 2039 2045
6442 2039 2198
6443 2039 2198
6444 2039 2198
6445 2039 2198
6446 2039 2198
6447 2039 2198
6448 2039 2198
6449 2039 2198
6450 2039 1884
6451 2039 1884
6452 2039 1884
6453 2039 1884
6454 2039 1884
6455 2039 1884
6456 2039 1884
6457 2039 1884
6458 2018 2217
6459 2018 2217
6460 2018 2217
6461 2018 2217
6462 2018 2217
6463 2018 2217
6464 2018 2217
6465 2018 2217
6466 2018 2158
6467 2018 2158
6468 2018 2158
6469 2018 2158
6470 2018 2158
6471 2018 2158
6472 2018 1854
6473 2018 1854
6474 2018 2012
6475 2018 2012
6476 2018 2012
6477 2018 2012
6478 2018 2012
6479 2018 2012
6480 2018 2012
6481 2018 2038
6482 2018 2038
6483 2018 2038
6484 2018 2038
6485 2018 2038
6486 2018 2038
6487 2018 2038
6488 2018 2038
6489 2018 2038
6490 2018 2038
6491 1833 1876
6492 1833 1876
6493 1833 1876
6494 1833 1876
6495 1833 1876
6496 1833 1876
6497 1833 1876
6498 1833 1876
6499 1833 2027
6500 1833 2027
6501 1833 2027
6502 1833 2027
6503 1833 2176
6504 1833 2176
6505 1833 2176
6506 1833 2176
6507 1833 2176
6508 1833 2176
6509 1833 2176
6510 1833 2064
6511 1833 2064
6512 1833 2064
6513 1833 2064
6514 1833 2227
6515 1833 2227
6516 1833 2227
6517 1833 2227
6518 1833 2227
6519 1833 2227
6520 1833 2227
6521 1833 2227
6522 1833 1841
6523 1833 1841
6524 1833 1841
6525 1833 1841
6526 1833 1841
6527 1833 2124
6528 1833 2124
6529 1833 2124
6530 1833 2124
6531 1833 2124
6532 1833 2124
6533 1850 2255
6534 1850 2255
6535 1850 2255
6536 1850 2201
6537 1850 2201
6538 1850 1817
6539 1850 1817
6540 1850 1817
6541 1850 1817
6542 1850 1817
6543 1850 1834
6544 1850 1834
6545 1850 1914
6546 1850 1914
6547 1850 1914
6548 1850 1914
6549 1850 1914
6550 1850 1914
6551 1850 2191
6552 1850 2191
6553 1850 2191
6554 1850 2191
6555 1850 2030
6556 1850 2030
6557 1850 2030
6558 1850 2030
6559 1850 2030
6560 1850 2100
6561 1850 2100
6562 1850 2100
6563 1850 2100
6564 1850 1820
6565 1850 1820
6566 1850 1820
6567 1850 2005
6568 1850 2005
6569 1850 2005
6570 1850 2005
6571 1850 2005
6572 1850 2005
6573 2185 1947
6574 2185 1947
6575 2185 1947
6576 2185 1947
6577 2185 1947
6578 2185 1947
6579 2185 1947
6580 2185 1947
6581 2185 1947
6582 2185 1947
6583 2185 1897
6584 2185 1897
6585 2185 1897
6586 2185 1897
6587 2185 1897
6588 2185 1897
6589 2185 1903
6590 2185 1903
6591 2185 1903
6592 2185 1903
6593 2185 1904
6594 2185 1904
6595 2185 1904
6596 2185 2132
6597 2185 2132
6598 2185 2132
6599 2185 2132
6600 2185 2132
6601 2185 2132
6602 2185 2132
6603 2185 2132
6604 2185 1883
6605 2185 1883
6606 2185 1883
6607 2185 1883
6608 2185 1883
6609 2185 1883
6610 2185 1883
6611 2185 1993
6612 2185 1993
6613 2185 1993
6614 2185 1993
6615 2185 1993
6616 2185 1993
6617 2185 2146
6618 2185 2146
6619 2185 2146
6620 2185 2146
6621 2185 2146
6622 2185 2146
6623 2185 2214
6624 2185 2214
6625 2185 2214
6626 2185 2214
6627 2185 2214
6628 2185 2214
6629 2185 1912
6630 2185 1912
6631 2185 1912
6632 2185 2534
6633 2185 2534
6634 2185 2534
6635 2220 1886
6636 2220 1886
6637 2220 1886
6638 2220 1886
6639 2220 1886
6640 2220 1886
6641 2220 1886
6642 2220 2083
6643 2220 2083
6644 2220 1898
6645 2220 1898
6646 2220 2129
6647 2220 2129
6648 2220 2129
6649 2220 2129
6650 2220 2129
6651 2220 2129
6652 2220 2129
6653 1971 2046
6654 1971 2046
6655 1971 2046
6656 1971 2170
6657 1971 2170
6658 1971 2170
6659 1971 2170
6660 1971 2170
6661 1971 2077
6662 1971 2077
6663 1971 2077
6664 1971 2077
6665 1971 2077
6666 1971 2077
6667 1971 2077
6668 1971 2066
6669 1879 1925
6670 1879 1925
6671 1879 1925
6672 1879 1925
6673 1879 1925
6674 1879 1925
6675 1879 1925
6676 1816 1987
6677 2220 2148
6678 2220 2148
6679 2220 2148
6680 2220 2148
6681 2220 2148
6682 2220 2148
6683 2220 2148
6684 2220 2148
6685 2220 2148
6686 2220 2148
6687 2204 2002
6688 2204 2002
6689 2204 2002
6690 2204 2002
6691 2204 2115
6692 2204 2115
6693 2204 2131
6694 2204 2131
6695 2204 2131
6696 2204 2131
6697 2204 2131
6698 2204 2131
6699 2204 2141
6700 2204 2141
6701 2204 2141
6702 2204 2141
6703 2204 2141
6704 2204 2141
6705 2204 2141
6706 2204 2141
6707 2204 1852
6708 2204 1852
6709 2204 2573
6710 2204 2573
6711 2204 2573
6712 2204 2573
6713 2204 2573
6714 2204 2407
6715 2204 2407
6716 2204 2407
6717 2204 2407
6718 2204 2663
6719 2204 2663
6720 2204 2663
6721 2204 2522
6722 2204 2522
6723 2204 2522
6724 2204 2522
6725 2204 2522
6726 2204 2522
6727 2204 2426
6728 2204 2426
6729 2233 2551
6730 2233 2551
6731 2233 2551
6732 2233 2551
6733 2233 2551
6734 2233 2551
6735 2233 2551
6736 2233 2551
6737 2233 2551
6738 2233 2283
6739 2233 2283
6740 2233 2283
6741 2233 2283
6742 2233 2283
6743 2233 2581
6744 2233 2581
6745 2233 2581
6746 2233 2581
6747 2233 2581
6748 2233 2581
6749 2233 2581
6750 2233 2535
6751 2233 2535
6752 2233 2535
6753 2233 2535
6754 2233 2535
6755 2233 2535
6756 2233 2535
6757 2233 2535
6758 2233 2457
6759 2233 2457
6760 2061 2635
6761 2061 2635
6762 2061 2635
6763 2061 2472
6764 2061 2472
6765 2061 2472
6766 2061 2371
6767 2061 2371
6768 2061 2371
6769 2061 2371
6770 2061 2399
6771 2061 2399
6772 2061 2399
6773 2061 2399
6774 2061 2399
6775 2061 2399
6776 2061 2578
6777 2061 2578
6778 2061 2578
6779 2061 2578
6780 2061 2578
6781 2061 2578
6782 2061 2540
6783 2061 2553
6784 2061 2553
6785 2061 2553
6786 2061 2553
6787 2061 2553
6788 2061 2363
6789 2061 2363
6790 2061 2363
6791 2061 2363
6792 2061 2395
6793 2061 2395
6794 2061 2395
6795 2061 2316
6796 2061 2316
6797 2061 2316
6798 2061 2316
6799 2061 2316
6800 2061 2316
6801 2061 2316
6802 2061 2316
6803 2061 2536
6804 2061 2536
6805 2061 2536
6806 2061 2536
6807 2061 2528
6808 2061 2528
6809 2233 2405
6810 2233 2405
6811 2233 2576
6812 2233 2613
6813 2233 2613
6814 2233 2613
6815 2233 2613
6816 2233 2613
6817 2233 2613
6818 2233 2403
6819 2233 2403
6820 2233 2403
6821 2233 2403
6822 2103 2461
6823 2103 2461
6824 2103 2461
6825 2103 2461
6826 2103 2461
6827 2103 2461
6828 2103 2461
6829 2103 2539
6830 2103 2539
6831 2103 2539
6832 2103 2539
6833 2103 2654
6834 2103 2654
6835 2103 2654
6836 2103 2654
6837 2103 2523
6838 2103 2523
6839 2103 2523
6840 2103 2456
6841 2103 2456
6842 2103 2456
6843 2103 2456
6844 2103 2456
6845 2103 2456
6846 2103 2456
6847 2103 2456
6848 2103 2322
6849 2103 2322
6850 2103 2322
6851 2103 2322
6852 2103 2322
6853 2103 2280
6854 2103 2460
6855 2103 2460
6856 2103 2460
6857 2103 2460
6858 2103 2460
6859 2103 2467
6860 2103 2675
6861 2103 2675
6862 2103 2675
6863 2093 2375
6864 2093 2375
6865 2093 2526
6866 2093 2526
6867 2093 2616
6868 1917 2531
6869 1917 2547
6870 1917 2479
6871 1917 2479
6872 1917 2479
6873 1917 2346
6874 1917 2346
6875 2057 2419
6876 2057 2419
6877 2057 2419
6878 2057 2465
6879 2057 2465
6880 2057 2465
6881 2057 2465
6882 2057 2293
6883 2057 2293
6884 2057 2293
6885 2057 2293
6886 2057 2293
6887 2057 2440
6888 2057 2440
6889 2057 2440
6890 2057 2440
6891 2057 2410
6892 2057 2410
6893 2057 2410
6894 2057 2410
6895 2057 2410
6896 2057 2313
6897 2057 2313
6898 2057 2313
6899 2057 2313
6900 2057 2290
6901 2057 2290
6902 2057 2290
6903 2057 2290
6904 2057 2290
6905 2057 2290
6906 2057 2290
6907 2057 2290
6908 2057 2290
6909 2057 2290
6910 2057 2290
6911 2057 2579
6912 2057 2579
6913 2057 2579
6914 2057 2579
6915 2057 2579
6916 2057 2579
6917 2057 2579
6918 2057 2579
6919 2057 2385
6920 2057 2385
6921 2057 2385
6922 2057 2385
6923 2057 2385
6924 2057 2415
6925 2057 2415
6926 2057 2415
6927 2057 2415
6928 2057 2415
6929 1809 2386
6930 1809 2386
6931 1809 2386
6932 1809 2386
6933 1809 2386
6934 1809 2386
6935 1809 2386
6936 1809 2386
6937 1809 2444
6938 1809 2444
6939 1809 2444
6940 1809 2444
6941 1809 2444
6942 1809 2444
6943 1809 2444
6944 1809 2406
6945 1809 2406
6946 1809 2406
6947 1809 2406
6948 1809 2607
6949 1809 2607
6950 1809 2607
6951 1809 2544
6952 1809 2544
6953 1809 2544
6954 1809 2544
6955 1809 2544
6956 1809 2364
6957 1809 2364
6958 1809 2364
6959 1809 2364
6960 1809 2364
6961 1809 2364
6962 2257 2413
6963 2257 2413
6964 2257 2413
6965 2257 2413
6966 2257 2413
6967 2257 2372
6968 2257 2372
6969 2257 2372
6970 2257 2372
6971 2257 2372
6972 2257 2673
6973 2257 2673
6974 2257 2673
6975 2257 2673
6976 2257 2631
6977 2257 2582
6978 2257 2582
6979 2257 2582
6980 2257 2582
6981 2257 2582
6982 2257 2582
6983 2257 2289
6984 2257 2289
6985 2257 2289
6986 2257 2289
6987 2257 2289
6988 2257 2289
6989 2257 2471
6990 2257 2471
6991 2257 2471
6992 2257 2471
6993 2257 2471
6994 2257 2471
6995 2257 2417
6996 2257 2417
6997 2257 2417
6998 2257 2417
6999 2257 2417
7000 2257 2417
7001 2257 2417
7002 2257 2400
7003 2257 2400
7004 2257 2317
7005 2257 2317
7006 2257 2317
7007 2257 2317
7008 2257 2317
7009 2257 2317
7010 2257 2317
7011 2257 2317
7012 2257 2418
7013 2257 2418
7014 2257 2418
7015 2257 2418
7016 2257 2418
7017 2257 2418
7018 2257 2418
7019 2121 2384
7020 2121 2603
7021 2121 2603
7022 2121 2462
7023 2121 2462
7024 2121 2462
7025 1906 2492
7026 1906 2492
7027 1906 2492
7028 1906 2437
7029 1906 2437
7030 1906 2488
7031 1906 2488
7032 1906 2488
7033 1906 2488
7034 1906 2488
7035 1906 2567
7036 1906 2567
7037 1906 2567
7038 1906 2567
7039 1906 2567
7040 1906 2567
7041 1906 2567
7042 1906 2567
7043 1906 2567
7044 1906 2475
7045 1906 2475
7046 1906 2475
7047 1906 2299
7048 1906 2299
7049 1906 2299
7050 1906 2299
7051 1906 2299
7052 1906 2299
7053 1906 2299
7054 1906 2299
7055 1906 2299
7056 1906 2546
7057 1906 2546
7058 1906 2546
7059 1906 2546
7060 1906 2563
7061 1906 2563
7062 1906 2563
7063 1906 2563
7064 1906 2608
7065 1906 2608
7066 1906 2608
7067 1906 2608
7068 1906 2608
7069 1906 2296
7070 1906 2296
7071 1906 2296
7072 1906 2296
7073 1906 2296
7074 1906 2594
7075 1906 2594
7076 1906 2594
7077 1906 2594
7078 1906 2594
7079 1906 2594
7080 1906 2594
7081 1906 2639
7082 1906 2639
7083 1906 2639
7084 1906 2639
7085 1906 2639
7086 1906 2639
7087 1906 2639
7088 1906 2599
7089 1906 2599
7090 2238 1822
7091 2238 1822
7092 2238 1822
7093 2238 1822
7094 2238 1822
7095 1930 2022
7096 1930 2022
7097 1930 2022
7098 1930 2022
7099 1930 2022
7100 1930 2022
7101 1930 2022
7102 1930 2022
7103 1930 1970
7104 1930 1970
7105 1930 1970
7106 1930 1970
7107 1930 1970
7108 1930 1970
7109 1930 1970
7110 1930 1878
7111 1930 1878
7112 1930 1878
7113 1930 1878
7114 1930 1878
7115 1930 1878
7116 1930 2116
7117 1930 1984
7118 1930 1984
7119 1930 1984
7120 1930 1984
7121 1930 1984
7122 1930 1984
7123 1930 2171
7124 1930 2171
7125 1930 2171
7126 1930 2171
7127 1930 2171
7128 1930 2235
7129 1930 2235
7130 1930 2235
7131 1955 1831
7132 1955 1831
7133 1955 2169
7134 1955 2169
7135 1955 2044
7136 1955 2044
7137 1955 2044
7138 1955 2044
7139 1955 2044
7140 1955 2044
7141 1955 2234
7142 1955 2234
7143 1955 2234
7144 1955 2143
7145 1955 2143
7146 1955 2143
7147 1955 2025
7148 1955 2025
7149 1958 1882
7150 1958 1911
7151 1958 1911
7152 1958 2138
7153 2053 1985
7154 2053 1985
7155 2053 1985
7156 2053 1985
7157 2053 1926
7158 2053 1926
7159 2053 1926
7160 2053 1992
7161 2053 1992
7162 2053 1992
7163 2053 1992
7164 2053 1874
7165 2053 1874
7166 2053 1874
7167 2053 1874
7168 2053 1952
7169 2053 1952
7170 2053 1952
7171 2080 2125
7172 2080 2125
7173 2080 2094
7174 2080 2094
7175 2076 2017
7176 2076 2017
7177 2076 2192
7178 2076 2192
7179 2076 2151
7180 2076 2151
7181 2076 2151
7182 2076 2079
7183 2076 2079
7184 2076 2079
7185 2076 2079
7186 2076 2075
7187 2076 2075
7188 2076 2075
7189 2076 2133
7190 2076 2133
7191 1825 2135
7192 1825 2135
7193 1825 2135
7194 1825 2167
7195 1825 2167
7196 1825 2167
7197 1825 2218
7198 2118 2009
7199 2118 2009
7200 2118 2009
7201 2118 2009
7202 2118 1821
7203 2118 1821
7204 2118 1821
7205 2262 2049
7206 2262 2052
7207 2262 2052
7208 2262 2159
7209 2262 2159
7210 2147 2034
7211 2147 2034
7212 2147 2241
7213 2147 2241
7214 2147 2241
7215 2147 2241
7216 2147 2241
7217 2147 2241
7218 2147 2026
7219 2147 2026
7220 2147 2026
7221 2147 2026
7222 2147 2026
7223 2147 1973
7224 2147 1973
7225 2147 1973
7226 2147 1973
7227 2147 2028
7228 2147 2028
7229 2147 2037
7230 2147 2037
7231 2147 2037
7232 2147 2037
7233 2147 1924
7234 2147 1924
7235 2147 2260
7236 2147 2260
7237 2147 2260
7238 2147 2260
7239 2147 1887
7240 2147 1887
7241 2147 1959
7242 2147 1959
7243 2147 1875
7244 2147 1875
7245 2147 1875
7246 2147 1875
7247 2147 1875
7248 2147 1875
7249 2147 1875
7250 1972 2144
7251 1972 2144
7252 1972 2144
7253 1972 2144
7254 1972 2144
7255 1972 2161
7256 2039 2036
7257 2039 1921
7258 2039 1921
7259 2039 1921
7260 2039 1921
7261 2039 1921
7262 2039 2001
7263 2039 2001
7264 2039 2001
7265 2039 2001
7266 2039 2048
7267 2039 2048
7268 2039 1900
7269 2039 1900
7270 2039 1929
7271 2039 1929
7272 2039 2102
7273 2039 1814
7274 2039 1814
7275 2039 1814
7276 2039 1814
7277 2039 1814
7278 2039 1814
7279 2039 2004
7280 2039 1872
7281 2039 1872
7282 2039 1872
7283 2039 1872
7284 2212 2024
7285 2212 2024
7286 2212 2024
7287 2212 2024
7288 2212 2156
7289 2212 2156
7290 2212 2156
7291 2018 1842
7292 2018 1842
7293 2018 1842
7294 2018 1842
7295 2018 1977
7296 2018 1977
7297 2018 1977
7298 2018 1851
7299 2018 2155
7300 2018 2155
7301 2018 2155
7302 2018 2104
7303 2018 2104
7304 2018 2165
7305 2018 1896
7306 2018 1896
7307 1833 1963
7308 1833 1963
7309 1833 2045
7310 1833 2045
7311 1833 2045
7312 1833 1884
7313 1850 2217
7314 1850 2217
7315 1850 2217
7316 1850 2217
7317 1850 2217
7318 1850 2158
7319 1850 2158
7320 1850 2158
7321 1850 2062
7322 1850 2062
7323 1850 2062
7324 1850 2012
7325 1850 2012
7326 1850 2012
7327 1850 1965
7328 1850 1965
7329 1850 1965
7330 1850 1965
7331 1850 1965
7332 1850 1965
7333 1850 1965
7334 1850 1965
7335 1850 1965
7336 2185 1876
7337 2185 1876
7338 2220 1841
7339 2220 1841
7340 2220 1841
7341 2220 1841
7342 2220 2124
7343 2220 2124
7344 2220 2124
7345 2220 2124
7346 2220 2255
7347 2220 2255
7348 2220 2255
7349 2220 2255
7350 2220 1843
7351 2220 1843
7352 2220 1843
7353 2220 2201
7354 2220 2201
7355 2220 2242
7356 2220 2242
7357 2220 1817
7358 2220 1817
7359 2220 1817
7360 2220 1817
7361 2204 1834
7362 2204 2100
7363 2204 2100
7364 2204 2100
7365 2204 2005
7366 2233 2132
7367 2233 2132
7368 2233 2132
7369 2233 1982
7370 2233 1982
7371 2233 1982
7372 2233 1982
7373 2233 1982
7374 2233 1982
7375 2233 2146
7376 2233 2146
7377 2233 2146
7378 2233 2146
7379 2233 2214
7380 2233 2214
7381 2233 2214
7382 2233 2534
7383 2233 2534
7384 2061 1886
7385 2061 1886
7386 2061 1886
7387 2061 1886
7388 2061 1886
7389 2061 1898
7390 2061 1898
7391 2061 1898
7392 2061 2129
7393 2061 2129
7394 2103 2250
7395 2103 2250
7396 2103 2250
7397 2103 2407
7398 2103 2522
7399 2103 2522
7400 2103 2522
7401 2103 2522
7402 2103 2311
7403 2103 2311
7404 2103 2311
7405 2093 2551
7406 2093 2551
7407 2093 2551
7408 2093 2551
7409 2093 2551
7410 2093 2283
7411 2093 2283
7412 2093 2283
7413 2093 2581
7414 2093 2581
7415 2093 2581
7416 2093 2581
7417 2093 2581
7418 2093 2581
7419 2093 2549
7420 2093 2535
7421 2093 2535
7422 2093 2535
7423 1888 2540
7424 1888 2540
7425 1888 2540
7426 1888 2553
7427 1888 2553
7428 1888 2553
7429 1888 2363
7430 1888 2363
7431 1888 2536
7432 1888 2536
7433 1888 2405
7434 1888 2405
7435 1888 2405
7436 2230 2617
7437 2230 2326
7438 2230 2325
7439 2230 2325
7440 2230 2325
7441 2230 2375
7442 2230 2375
7443 2230 2375
7444 2230 2604
7445 2230 2428
7446 2230 2428
7447 2230 2428
7448 2230 2428
7449 2230 2526
7450 2230 2526
7451 2230 2526
7452 2230 2526
7453 2230 2616
7454 2057 2660
7455 2057 2660
7456 2057 2660
7457 2057 2660
7458 2057 2660
7459 2057 2273
7460 2057 2273
7461 2057 2273
7462 2057 2592
7463 2057 2592
7464 2057 2592
7465 2057 2481
7466 2057 2481
7467 2057 2481
7468 2057 2481
7469 2057 2565
7470 2057 2565
7471 2057 2530
7472 2057 2530
7473 2057 2301
7474 2057 2301
7475 2057 2337
7476 2057 2624
7477 2057 2469
7478 2057 2469
7479 2057 2469
7480 2057 2469
7481 1809 2508
7482 1809 2505
7483 1809 2505
7484 1809 2505
7485 1809 2505
7486 1809 2505
7487 1809 2505
7488 1809 2560
7489 1809 2560
7490 1809 2560
7491 1809 2560
7492 1809 2560
7493 1809 2450
7494 1809 2450
7495 1809 2450
7496 1809 2450
7497 1809 2450
7498 1809 2450
7499 1809 2450
7500 1809 2314
7501 1809 2314
7502 1809 2314
7503 1809 2297
7504 1809 2297
7505 1809 2297
7506 2121 2531
7507 2121 2531
7508 2121 2531
7509 2121 2308
7510 2121 2308
7511 2121 2308
7512 2121 2501
7513 2121 2501
7514 2121 2501
7515 2121 2547
7516 2121 2547
7517 2121 2547
7518 2121 2547
7519 2121 2547
7520 2121 2507
7521 2121 2507
7522 2121 2507
7523 2121 2507
7524 2121 2507
7525 2121 2507
7526 2121 2479
7527 2121 2479
7528 2121 2479
7529 2121 2423
7530 2121 2423
7531 2121 2346
7532 2121 2346
7533 2121 2346
7534 1978 2562
7535 1978 2562
7536 1978 2562
7537 1978 2445
7538 1978 2445
7539 1978 2401
7540 1978 2401
7541 1978 2401
7542 1978 2618
7543 1978 2618
7544 1978 2618
7545 1978 2356
7546 1978 2356
7547 1978 2356
7548 1978 2356
7549 1978 2356
7550 1901 2449
7551 1901 2449
7552 1901 2449
7553 1901 2476
7554 1901 2476
7555 1901 2476
7556 1901 2476
7557 2257 2419
7558 2257 2419
7559 2257 2419
7560 2257 2419
7561 2257 2440
7562 2257 2440
7563 2257 2440
7564 2257 2440
7565 2257 2440
7566 2257 2313
7567 2257 2313
7568 2257 2290
7569 2257 2290
7570 2257 2290
7571 2257 2290
7572 2257 2290
7573 2257 2290
7574 2257 2385
7575 2257 2385
7576 2257 2385
7577 2257 2385
7578 2257 2385
7579 2257 2385
7580 2257 2385
7581 2121 2444
7582 2121 2444
7583 2121 2444
7584 2121 2406
7585 2121 2406
7586 2121 2406
7587 2121 2406
7588 2121 2406
7589 2121 2607
7590 2121 2607
7591 2121 2364
7592 2121 2364
7593 1906 2605
7594 1906 2605
7595 1906 2662
7596 1906 2636
7597 1906 2671
7598 1906 2671
7599 1906 2648
7600 1906 2648
7601 1906 2648
7602 1906 2648
7603 1906 2648
7604 1906 2648
7605 1906 2614
7606 1906 2614
7607 1906 2614
7608 1906 2676
7609 1906 2676
7610 1906 2329
7611 1906 2329
7612 1906 2329
7613 1978 2516
7614 1978 2516
7615 1978 2516
7616 1978 2516
7617 1978 2643
7618 1978 2643
7619 1978 2583
7620 1978 2583
7621 1978 2583
7622 1978 2583
7623 1978 2583
7624 1978 2596
7625 1978 2596
7626 1978 2596
7627 1978 2596
7628 1978 2596
7629 1978 2438
7630 1978 2333
7631 1978 2275
7632 1978 2275
7633 1978 2275
7634 2150 2413
7635 2150 2413
7636 2150 2413
7637 2150 2413
7638 2150 2372
7639 2150 2372
7640 2150 2673
7641 2150 2673
7642 2150 2631
7643 2150 2400
7644 2150 2400
7645 2150 2317
7646 2150 2317
7647 2150 2317
7648 2150 2317
7649 1934 2488
7650 1934 2488
7651 1934 2488
7652 1934 2488
7653 1934 2567
7654 1934 2567
7655 1934 2567
7656 1934 2567
7657 1934 2567
7658 1934 2567
7659 1934 2567
7660 1934 2475
7661 1934 2475
7662 1934 2299
7663 1934 2546
7664 1934 2546
7665 1934 2294
7666 1934 2294
7667 1934 2294
7668 1934 2294
7669 1934 2294
7670 1934 2599
7671 1934 2599
7672 1934 2599
7673 1873 2649
7674 1873 2649
7675 1873 2572
7676 1873 2572
7677 1873 2572
7678 1873 2572
7679 1873 2376
7680 1873 2376
7681 1873 2376
7682 1873 2376
7683 1873 2376
7684 1873 2600
7685 1873 2600
7686 1873 2600
7687 1873 2600
7688 1873 2600
7689 1885 2436
7690 1885 2436
7691 1885 2436
7692 1885 2503
7693 1885 2503
7694 1885 2503
7695 1885 2484
7696 1885 2484
7697 1885 2421
7698 1885 2421
7699 1885 2421
7700 1885 2421
7701 1885 2657
7702 1885 2657
7703 1885 2306
7704 1885 2383
7705 1885 2383
7706 1885 2383
7707 1885 2533
7708 1885 2533
7709 1885 2533
7710 1885 2533
7711 1885 2517
7712 1885 2517
7713 1885 2517
7714 1885 2517
7715 2264 2345
7716 2264 2345
7717 2264 2304
7718 2264 2304
7719 2264 2304
7720 2264 2672
7721 2264 2672
7722 2264 2672
7723 2264 2672
7724 2264 2490
7725 2264 2490
7726 2264 2490
7727 2264 2601
7728 2183 2412
7729 2183 2412
7730 2183 2412
7731 2183 2590
7732 2183 2590
7733 2183 2590
7734 2183 2590
7735 2183 2590
7736 2183 2324
7737 2183 2324
7738 2183 2324
7739 2183 2324
7740 2183 2446
7741 2183 2446
7742 2183 2446
7743 2183 2666
7744 2183 2666
7745 2183 2666
7746 2183 2335
7747 2183 2335
7748 2183 2335
7749 2183 2335
7750 2183 2335
7751 2183 2335
7752 2183 2634
7753 2183 2634
7754 2183 2634
7755 2183 2634
7756 2183 2645
7757 2183 2645
7758 2183 2645
7759 2183 2645
7760 2183 2321
7761 2183 2321
7762 1826 2389
7763 1826 2351
7764 1826 2351
7765 1826 2351
7766 2238 2651
7767 2238 2651
7768 2238 2651
7769 2238 2651
7770 2238 2651
7771 2238 2498
7772 2238 2498
7773 2238 2498
7774 2238 2498
7775 2238 2498
7776 2229 1937
7777 2229 2180
7778 2263 2226
7779 2263 2226
7780 2263 2226
7781 2263 2226
7782 2263 1909
7783 2263 1909
7784 2263 1909
7785 2263 1909
7786 2263 1909
7787 2263 1940
7788 2263 1940
7789 2263 1940
7790 2263 1940
7791 2263 1940
7792 2263 1940
7793 2263 2178
7794 2263 2178
7795 2263 2178
7796 2263 2178
7797 2263 2178
7798 2263 2178
7799 2263 2178
7800 2263 2177
7801 2229 2074
7802 2229 2074
7803 2229 1899
7804 2229 2207
7805 2006 1974
7806 2006 1974
7807 2006 1935
7808 2006 1935
7809 2006 1935
7810 2006 1935
7811 2006 1935
7812 2006 1822
7813 2199 2128
7814 2199 2128
7815 2199 2128
7816 2199 2128
7817 2199 2128
7818 2199 2114
7819 2199 2114
7820 2199 2114
7821 2199 2114
7822 2199 2114
7823 2199 2095
7824 2199 2095
7825 2199 2095
7826 2199 2095
7827 2199 2095
7828 2199 2200
7829 2199 2123
7830 2199 2123
7831 2199 2123
7832 2199 2123
7833 2199 2123
7834 2199 2123
7835 2199 2123
7836 2199 2123
7837 1930 2105
7838 1930 2105
7839 1930 1913
7840 1930 1913
7841 1930 1913
7842 1930 1913
7843 1930 1913
7844 1930 1881
7845 1930 1881
7846 1930 1881
7847 1930 1890
7848 1930 1890
7849 1930 1890
7850 1930 1890
7851 1930 1902
7852 1930 1902
7853 1930 1902
7854 1930 1968
7855 1930 1968
7856 1930 2130
7857 1930 2055
7858 1930 1942
7859 1930 1942
7860 1930 1942
7861 1930 1942
7862 1930 1942
7863 1930 1942
7864 1930 1942
7865 1930 1942
7866 1930 1824
7867 1930 1824
7868 1930 1824
7869 1930 1969
7870 1930 1969
7871 1930 1969
7872 1930 1969
7873 1930 1969
7874 1930 1969
7875 1930 1969
7876 1971 2134
7877 1971 2160
7878 1971 2223
7879 2137 2035
7880 2137 2035
7881 2137 2035
7882 2137 2035
7883 2137 2154
7884 2137 2154
7885 2137 2154
7886 2137 2154
7887 2137 1868
7888 2137 1868
7889 2137 1868
7890 2137 1868
7891 2137 1849
7892 2137 1849
7893 1829 2010
7894 1879 1893
7895 1879 1893
7896 1879 1893
7897 1879 1893
7898 1879 1893
7899 1879 1893
7900 1879 2019
7901 1879 2109
7902 1879 2109
7903 1879 2109
7904 1879 2047
7905 1879 2047
7906 1879 2047
7907 1879 1967
7908 1879 1967
7909 1879 1967
7910 1879 1967
7911 1879 1967
7912 1879 1967
7913 1879 1967
7914 1928 1995
7915 1928 1995
7916 1928 1995
7917 1928 1995
7918 1928 2110
7919 1928 1932
7920 1928 1932
7921 1928 1932
7922 1928 2228
7923 1928 2228
7924 1928 2228
7925 1928 2228
7926 1928 2228
7927 1928 2228
7928 1928 2228
7929 1816 1970
7930 1816 1970
7931 1816 1970
7932 1816 1970
7933 1816 1970
7934 1816 1970
7935 1816 1970
7936 1816 1970
7937 1816 1970
7938 1816 1878
7939 1816 1878
7940 1816 1878
7941 1816 1878
7942 1816 1878
7943 1816 1878
7944 1816 2116
7945 1816 2116
7946 1816 2116
7947 1816 2116
7948 1816 2116
7949 1816 2116
7950 1816 2116
7951 1816 2116
7952 1816 1984
7953 1816 1984
7954 1816 1984
7955 1816 1984
7956 1816 1984
7957 1816 1984
7958 1816 2171
7959 1816 2171
7960 1816 2171
7961 1816 2171
7962 1816 2171
7963 1816 2235
7964 1816 2235
7965 1816 2235
7966 1816 2235
7967 1816 2046
7968 1816 2046
7969 1816 2046
7970 1816 2046
7971 1816 2046
7972 1816 2170
7973 1816 2170
7974 1816 2170
7975 1816 2184
7976 1816 2184
7977 1816 2077
7978 1816 2077
7979 1816 2077
7980 1816 2077
7981 1816 2077
7982 1816 2077
7983 1816 2077
7984 1816 2077
7985 2085 1861
7986 2085 2099
7987 2085 2099
7988 2085 2099
7989 2085 1830
7990 2085 1830
7991 2085 1830
7992 2085 1830
7993 2085 1830
7994 2085 1870
7995 2085 1870
7996 2085 1870
7997 2085 2249
7998 2085 2249
7999 2085 2249
8000 2085 1944
8001 2085 1944
8002 2085 1944
8003 2085 1944
8004 2085 2072
8005 2085 2072
8006 2085 2072
8007 2041 1925
8008 2041 1925
8009 2041 1925
8010 2041 2211
8011 2041 2211
8012 2041 2211
8013 2041 2211
8014 2041 2211
8015 2179 1863
8016 2179 1863
8017 2179 1863
8018 2179 1863
8019 2179 2187
8020 2179 2187
8021 2179 2187
8022 2179 1847
8023 2179 2163
8024 2179 2163
8025 2179 1832
8026 2179 1832
8027 2023 2089
8028 2023 2089
8029 2023 2089
8030 2023 2225
8031 2023 2261
8032 2023 2261
8033 2023 2000
8034 2023 2000
8035 2023 2000
8036 2023 2000
8037 2023 2000
8038 2023 2000
8039 2023 2203
8040 2023 2203
8041 2023 2203
8042 2023 2203
8043 2023 2203
8044 2023 2203
8045 2023 2203
8046 2023 2203
8047 1936 2236
8048 1936 2236
8049 1936 2020
8050 1936 2020
8051 1936 2020
8052 1936 2003
8053 1936 2003
8054 1936 2003
8055 1936 2003
8056 1936 2003
8057 1936 2397
8058 1936 2397
8059 1936 2397
8060 1936 2397
8061 1936 2397
8062 1936 2397
8063 1936 2397
8064 1936 2240
8065 1936 2240
8066 1936 2240
8067 1936 2240
8068 1936 2259
8069 1936 1840
8070 1936 1840
8071 1936 1840
8072 1936 1840
8073 1936 2119
8074 1936 2119
8075 1936 2119
8076 1936 2119
8077 1866 2422
8078 1866 2422
8079 1866 2527
8080 1866 2496
8081 1866 2566
8082 1866 2566
8083 1948 2486
8084 1948 2486
8085 1948 2486
8086 1948 2486
8087 1948 2486
8088 1948 2633
8089 1948 2633
8090 1948 2633
8091 1948 2295
8092 1948 2435
8093 1948 2577
8094 1948 2577
8095 1948 2577
8096 1948 2577
8097 1948 2577
8098 1948 2292
8099 1948 2292
8100 1948 2621
8101 1948 2621
8102 1948 2621
8103 1948 2621
8104 1948 2621
8105 1948 2621
8106 1948 2305
8107 1948 2305
8108 1948 2305
8109 1948 2305
8110 1948 2305
8111 1948 2305
8112 1948 2305
8113 1845 2591
8114 1845 2502
8115 1845 2502
8116 1845 2502
8117 1845 2502
8118 1845 2281
8119 1845 2281
8120 1845 2281
8121 1845 2281
8122 1845 2368
8123 1845 2368
8124 1845 2521
8125 1845 2521
8126 1845 2521
8127 1845 2521
8128 1845 2521
8129 1845 2521
8130 2126 2518
8131 2126 2514
8132 2126 2514
8133 2126 2338
8134 2126 2473
8135 2082 2302
8136 2082 2302
8137 2082 2302
8138 2082 2482
8139 2082 2597
8140 2082 2630
8141 2082 2630
8142 2082 2630
8143 2082 2630
8144 2082 2630
8145 2245 2558
8146 2245 2558
8147 2245 2558
8148 2245 2558
8149 2245 2558
8150 2245 2285
8151 2245 2285
8152 2245 2515
8153 2245 2515
8154 2245 2515
8155 2245 2515
8156 2245 2515
8157 2245 2495
8158 2245 2495
8159 2245 2495
8160 2245 2271
8161 2245 2271
8162 2245 2271
8163 2245 2266
8164 2245 2506
8165 2245 2506
8166 2245 2506
8167 2245 2543
8168 2245 2543
8169 2245 2543
8170 2245 2543
8171 2245 2300
8172 2245 2300
8173 2245 2300
8174 2245 2300
8175 2245 2300
8176 2245 2357
8177 2245 2357
8178 2245 2393
8179 2245 2593
8180 2245 2593
8181 2245 2593
8182 2245 2593
8183 2015 2320
8184 2015 2298
8185 2189 2454
8186 2189 2454
8187 2189 2588
8188 2189 2588
8189 2189 2588
8190 2189 2485
8191 2189 2485
8192 2189 2611
8193 2189 2459
8194 2189 2459
8195 2189 2459
8196 2174 2647
8197 2174 2647
8198 2174 2647
8199 2174 2647
8200 2174 2647
8201 2174 2480
8202 2174 2480
8203 2174 2480
8204 2174 2659
8205 2174 2659
8206 2174 2659
8207 2174 2659
8208 2174 2659
8209 2174 2270
8210 2174 2270
8211 2174 2270
8212 2174 2270
8213 2174 2270
8214 2174 2270
8215 2174 2279
8216 2174 2279
8217 2174 2279
8218 2174 2279
8219 2174 2279
8220 2174 1859
8221 2174 1859
8222 2174 1859
8223 2174 1859
8224 2174 1859
8225 2174 1859
8226 2174 2341
8227 2174 2341
8228 2174 2653
8229 2174 2653
8230 2174 2278
8231 2174 2278
8232 2174 2278
8233 2007 2665
8234 2007 2665
8235 2007 2626
8236 2007 2627
8237 2007 2627
8238 2007 2627
8239 2007 2355
8240 2007 2343
8241 2007 2529
8242 2007 2529
8243 2007 2529
8244 1860 2491
8245 1860 2491
8246 1860 2458
8247 1860 2458
8248 1860 2458
8249 1860 2387
8250 1860 2387
8251 1860 2387
8252 1860 2387
8253 1860 2478
8254 1860 2478
8255 1860 2478
8256 1860 2478
8257 1860 2478
8258 1860 2504
8259 1860 2504
8260 1860 2504
8261 1860 2504
8262 1860 2350
8263 1860 2350
8264 1869 2392
8265 1869 2392
8266 1869 2392
8267 1869 2392
8268 1869 2392
8269 1869 2519
8270 1869 2519
8271 1869 2519
8272 1869 2519
8273 1869 2519
8274 1869 2512
8275 1869 2512
8276 1869 2525
8277 1869 2525
8278 1869 2525
8279 1946 2359
8280 1946 2433
8281 1946 2433
8282 1946 2433
8283 1946 2483
8284 1946 2483
8285 1946 2483
8286 1946 2269
8287 1946 2269
8288 1946 2269
8289 1946 2353
8290 1946 2353
8291 1946 2353
8292 1946 2353
8293 1946 2353
8294 1946 2658
8295 1946 2658
8296 1946 2291
8297 1946 2291
8298 1946 2668
8299 1946 2668
8300 1946 2377
8301 2073 2272
8302 2073 2272
8303 2073 2272
8304 2073 2336
8305 2073 2414
8306 2073 2414
8307 2073 2524
8308 2073 2524
8309 2073 2524
8310 2098 2307
8311 2098 2307
8312 2098 2307
8313 2098 2307
8314 2098 2307
8315 2098 2307
8316 2098 2434
8317 2098 2334
8318 2098 2334
8319 2098 2334
8320 2098 2334
8321 2098 2310
8322 2098 2310
8323 2098 2310
8324 2098 2310
8325 2098 2310
8326 2098 2374
8327 2098 2374
8328 2098 2374
8329 2098 2580
8330 2098 2580
8331 2098 2580
8332 2098 2580
8333 2098 2580
8334 2098 2580
8335 2098 2580
8336 2098 2580
8337 2098 2637
8338 2098 2637
8339 2098 2637
8340 2098 2442
8341 2098 2442
8342 2098 2442
8343 2098 2442
8344 2098 2427
8345 2098 2427
8346 2098 2427
8347 2098 2427
8348 2106 2667
8349 2106 2667
8350 2106 2667
8351 2106 2667
8352 2106 2655
8353 2106 2655
8354 2106 2655
8355 2106 2509
8356 2106 2509
8357 2106 2509
8358 2106 2402
8359 2106 2402
8360 2106 2402
8361 1941 2541
8362 1941 2541
8363 1941 2541
8364 1941 2348
8365 1941 2348
8366 1941 2348
8367 1941 2640
8368 1941 2640
8369 1941 2640
8370 1941 2640
8371 1941 2640
8372 1941 2640
8373 1941 2432
8374 1941 2432
8375 1941 2432
8376 1941 2416
8377 1941 2416
8378 1941 2416
8379 1941 2416
8380 1941 2416
8381 1941 2416
8382 1941 2609
8383 1941 2609
8384 1941 2328
8385 1941 2328
8386 1941 2312
8387 1941 2312
8388 1941 2312
8389 1941 2511
8390 1941 2511
8391 1941 2511
8392 1941 2511
8393 2243 2542
8394 2243 2424
8395 2243 2424
8396 2243 2424
8397 2243 2598
8398 2243 2598
8399 2243 2598
8400 2243 2598
8401 2243 2598
8402 2243 2497
8403 2243 2497
8404 2243 2497
8405 2243 2497
8406 2136 2315
8407 2136 2315
8408 2136 2265
8409 2136 2265
8410 2136 2265
8411 2136 2559
8412 2136 2559
8413 2136 2602
8414 2136 2602
8415 2136 2602
8416 2136 2323
8417 2136 2323
8418 2136 2323
8419 2136 2323
8420 2136 2323
8421 2136 2557
8422 2136 2557
8423 2136 2557
8424 2136 2557
8425 2136 2557
8426 2136 2557
8427 2136 2557
8428 2136 2379
8429 2136 2379
8430 2136 2379
8431 2136 2494
8432 2136 2494
8433 2136 2494
8434 2136 2494
8435 2136 2494
8436 2136 2674
8437 2136 2674
8438 2136 2556
8439 2136 2556
8440 2136 2556
8441 2136 2561
8442 2136 2561
8443 2136 2370
8444 2136 2370
8445 2136 2370
8446 2136 2370
8447 2136 2370
8448 2106 2453
8449 2106 2453
8450 2106 2453
8451 2106 2453
8452 2106 2453
8453 2106 2452
8454 2106 2452
8455 2106 2452
8456 2106 2452
8457 2106 2452
8458 2106 2429
8459 2106 2429
8460 2243 2589
8461 2243 2589
8462 2243 2548
8463 2243 2548
8464 2243 2327
8465 2243 2468
8466 1955 2050
8467 1955 2050
8468 1955 2050
8469 1955 2050
8470 1955 2054
8471 1955 2054
8472 1955 2054
8473 1955 2054
8474 1955 2054
8475 1955 1949
8476 1955 1831
8477 1955 1831
8478 1955 2205
8479 1955 2205
8480 1955 2205
8481 1955 2205
8482 1955 2205
8483 1955 2205
8484 1955 2205
8485 1955 2084
8486 1955 2084
8487 1955 1864
8488 1955 1864
8489 1955 1864
8490 1955 1864
8491 1955 2234
8492 1955 2234
8493 1955 2234
8494 1955 2234
8495 1955 2234
8496 1955 2234
8497 1955 2234
8498 1955 2088
8499 1955 2088
8500 1955 2088
8501 1955 2088
8502 1955 2088
8503 1955 2088
8504 1955 2025
8505 2080 2224
8506 2080 2094
8507 2080 2094
8508 2080 2094
8509 2080 2237
8510 2080 2237
8511 2080 2071
8512 2080 2071
8513 2080 2071
8514 2080 2071
8515 2080 2071
8516 2076 2017
8517 2076 2017
8518 2076 2017
8519 2076 2017
8520 2076 2017
8521 2076 2017
8522 2076 2017
8523 2076 2017
8524 2076 2017
8525 2076 1997
8526 2076 1997
8527 2076 1997
8528 2076 1997
8529 2076 1997
8530 2076 1997
8531 2076 1997
8532 2076 1997
8533 2076 1997
8534 2076 1997
8535 2076 1857
8536 2076 1857
8537 2076 1857
8538 2076 1857
8539 2076 1857
8540 2076 1857
8541 2076 1857
8542 2076 1857
8543 2076 1857
8544 2076 1857
8545 2076 2186
8546 2076 2186
8547 2076 2186
8548 2076 2186
8549 2076 2186
8550 2076 2186
8551 2076 2192
8552 2076 2192
8553 2076 2192
8554 2076 2192
8555 2076 2192
8556 2076 2192
8557 2076 2151
8558 2076 2151
8559 2076 2151
8560 2076 2151
8561 2076 2151
8562 2076 2151
8563 2076 2151
8564 2076 2252
8565 2076 2252
8566 2076 2252
8567 2076 2075
8568 2076 2075
8569 2076 2075
8570 2076 2075
8571 2076 2075
8572 2076 2075
8573 2076 2133
8574 2076 1907
8575 2076 1907
8576 2076 1907
8577 2076 1907
8578 2076 1907
8579 2076 1907
8580 2076 1907
8581 2076 1907
8582 2076 2096
8583 2076 2096
8584 2076 2096
8585 2076 2096
8586 2076 2096
8587 2076 2096
8588 2076 2096
8589 2076 2096
8590 2076 2209
8591 2076 2209
8592 2076 2209
8593 2076 2209
8594 2076 2209
8595 2076 2209
8596 2076 2091
8597 2076 2091
8598 2076 2091
8599 2076 2091
8600 2076 2091
8601 2076 2091
8602 2118 1975
8603 2118 1975
8604 2118 1975
8605 2118 1975
8606 2118 1975
8607 2118 1975
8608 2118 1975
8609 2118 2016
8610 2118 2016
8611 2118 2016
8612 2118 2016
8613 2118 2016
8614 2118 2016
8615 2118 2016
8616 2118 2016
8617 2118 2016
8618 2118 2016
8619 2118 2016
8620 2118 1981
8621 2118 1981
8622 2118 1981
8623 2118 1981
8624 2118 1981
8625 2118 1981
8626 2118 1981
8627 2118 1981
8628 2118 2009
8629 2118 2009
8630 2118 1821
8631 2118 1821
8632 2118 1821
8633 2118 1808
8634 2118 1808
8635 2118 1808
8636 2118 1808
8637 2118 1808
8638 2118 1808
8639 2118 1808
8640 2118 1808
8641 2118 1808
8642 2118 1813
8643 2118 1813
8644 2118 1813
8645 2118 1813
8646 2118 1813
8647 2118 2014
8648 2118 2014
8649 2118 2014
8650 2118 1957
8651 2262 2049
8652 2262 2049
8653 2262 2049
8654 2262 2049
8655 2262 2049
8656 2262 2052
8657 2262 2052
8658 2262 2052
8659 2262 2052
8660 2262 2052
8661 2262 2159
8662 2262 2159
8663 2262 2159
8664 2262 2159
8665 2262 2159
8666 2147 2034
8667 2147 2034
8668 2147 2034
8669 2147 2241
8670 2147 2241
8671 2147 2026
8672 2147 2026
8673 2147 2026
8674 2147 2026
8675 2147 2026
8676 2147 2026
8677 2147 2026
8678 2147 1973
8679 2147 1973
8680 2147 1973
8681 2147 1973
8682 2147 2028
8683 2147 2028
8684 2147 2028
8685 2147 2028
8686 2147 2028
8687 2147 2028
8688 2147 2028
8689 2147 2028
8690 2147 2028
8691 2147 2028
8692 2147 2028
8693 2147 2037
8694 2147 2037
8695 2147 2037
8696 2147 2037
8697 2147 2037
8698 2147 2037
8699 2147 1924
8700 2147 1924
8701 2147 2260
8702 2147 2260
8703 2147 2260
8704 2147 2260
8705 2147 2260
8706 2147 2260
8707 2147 1887
8708 2147 1887
8709 2147 1887
8710 2147 1887
8711 2147 1887
8712 2147 1887
8713 2147 1875
8714 2147 1875
8715 2147 1875
8716 2147 1875
8717 2147 1875
8718 2147 1875
8719 1972 2144
8720 1972 2188
8721 1972 2188
8722 1972 1945
8723 2039 1856
8724 2039 2036
8725 2039 2036
8726 2039 2036
8727 2039 1921
8728 2039 1921
8729 2039 1921
8730 2039 1921
8731 2039 1921
8732 2039 1921
8733 2039 1921
8734 2039 1954
8735 2039 2001
8736 2039 2001
8737 2039 2001
8738 2039 2048
8739 2039 2048
8740 2039 2048
8741 2039 2048
8742 2039 2048
8743 2039 1900
8744 2039 1900
8745 2039 1900
8746 2039 1900
8747 2039 1900
8748 2039 1929
8749 2039 1929
8750 2039 1929
8751 2039 1929
8752 2039 1929
8753 2039 2102
8754 2039 2102
8755 2039 1814
8756 2039 1814
8757 2039 1814
8758 2039 1814
8759 2039 1814
8760 2039 1814
8761 2039 1814
8762 2039 2197
8763 2039 2197
8764 2039 2197
8765 2039 2197
8766 2039 2197
8767 2039 2197
8768 2039 2004
8769 2039 2004
8770 2039 2004
8771 2039 1872
8772 2039 1872
8773 2039 1872
8774 2039 1872
8775 2039 1872
8776 2039 1872
8777 2039 1872
8778 2039 1872
8779 2212 2145
8780 2212 2122
8781 2212 2122
8782 2212 2122
8783 2212 2122
8784 2212 2122
8785 2212 2156
8786 2212 2156
8787 2212 2156
8788 2212 2156
8789 2212 2156
8790 2212 2156
8791 2018 1842
8792 2018 1842
8793 2018 1842
8794 2018 1977
8795 2018 1977
8796 2018 1939
8797 2018 1939
8798 2018 1939
8799 2018 2104
8800 2018 2165
8801 2018 2165
8802 2018 2165
8803 2018 2165
8804 2018 2165
8805 2018 2165
8806 2018 2165
8807 2018 2165
8808 2018 2165
8809 2018 1896
8810 1833 2253
8811 1833 1895
8812 1833 1895
8813 1833 1895
8814 1833 1895
8815 1833 1895
8816 1833 1895
8817 1833 1963
8818 1833 1963
8819 1833 1884
8820 1833 1884
8821 1833 1884
8822 1833 1884
8823 1833 1884
8824 1833 1884
8825 1833 1884
8826 1850 2217
8827 1850 2217
8828 1850 2158
8829 1850 2158
8830 1850 2158
8831 1850 2158
8832 1850 1854
8833 1850 1854
8834 1850 1854
8835 1850 1854
8836 1850 1854
8837 1850 2062
8838 1850 2062
8839 1850 2062
8840 1850 2012
8841 1850 2012
8842 1850 2012
8843 1850 2038
8844 1850 2038
8845 1850 2038
8846 1850 2038
8847 1850 2038
8848 1850 2038
8849 1850 2149
8850 1850 2149
8851 1850 2149
8852 1850 2149
8853 1850 2149
8854 1850 2149
8855 1850 1965
8856 1850 1965
8857 1850 1965
8858 1850 1965
8859 1850 1965
8860 1850 1965
8861 1850 1965
8862 2185 1931
8863 2185 1931
8864 2185 1876
8865 2185 1876
8866 2185 1876
8867 2185 1876
8868 2185 1876
8869 2185 1807
8870 2185 2176
8871 2185 2176
8872 2185 2176
8873 2185 2176
8874 2185 2176
8875 2185 2176
8876 2185 2176
8877 2185 2176
8878 2220 2064
8879 2220 2227
8880 2220 2227
8881 2220 2227
8882 2220 2227
8883 2220 2227
8884 2220 2227
8885 2220 2227
8886 2220 2227
8887 2220 2227
8888 2220 2227
8889 2220 2202
8890 2220 2202
8891 2220 2202
8892 2220 2202
8893 2220 2202
8894 2220 2202
8895 2220 1841
8896 2220 1841
8897 2220 1841
8898 2220 1841
8899 2220 1841
8900 2220 1841
8901 2220 1841
8902 2220 1841
8903 2220 1841
8904 2220 2124
8905 2220 2124
8906 2220 2124
8907 2220 2124
8908 2220 2255
8909 2220 2255
8910 2220 2255
8911 2220 2255
8912 2220 2255
8913 2220 2255
8914 2220 1843
8915 2220 1843
8916 2220 2063
8917 2220 2063
8918 2220 2242
8919 2220 1817
8920 2220 1817
8921 2220 1817
8922 2220 1817
8923 2220 1817
8924 2220 1817
8925 2220 1817
8926 2204 1834
8927 2204 1834
8928 2204 1914
8929 2204 1914
8930 2204 1914
8931 2204 1914
8932 2204 1914
8933 2204 2191
8934 2204 2191
8935 2204 2191
8936 2204 2191
8937 2204 2191
8938 2204 2191
8939 2204 2191
8940 2204 2030
8941 2204 2030
8942 2204 2030
8943 2204 2030
8944 2204 2030
8945 2204 2030
8946 2204 2030
8947 2204 2100
8948 2204 2100
8949 2204 2100
8950 2204 2100
8951 2204 2005
8952 2233 1947
8953 2233 1947
8954 2233 1947
8955 2233 1947
8956 2233 1947
8957 2233 1897
8958 2233 1897
8959 2233 1897
8960 2233 1897
8961 2233 1897
8962 2233 1897
8963 2233 1897
8964 2233 1903
8965 2233 2132
8966 2233 2132
8967 2233 2132
8968 2233 2132
8969 2233 2132
8970 2233 2132
8971 2233 2132
8972 2233 2132
8973 2233 2132
8974 2233 1982
8975 2233 2146
8976 2233 2146
8977 2233 2146
8978 2233 2146
8979 2233 2146
8980 2233 2146
8981 2233 2214
8982 2233 2214
8983 2233 2214
8984 2233 2214
8985 2233 2214
8986 2233 2214
8987 2233 2214
8988 2233 2214
8989 2233 2534
8990 2233 2534
8991 2233 2534
8992 2233 2534
8993 2061 1886
8994 2061 1886
8995 2061 1886
8996 2061 1886
8997 2061 1886
8998 2061 2083
8999 2061 2129
9000 2061 2129
9001 2061 2148
9002 2061 2148
9003 2061 2148
9004 2061 2148
9005 2061 2148
9006 2103 2002
9007 2103 2002
9008 2103 2002
9009 2103 2141
9010 2103 2141
9011 2103 2141
9012 2103 2141
9013 2103 2141
9014 2103 2141
9015 2103 2141
9016 2103 2141
9017 2103 2141
9018 2103 1852
9019 2103 2522
9020 2103 2522
9021 2103 2522
9022 2103 2522
9023 2103 2426
9024 2103 2426
9025 2103 2426
9026 2103 2426
9027 2103 2426
9028 2103 2311
9029 2103 2311
9030 2103 2311
9031 2103 2311
9032 2103 2568
9033 2103 2568
9034 2103 2568
9035 2093 2551
9036 2093 2551
9037 2093 2581
9038 2093 2581
9039 2093 2457
9040 2093 2399
9041 2093 2399
9042 2093 2399
9043 2093 2578
9044 2093 2578
9045 2093 2578
9046 2093 2578
9047 2093 2578
9048 1888 2553
9049 1888 2553
9050 1888 2553
9051 2230 2461
9052 2230 2461
9053 2230 2461
9054 2230 2461
9055 2230 2461
9056 2230 2539
9057 2230 2539
9058 2230 2654
9059 2230 2523
9060 2230 2523
9061 2230 2523
9062 2230 2523
9063 2230 2523
9064 2230 2477
9065 2230 2477
9066 2230 2477
9067 1809 2467
9068 2230 2617
9069 2230 2325
9070 2230 2325
9071 2230 2325
9072 2230 2325
9073 2230 2325
9074 2230 2375
9075 2230 2375
9076 2230 2375
9077 2230 2375
9078 2230 2375
9079 2230 2375
9080 2230 2375
9081 2230 2604
9082 2230 2604
9083 2230 2604
9084 2230 2428
9085 2230 2428
9086 2230 2428
9087 2230 2428
9088 2230 2428
9089 2230 2428
9090 2230 2428
9091 2230 2428
9092 2230 2526
9093 2230 2526
9094 2230 2526
9095 2230 2526
9096 2230 2526
9097 2230 2526
9098 2057 2629
9099 2057 2629
9100 2057 2629
9101 2057 2660
9102 2057 2660
9103 2057 2660
9104 2057 2660
9105 2057 2660
9106 2057 2660
9107 2057 2660
9108 2057 2660
9109 2057 2273
9110 2057 2273
9111 2057 2273
9112 2057 2273
9113 2057 2273
9114 2057 2273
9115 2057 2273
9116 2057 2592
9117 2057 2592
9118 2057 2592
9119 2057 2592
9120 2057 2481
9121 2057 2481
9122 2057 2481
9123 2057 2481
9124 2057 2481
9125 2057 2565
9126 2057 2565
9127 2057 2565
9128 2057 2530
9129 2057 2530
9130 2057 2530
9131 2057 2530
9132 2057 2301
9133 2057 2301
9134 2057 2301
9135 2057 2301
9136 2057 2301
9137 2057 2301
9138 2057 2337
9139 2057 2337
9140 2057 2571
9141 2057 2571
9142 2057 2571
9143 2057 2650
9144 2057 2650
9145 2057 2650
9146 2057 2650
9147 2057 2650
9148 2057 2650
9149 2057 2624
9150 2057 2624
9151 2057 2624
9152 2057 2624
9153 2057 2624
9154 2057 2624
9155 2057 2624
9156 2057 2469
9157 2057 2469
9158 2057 2469
9159 2057 2469
9160 2057 2469
9161 1809 2508
9162 1809 2508
9163 1809 2508
9164 1809 2508
9165 1809 2508
9166 1809 2505
9167 1809 2505
9168 1809 2505
9169 1809 2450
9170 1809 2450
9171 1809 2450
9172 1809 2450
9173 1809 2450
9174 1809 2314
9175 1809 2314
9176 1809 2314
9177 1809 2314
9178 1809 2314
9179 1809 2314
9180 1809 2314
9181 1809 2297
9182 1809 2297
9183 1809 2297
9184 2121 2308
9185 2121 2308
9186 2121 2308
9187 2121 2308
9188 2121 2308
9189 2121 2501
9190 2121 2501
9191 2121 2501
9192 2121 2501
9193 2121 2547
9194 2121 2423
9195 2121 2423
9196 2121 2346
9197 2121 2346
9198 2121 2346
9199 2121 2346
9200 1978 2396
9201 1978 2396
9202 1978 2396
9203 1978 2396
9204 1978 2396
9205 1978 2396
9206 1978 2396
9207 1978 2396
9208 1978 2562
9209 1978 2562
9210 1978 2562
9211 1978 2562
9212 1978 2562
9213 1978 2562
9214 1978 2562
9215 1978 2562
9216 1978 2562
9217 1978 2562
9218 1978 2562
9219 1978 2445
9220 1978 2445
9221 1978 2445
9222 1978 2445
9223 1978 2445
9224 1978 2445
9225 1978 2401
9226 1978 2401
9227 1978 2401
9228 1978 2401
9229 1978 2401
9230 1978 2401
9231 1978 2401
9232 1978 2618
9233 1978 2618
9234 1978 2618
9235 1978 2618
9236 1978 2618
9237 1978 2642
9238 1978 2642
9239 1978 2642
9240 1978 2642
9241 1978 2642
9242 1978 2356
9243 1978 2356
9244 1978 2356
9245 1978 2356
9246 1978 2356
9247 1978 2356
9248 1978 2652
9249 1978 2652
9250 1978 2652
9251 1978 2652
9252 1978 2652
9253 1978 2652
9254 1978 2652
9255 1978 2652
9256 1978 2652
9257 1901 2268
9258 1901 2476
9259 1901 2476
9260 1901 2476
9261 1901 2476
9262 1901 2476
9263 1901 2476
9264 2257 2293
9265 2257 2293
9266 2257 2293
9267 2257 2293
9268 2257 2293
9269 2257 2293
9270 2257 2440
9271 2257 2440
9272 2257 2440
9273 2257 2410
9274 2257 2410
9275 2257 2410
9276 2257 2410
9277 2257 2410
9278 2257 2410
9279 2257 2410
9280 2257 2313
9281 2257 2313
9282 2257 2313
9283 2257 2313
9284 2257 2313
9285 2257 2313
9286 2257 2313
9287 2257 2290
9288 2257 2290
9289 2257 2290
9290 2257 2290
9291 2257 2579
9292 2257 2579
9293 2257 2579
9294 2257 2579
9295 2257 2579
9296 2257 2579
9297 2257 2579
9298 2257 2385
9299 2257 2385
9300 2257 2385
9301 2257 2385
9302 2257 2385
9303 2257 2385
9304 2257 2385
9305 2257 2385
9306 2121 2386
9307 2121 2386
9308 2121 2386
9309 2121 2386
9310 2121 2386
9311 2121 2444
9312 2121 2444
9313 2121 2444
9314 2121 2444
9315 2121 2444
9316 2121 2444
9317 2121 2406
9318 2121 2406
9319 2121 2406
9320 2121 2406
9321 2121 2406
9322 2121 2406
9323 2121 2544
9324 2121 2544
9325 2121 2544
9326 2121 2364
9327 2121 2364
9328 2121 2364
9329 2121 2364
9330 2121 2364
9331 2121 2364
9332 1906 2575
9333 1906 2605
9334 1906 2605
9335 1906 2605
9336 1906 2605
9337 1906 2605
9338 1906 2662
9339 1906 2662
9340 1906 2662
9341 1906 2636
9342 1906 2636
9343 1906 2365
9344 1906 2365
9345 1906 2365
9346 1906 2671
9347 1906 2671
9348 1906 2671
9349 1906 2671
9350 1906 2671
9351 1906 2648
9352 1906 2648
9353 1906 2648
9354 1906 2614
9355 1906 2614
9356 1906 2614
9357 1906 2614
9358 1906 2329
9359 1906 2329
9360 1906 2329
9361 1906 2329
9362 1906 2329
9363 1906 2329
9364 1906 2329
9365 1906 2329
9366 1978 2516
9367 1978 2516
9368 1978 2516
9369 1978 2516
9370 1978 2516
9371 1978 2516
9372 1978 2516
9373 1978 2516
9374 1978 2516
9375 1978 2643
9376 1978 2643
9377 1978 2596
9378 1978 2596
9379 1978 2596
9380 1978 2596
9381 1978 2596
9382 1978 2596
9383 1978 2596
9384 1978 2596
9385 1978 2596
9386 1978 2438
9387 1978 2438
9388 1978 2438
9389 1978 2438
9390 1978 2438
9391 1978 2438
9392 1978 2438
9393 1978 2438
9394 1978 2438
9395 1978 2438
9396 1978 2333
9397 1978 2333
9398 1978 2333
9399 1978 2513
9400 1978 2513
9401 1978 2513
9402 1978 2275
9403 1978 2275
9404 1978 2275
9405 1978 2275
9406 1978 2275
9407 2150 2413
9408 2150 2413
9409 2150 2372
9410 2150 2673
9411 2150 2673
9412 2150 2673
9413 2150 2582
9414 2150 2582
9415 2150 2582
9416 2150 2582
9417 2150 2582
9418 2150 2431
9419 2150 2431
9420 2150 2431
9421 2150 2431
9422 2150 2289
9423 2150 2289
9424 2150 2289
9425 2150 2289
9426 2150 2289
9427 2150 2289
9428 2150 2471
9429 2150 2417
9430 2150 2417
9431 2150 2317
9432 2150 2317
9433 2150 2317
9434 2150 2418
9435 2150 2418
9436 1934 2492
9437 1934 2492
9438 1934 2492
9439 1934 2492
9440 1934 2492
9441 1934 2492
9442 1934 2492
9443 1934 2492
9444 1934 2492
9445 1906 2437
9446 1906 2437
9447 1906 2437
9448 1906 2437
9449 1906 2437
9450 1906 2437
9451 1934 2488
9452 1934 2488
9453 1934 2488
9454 1934 2488
9455 1934 2488
9456 1934 2567
9457 1934 2567
9458 1934 2567
9459 1934 2567
9460 1934 2567
9461 1934 2567
9462 1934 2567
9463 1934 2299
9464 1934 2299
9465 1934 2299
9466 1934 2299
9467 1934 2299
9468 1934 2546
9469 1934 2546
9470 1934 2546
9471 1934 2546
9472 1934 2546
9473 1934 2563
9474 1934 2608
9475 1934 2608
9476 1934 2608
9477 1934 2608
9478 1934 2608
9479 1934 2296
9480 1934 2296
9481 1934 2296
9482 1934 2296
9483 1934 2296
9484 1934 2296
9485 1934 2296
9486 1934 2594
9487 1934 2594
9488 1934 2594
9489 1934 2594
9490 1934 2594
9491 1934 2594
9492 1934 2294
9493 1934 2294
9494 1934 2294
9495 1934 2294
9496 1934 2294
9497 1934 2294
9498 1934 2294
9499 1934 2294
9500 1934 2294
9501 1934 2294
9502 1934 2599
9503 1934 2599
9504 1934 2599
9505 1873 2572
9506 1873 2572
9507 1873 2572
9508 1873 2572
9509 1873 2572
9510 1873 2572
9511 1873 2537
9512 1873 2537
9513 1873 2537
9514 1873 2376
9515 1873 2376
9516 1873 2376
9517 1873 2376
9518 1873 2376
9519 1873 2376
9520 1873 2376
9521 1873 2493
9522 1873 2493
9523 1873 2493
9524 1873 2493
9525 1873 2493
9526 1873 2493
9527 1873 2493
9528 1873 2493
9529 1873 2493
9530 1873 2600
9531 1873 2600
9532 1873 2600
9533 1873 2600
9534 1873 2361
9535 1873 2361
9536 1873 2361
9537 1873 2361
9538 1873 2361
9539 1873 2361
9540 1873 2361
9541 1873 2361
9542 1873 2463
9543 1873 2463
9544 1873 2503
9545 1873 2503
9546 1873 2503
9547 1873 2503
9548 1873 2484
9549 1873 2484
9550 1873 2484
9551 1873 2484
9552 1873 2484
9553 1873 2484
9554 1873 2267
9555 1873 2267
9556 1873 2267
9557 1873 2267
9558 1873 2267
9559 1873 2421
9560 1873 2421
9561 1873 2421
9562 1873 2421
9563 1873 2421
9564 1873 2421
9565 1873 2409
9566 1873 2409
9567 1873 2409
9568 1873 2409
9569 1873 2409
9570 1873 2409
9571 2264 2657
9572 2264 2657
9573 2264 2657
9574 2264 2657
9575 2264 2383
9576 2264 2383
9577 2264 2383
9578 2264 2383
9579 2264 2533
9580 2264 2276
9581 2264 2276
9582 2264 2276
9583 2264 2517
9584 2264 2304
9585 2264 2304
9586 2264 2304
9587 2264 2672
9588 2264 2672
9589 2264 2672
9590 2264 2672
9591 2264 2672
9592 2264 2672
9593 2264 2672
9594 2264 2490
9595 2264 2490
9596 2264 2490
9597 2264 2490
9598 2264 2490
9599 2264 2490
9600 2264 2601
9601 2183 2412
9602 2183 2590
9603 2183 2590
9604 2183 2590
9605 2183 2590
9606 2183 2590
9607 2183 2590
9608 2183 2632
9609 2183 2632
9610 2183 2489
9611 2183 2489
9612 2183 2489
9613 2183 2324
9614 2183 2324
9615 2183 2324
9616 2183 2324
9617 2183 2324
9618 2183 2324
9619 2183 2324
9620 2183 2324
9621 2183 2324
9622 2183 2284
9623 2183 2284
9624 2183 2284
9625 2183 2284
9626 2183 2284
9627 2183 2284
9628 2183 2284
9629 2183 2284
9630 2183 2446
9631 2183 2446
9632 2183 2446
9633 2183 2446
9634 2183 2446
9635 2183 2446
9636 2183 2446
9637 2183 2666
9638 2183 2666
9639 2183 2666
9640 2183 2666
9641 2183 2666
9642 2183 2666
9643 2183 2634
9644 2183 2634
9645 2183 2610
9646 2183 2610
9647 2183 2610
9648 2183 2610
9649 2183 2610
9650 2183 2645
9651 2183 2645
9652 2183 2645
9653 2183 2645
9654 2183 2645
9655 2183 2645
9656 2183 2645
9657 2183 2321
9658 2183 2321
9659 2183 2321
9660 2183 2321
9661 1826 2389
9662 1826 2389
9663 1826 2389
9664 1826 2389
9665 1826 2351
9666 1826 2351
9667 1826 2351
9668 1826 2351
9669 1826 2351
9670 1826 2378
9671 1826 2378
9672 1826 2378
9673 1826 2378
9674 1826 2378
9675 2238 2651
9676 2238 2651
9677 2238 2651
9678 2238 2651
9679 2238 2651
9680 2238 2498
9681 2238 2498
9682 2238 2498
9683 2238 2498
9684 2238 1812
9685 2238 1812
9686 2238 1812
9687 2238 1812
9688 2238 1812
9689 2238 1812
9690 2238 1812
9691 2238 1812
9692 2238 1994
9693 2238 1994
9694 2238 1994
9695 2238 1994
9696 2238 1994
9697 2238 1994
9698 2238 1994
9699 2238 2195
9700 2238 2195
9701 2238 2195
9702 2238 2195
9703 2238 2195
9704 2238 2195
9705 2238 2086
9706 2238 2086
9707 2238 2086
9708 2238 2086
9709 2238 2086
9710 2238 1986
9711 2238 1986
9712 2238 1986
9713 2238 1986
9714 2238 1986
9715 2238 1986
9716 2238 2206
9717 2238 2206
9718 2238 2206
9719 2238 2206
9720 2229 2166
9721 2229 2166
9722 2229 2166
9723 2229 2166
9724 2229 2166
9725 2229 2166
9726 2229 1937
9727 2229 2180
9728 2229 2180
9729 2229 2180
9730 2229 2180
9731 2229 2180
9732 2229 2008
9733 2229 2008
9734 2229 2008
9735 2229 2008
9736 2229 2008
9737 2229 2008
9738 2229 2008
9739 2229 2008
9740 2229 2008
9741 1826 2226
9742 1826 2226
9743 1826 2226
9744 1826 1909
9745 1826 1909
9746 1826 1909
9747 1826 1909
9748 1826 1909
9749 1826 1909
9750 1826 1909
9751 1826 1938
9752 1826 1938
9753 1826 1938
9754 1826 1938
9755 1826 1938
9756 1826 1938
9757 1826 1940
9758 1826 1940
9759 1826 1908
9760 1826 1908
9761 1826 1908
9762 1826 1908
9763 1826 1908
9764 1826 1908
9765 1826 1908
9766 1826 1908
9767 1826 1908
9768 1826 1908
9769 1826 2178
9770 1826 2178
9771 1826 2178
9772 1826 2178
9773 1826 2178
9774 1826 2178
9775 2199 1910
9776 2199 1910
9777 2199 1910
9778 2199 2142
9779 2199 2142
9780 2199 2142
9781 2199 2142
9782 2199 2142
9783 2199 2142
9784 2199 2142
9785 2199 1980
9786 2199 1980
9787 2199 1980
9788 2199 1980
9789 2199 1980
9790 2199 1980
9791 2199 2175
9792 2199 2175
9793 2199 2175
9794 2199 2175
9795 2199 2175
9796 2199 2175
9797 2199 2219
9798 2199 2219
9799 2199 2219
9800 2229 2207
9801 2229 2207
9802 2229 2043
9803 2229 2043
9804 2006 1865
9805 2006 1865
9806 2006 1865
9807 2006 1966
9808 2006 1966
9809 2006 1966
9810 2006 1966
9811 2006 1966
9812 2006 1966
9813 2006 1966
9814 2006 1966
9815 2006 1966
9816 2006 1974
9817 2006 1935
9818 2006 1935
9819 2006 1935
9820 2006 1935
9821 2006 1935
9822 2006 1935
9823 2006 1935
9824 2006 1935
9825 2006 1935
9826 2006 2162
9827 2006 2162
9828 2006 2162
9829 2006 2221
9830 2006 2221
9831 2006 2221
9832 2006 2221
9833 2006 2221
9834 2006 2221
9835 2199 2128
9836 2199 2128
9837 2199 2128
9838 2199 2128
9839 2199 2128
9840 2199 2114
9841 2199 2114
9842 2199 2114
9843 2199 2114
9844 2199 2114
9845 2199 2095
9846 2199 2095
9847 2199 2095
9848 2199 2095
9849 2199 2123
9850 2199 2123
9851 2199 2123
9852 2199 2123
9853 2199 2123
9854 1930 1953
9855 1930 1953
9856 1930 1953
9857 1930 1953
9858 1930 1953
9859 1930 2105
9860 1930 2105
9861 1930 2105
9862 1930 2105
9863 1930 2105
9864 1930 2105
9865 1930 2105
9866 1930 1913
9867 1930 1913
9868 1930 1913
9869 1930 1913
9870 1930 1913
9871 1930 1913
9872 1930 1913
9873 1930 1881
9874 1930 1881
9875 1930 1881
9876 1930 1881
9877 1930 1881
9878 1930 1881
9879 1930 1890
9880 1930 1890
9881 1930 1890
9882 1930 1890
9883 1930 1890
9884 1930 1890
9885 1930 1890
9886 1930 1902
9887 1930 1902
9888 1930 1902
9889 1930 1902
9890 1930 1902
9891 1930 1968
9892 1930 1968
9893 1930 1968
9894 1930 1968
9895 1930 1968
9896 1930 1968
9897 1930 2130
9898 1930 2130
9899 1930 2130
9900 1930 2130
9901 1930 2130
9902 1930 2055
9903 1930 2055
9904 1930 2055
9905 1930 2055
9906 1930 2055
9907 1930 2055
9908 1930 2055
9909 1930 2055
9910 1930 2055
9911 1930 1942
9912 1930 1942
9913 1930 1942
9914 1930 1942
9915 1930 1942
9916 1930 1942
9917 1930 1942
9918 1930 1942
9919 1930 1824
9920 1930 1824
9921 1930 1824
9922 1930 1824
9923 1930 1824
9924 1930 1824
9925 1930 2107
9926 1930 2107
9927 1930 2107
9928 1930 2107
9929 1930 2107
9930 1930 2107
9931 1930 2107
9932 1930 2107
9933 1930 1969
9934 1930 1969
9935 1930 1969
9936 1930 1969
9937 1930 1969
9938 1930 1969
9939 1971 1810
9940 1971 1810
9941 1971 1810
9942 1971 2160
9943 1971 2160
9944 1971 2160
9945 1971 2160
9946 1971 2160
9947 1971 2172
9948 1971 2172
9949 1971 2172
9950 1971 2172
9951 1971 2172
9952 1971 2172
9953 1971 2172
9954 2137 1844
9955 2137 1844
9956 2137 1844
9957 2137 1844
9958 2137 1844
9959 2137 2090
9960 2137 2092
9961 2137 2092
9962 2137 2092
9963 2137 2092
9964 2137 2069
9965 2137 2035
9966 2137 2035
9967 2137 1880
9968 2137 1880
9969 2137 1880
9970 2137 1880
9971 2137 1880
9972 2137 1880
9973 2137 2065
9974 2137 2065
9975 2137 2065
9976 2137 2065
9977 2137 2065
9978 2137 2065
9979 2137 2065
9980 2137 2065
9981 2137 2065
9982 2137 2065
9983 2137 2154
9984 2137 2154
9985 2137 1868
9986 2137 1868
9987 2137 1868
9988 2137 1868
9989 2137 1868
9990 2137 1868
9991 2137 1849
9992 1829 1839
9993 1829 1839
9994 1829 1839
9995 1829 1839
9996 1829 1839
9997 1829 1839
9998 1829 1839
9999 1829 1839
10000 1829 1836
10001 1829 1836
10002 1829 1836
10003 1829 1836
10004 1829 1836
10005 1829 1836
10006 1829 1927
10007 1829 1927
10008 1829 1927
10009 1829 1927
10010 1829 1927
10011 1829 2010
10012 1829 2010
10013 1829 1922
10014 1829 1922
10015 1829 1922
10016 1829 1922
10017 1829 1922
10018 1829 1811
10019 1829 1811
10020 1829 1811
10021 1829 1811
10022 1829 1811
10023 1879 2040
10024 1879 2040
10025 1879 2040
10026 1879 2040
10027 1879 2040
10028 1879 2040
10029 1879 2011
10030 1879 2011
10031 1879 2011
10032 1879 2011
10033 1879 2011
10034 1879 2011
10035 1879 2011
10036 1879 2011
10037 1879 2011
10038 1879 2011
10039 1879 2011
10040 1879 2011
10041 1879 2031
10042 1879 2031
10043 1879 2031
10044 1879 2031
10045 1879 2031
10046 1879 2031
10047 1879 1893
10048 1879 1893
10049 1879 1893
10050 1879 1893
10051 1879 2019
10052 1879 2019
10053 1879 2019
10054 1879 2019
10055 1879 2019
10056 1879 2019
10057 1879 2019
10058 1879 2019
10059 1879 2019
10060 1879 2047
10061 1879 2047
10062 1879 2047
10063 1879 2047
10064 1879 2047
10065 1879 2047
10066 1879 2047
10067 1879 2047
10068 1879 2021
10069 1879 2021
10070 1879 2021
10071 1879 2021
10072 1879 2021
10073 1879 2021
10074 1879 2021
10075 1879 1967
10076 1879 1967
10077 1879 1967
10078 1879 1967
10079 1879 1967
10080 1879 1967
10081 1879 1967
10082 1879 1967
10083 1879 2033
10084 1879 2033
10085 1879 2033
10086 1879 2033
10087 1879 2033
10088 1879 2033
10089 1928 1995
10090 1928 1995
10091 1928 1995
10092 1928 2239
10093 1928 2231
10094 1928 2231
10095 1928 2231
10096 1928 2231
10097 1928 2231
10098 1928 1976
10099 1928 2110
10100 1928 2110
10101 1928 2108
10102 1928 2228
10103 1928 2228
10104 1928 2228
10105 1928 2228
10106 1928 2228
10107 1816 2022
10108 1816 2022
10109 1816 2022
10110 1816 2022
10111 1816 1970
10112 1816 1970
10113 1816 1970
10114 1816 1970
10115 1816 1970
10116 1816 1970
10117 1816 1970
10118 1816 1970
10119 1816 1970
10120 1816 1878
10121 1816 1878
10122 1816 1878
10123 1816 1878
10124 1816 1878
10125 1816 2116
10126 1816 2116
10127 1816 2116
10128 1816 2116
10129 1816 2116
10130 1816 2116
10131 1816 2116
10132 1816 2116
10133 1816 1984
10134 1816 1984
10135 1816 2171
10136 1816 2171
10137 1816 2171
10138 1816 2171
10139 1816 2235
10140 1816 2235
10141 1816 2235
10142 1816 2235
10143 1816 2235
10144 1816 2235
10145 1816 2235
10146 1816 2046
10147 1816 2046
10148 1816 2046
10149 1816 2046
10150 1816 2046
10151 1816 2046
10152 1816 2170
10153 1816 2170
10154 1816 2170
10155 1816 2170
10156 1816 2184
10157 1816 2077
10158 1816 2077
10159 1816 2077
10160 1816 2077
10161 1928 1933
10162 1928 1933
10163 1928 1933
10164 1928 2066
10165 1928 2216
10166 1928 2216
10167 1928 2216
10168 1928 2216
10169 2085 1999
10170 2085 1999
10171 2085 1999
10172 2085 1999
10173 2085 2059
10174 2085 2059
10175 2085 2059
10176 2085 2059
10177 2085 1861
10178 2085 1861
10179 2085 1861
10180 2085 1861
10181 2085 1861
10182 2085 1861
10183 2085 2099
10184 2085 1830
10185 2085 1830
10186 2085 1830
10187 2085 1830
10188 2085 1830
10189 2085 1830
10190 2085 1830
10191 2085 2173
10192 2085 2173
10193 2085 2173
10194 2085 2173
10195 2085 2173
10196 2085 2173
10197 2085 2173
10198 2085 1870
10199 2085 1870
10200 2085 2078
10201 2085 2078
10202 2085 2078
10203 2085 2078
10204 2085 2078
10205 2085 2078
10206 2085 2078
10207 2085 2078
10208 2085 1828
10209 2085 2072
10210 2085 2072
10211 2085 2072
10212 2085 2072
10213 2085 2072
10214 2041 1925
10215 2041 1925
10216 2041 1925
10217 2041 1925
10218 2041 1925
10219 2041 1925
10220 2041 2190
10221 2041 2190
10222 2041 2190
10223 2041 2190
10224 2041 2211
10225 2041 2211
10226 2041 2211
10227 2041 2213
10228 2041 2213
10229 2041 2213
10230 2041 2213
10231 2179 2087
10232 2179 2087
10233 2179 2087
10234 2179 2087
10235 2179 2087
10236 2179 2087
10237 2179 2087
10238 2179 2087
10239 2179 2087
10240 2179 2087
10241 2179 2087
10242 2179 1863
10243 2179 1863
10244 2179 1863
10245 2179 1863
10246 2179 1847
10247 2179 1847
10248 2179 1847
10249 2179 2248
10250 2179 2248
10251 2179 1996
10252 2179 1996
10253 2179 2163
10254 2179 2163
10255 2179 2163
10256 2179 2163
10257 2179 1832
10258 2179 1832
10259 2179 1832
10260 2179 1832
10261 2023 2089
10262 2023 1919
10263 2023 2000
10264 2023 2000
10265 2023 2000
10266 2023 2000
10267 2023 2203
10268 2023 2203
10269 2023 2203
10270 2023 2203
10271 2023 2203
10272 2070 1862
10273 2070 1862
10274 2070 1862
10275 2070 1862
10276 2070 1862
10277 2070 1862
10278 2070 1862
10279 2070 1862
10280 2070 1862
10281 2070 1956
10282 2070 1956
10283 2070 2127
10284 2070 2127
10285 2070 2127
10286 2070 2127
10287 2070 2127
10288 2070 2127
10289 1936 2236
10290 1936 2236
10291 1936 2236
10292 1936 1892
10293 1936 2020
10294 1936 2397
10295 1936 2397
10296 1936 2397
10297 1936 2119
10298 1936 2119
10299 1936 2119
10300 1936 2119
10301 1866 2422
10302 1866 2422
10303 1866 2422
10304 1866 2422
10305 1866 2422
10306 1866 2422
10307 1866 2422
10308 1866 2641
10309 1866 2641
10310 1866 2641
10311 1948 2486
10312 1948 2486
10313 1948 2486
10314 1948 2486
10315 1948 2486
10316 1948 2633
10317 1948 2633
10318 1948 2633
10319 1948 2633
10320 1948 2295
10321 1948 2295
10322 1948 2295
10323 1948 2295
10324 1948 2287
10325 1948 2287
10326 1948 2287
10327 1948 2287
10328 1948 2288
10329 1948 2288
10330 1948 2288
10331 1948 2318
10332 1948 2318
10333 1948 2318
10334 1948 2274
10335 1948 2274
10336 1948 2274
10337 1948 2274
10338 1948 2274
10339 1948 2274
10340 1948 2435
10341 1948 2435
10342 1948 2435
10343 1948 2577
10344 1948 2577
10345 1948 2577
10346 1948 2292
10347 1948 2621
10348 1948 2621
10349 1948 2621
10350 1948 2621
10351 1948 2621
10352 1948 2305
10353 1948 2305
10354 1948 2305
10355 1845 2591
10356 1845 2502
10357 1845 2502
10358 1845 2502
10359 1845 2367
10360 1845 2367
10361 1845 2367
10362 1845 2368
10363 1845 2368
10364 2126 2514
10365 2126 2354
10366 2126 2354
10367 2082 2302
10368 2082 2302
10369 2082 2302
10370 2082 2302
10371 2082 2302
10372 2082 2302
10373 2082 2597
10374 2082 2630
10375 2082 2630
10376 2082 2630
10377 2082 2630
10378 2082 2455
10379 2082 2455
10380 2082 2455
10381 2245 2558
10382 2245 2558
10383 2245 2558
10384 2245 2558
10385 2245 2558
10386 2245 2500
10387 2245 2500
10388 2245 2495
10389 2245 2495
10390 2245 2495
10391 2245 2495
10392 2245 2271
10393 2245 2271
10394 2245 2271
10395 2245 2271
10396 2245 2271
10397 2245 2623
10398 2245 2623
10399 2245 2623
