# Supplementary material for: Genetics of Ascites Resistance and Tolerance in Chicken: A Random Regression Approach
Source: G3 (Bethesda). 2012 May 1;2(5):527–35. doi: 10.1534/g3.112.002311 (PMC3362936; doi:10.1534/g3.112.002311)
Supplement: Supporting Information [file supp_2.5.527_FileS1.zip › FileS1/pheno_AscitesToleranceG3_24112011_KAUSE.dat]

id sire dam gender batchstable age_BW2 age_BW7 age_ratio person BW2 BW7 ratio
2678 2015 2646 2 3 12 46 48 2 174 2266 18
2679 2015 2646 2 3 12 46 47 4 157 1886 39
2680 2015 2646 1 4 13 45 47 12 203 2144 27
2681 2015 2646 2 3 12 46 48 12 219 2377 36
2682 2015 2646 1 4 13 45 47 11 207 1978 23
2683 2015 2491 1 4 13 45 47 2 231 2042 20
2684 2015 2491 1 4 13 45 47 12 240 2076 19
2685 2015 2330 1 4 13 45 47 13 216 1967 31
2686 2015 2330 1 4 13 45 47 13 217 2056 23
2687 2015 2330 1 4 13 45 47 13 219 1778 53
2688 2015 2330 2 3 12 46 47 13 221 2219 21
2689 2015 2458 1 4 13 45 47 13 255 2043 28
2690 2015 2458 1 3 12 46 48 11 182 1956 27
2691 2015 2387 2 3 12 46 48 11 251 2621 26
2692 2015 2387 2 3 12 46 47 2 220 2483 20
2693 2015 2387 2 3 12 . . . 193 . .
2694 2015 2387 1 4 13 45 47 2 211 1910 25
2695 2015 2569 2 3 12 46 48 2 234 2470 33
2696 2015 2569 2 3 12 46 48 11 198 2052 36
2697 2015 2569 2 3 12 . . . 247 . .
2698 2189 2478 1 4 13 45 47 4 222 1913 25
2699 2189 2478 1 4 13 45 47 2 245 2027 22
2700 2189 2478 1 4 13 45 47 2 207 1872 19
2701 2189 2532 2 3 12 46 47 2 226 2319 18
2702 2189 2532 1 4 13 45 47 2 221 2081 18
2703 2189 2532 2 3 12 46 48 11 250 2754 24
2704 2189 2504 2 3 12 46 48 12 229 2430 26
2705 2189 2638 1 4 13 45 47 12 240 2128 19
2706 2189 2638 2 3 12 46 48 2 232 2582 26
2707 2189 2620 1 4 13 45 47 11 260 2238 20
2708 2189 2620 1 4 13 45 47 11 220 1661 21
2709 2189 2620 2 3 12 46 48 6 227 2332 20
2710 2189 2620 1 4 13 45 47 12 250 2423 23
2711 2189 2620 1 4 13 45 47 12 252 2170 20
2712 2189 2620 2 3 12 46 48 12 258 2538 24
2713 2189 2644 1 4 13 45 47 12 200 1656 22
2714 2189 2644 2 3 12 46 48 11 235 2449 24
2715 2189 2644 1 4 13 45 . . 217 1902 .
2716 2189 2644 1 4 13 45 47 2 205 1855 20
2717 2189 2350 2 3 12 46 47 2 212 1943 22
2718 2189 2350 2 3 12 46 48 11 209 2309 21
2719 2189 2350 2 3 12 46 48 12 227 2289 24
2720 2189 2350 2 3 12 46 48 2 234 2328 36
2721 2174 2392 2 3 12 46 48 13 225 2187 28
2722 2174 2392 1 4 13 45 47 13 259 2186 22
2723 2174 2392 1 4 13 45 47 2 201 2059 20
2724 2174 2332 1 4 13 45 47 11 292 2533 25
2725 2174 2332 2 3 12 46 48 13 206 2459 27
2726 2174 2332 2 3 12 46 48 2 239 2624 21
2727 2174 2332 1 4 13 45 47 13 220 1896 22
2728 2174 2332 1 4 13 45 47 11 255 2383 26
2729 2174 2519 1 4 13 45 47 13 247 2201 25
2730 2174 2519 2 3 12 46 48 12 243 2551 26
2731 2174 2519 2 3 12 46 48 6 256 2870 23
2732 2174 2512 2 3 12 46 48 11 207 2342 26
2733 2174 2512 2 3 12 46 48 11 234 2422 26
2734 2174 2512 2 3 12 46 47 2 207 2127 20
2735 2174 2525 2 3 12 46 48 11 206 2376 24
2736 2174 2525 1 4 13 45 47 4 228 1971 24
2737 2007 2342 2 3 12 46 48 11 230 2648 25
2738 2007 2342 2 3 12 46 47 12 206 1531 43
2739 2007 2342 1 3 12 46 48 11 219 2175 23
2740 2007 2342 2 3 12 46 47 4 258 2488 33
2741 2007 2342 2 3 12 46 48 6 208 2124 24
2742 2007 2483 2 3 12 46 48 13 214 2125 25
2743 2007 2483 2 3 12 46 48 2 240 2399 24
2744 2007 2269 1 4 13 . . . 223 . .
2745 2007 2269 1 4 13 45 47 2 240 2042 23
2746 2007 2353 1 4 13 . . . 238 . .
2747 2007 2353 2 3 12 46 47 13 207 1780 40
2748 2007 2353 2 4 13 . . . 170 . .
2749 2007 2658 1 4 13 45 47 11 230 2084 29
2750 2007 2658 2 3 12 46 47 11 226 2014 34
2751 2007 2291 1 4 13 45 47 2 257 2336 23
2752 2007 2291 1 4 13 45 47 2 207 2070 20
2753 2007 2291 2 3 12 46 48 11 221 2055 36
2754 2007 2291 2 3 12 . . . 184 . .
2755 1860 2668 2 3 12 46 48 2 209 2460 23
2756 1860 2668 2 3 12 46 48 11 247 2468 28
2757 1860 2668 2 3 12 46 47 11 225 2448 23
2758 1860 2668 2 3 12 46 47 13 205 2029 27
2759 1860 2668 2 3 12 46 48 2 235 2303 23
2760 1860 2420 1 4 13 45 47 2 222 2235 20
2761 1860 2420 2 3 12 46 48 11 260 2622 30
2762 1860 2420 1 3 12 . . . 233 . .
2763 1860 2420 2 3 12 46 48 13 237 2276 34
2764 1860 2420 1 4 13 45 47 2 230 2205 21
2765 1860 2420 1 4 13 45 47 2 210 2138 23
2766 1860 2595 1 4 13 45 47 11 237 2170 28
2767 1860 2595 1 4 13 45 47 2 254 2153 20
2768 1860 2595 1 4 13 45 47 2 245 2183 22
2769 1860 2595 2 3 12 . . . 245 . .
2770 1860 2595 1 4 13 45 47 11 219 1988 25
2771 1860 2595 2 3 12 46 48 2 268 2708 22
2772 1860 2595 1 3 12 46 48 12 207 1875 47
2773 1860 2595 2 3 12 46 48 2 241 2507 26
2774 1860 2595 1 4 13 45 47 2 249 2253 17
2775 1860 2411 1 4 13 45 47 2 213 1914 17
2776 1860 2411 1 4 13 45 47 12 260 2169 23
2777 1860 2411 1 4 13 45 47 13 211 1903 38
2778 1860 2411 1 4 13 45 47 2 250 2330 15
2779 1860 2443 1 4 13 45 47 4 236 2283 15
2780 1860 2443 1 4 13 45 47 4 196 1861 22
2781 1860 2443 1 4 13 45 47 4 226 2218 22
2782 1860 2443 1 4 13 45 47 2 229 2065 16
2783 1860 2443 1 4 13 45 47 11 236 2130 24
2784 1860 2443 1 4 13 45 47 13 253 2423 25
2785 1860 2443 1 4 13 45 47 13 224 2084 23
2786 1860 2443 1 4 13 45 47 13 207 1863 34
2787 1860 2443 2 3 12 46 47 2 228 2393 26
2788 1860 2451 2 3 12 46 48 13 213 2249 42
2789 1860 2451 1 4 13 45 47 2 210 1980 24
2790 1860 2451 1 4 13 45 47 13 208 1907 26
2791 1860 2451 1 4 13 45 47 13 186 1825 26
2792 1860 2451 1 4 13 45 47 2 141 933 26
2793 1860 2451 2 3 12 . . . 202 . .
2794 1860 2606 2 3 12 46 48 11 187 1833 43
2795 1860 2606 1 4 13 45 47 13 231 2200 26
2796 1860 2606 2 3 12 46 48 12 195 1973 26
2797 1860 2606 1 4 13 45 47 11 206 1811 20
2798 1860 2606 1 4 13 45 47 11 223 1872 21
2799 1860 2606 2 3 12 46 47 4 222 2449 27
2800 1860 2377 2 3 12 46 48 2 226 2479 24
2801 1860 2377 1 3 12 46 48 12 227 1397 25
2802 1860 2377 1 4 13 45 47 4 231 2144 26
2803 1860 2377 2 3 12 46 48 2 260 2409 29
2804 1869 2425 2 3 12 46 47 2 231 2228 19
2805 1869 2425 2 3 12 46 47 4 212 2353 25
2806 1869 2425 1 4 13 45 47 11 245 2115 26
2807 1869 2425 2 3 12 46 47 4 227 2331 26
2808 1869 2425 1 4 13 45 47 2 241 2058 16
2809 1869 2425 2 3 12 46 48 6 211 2275 33
2810 1869 2425 2 3 12 46 48 13 200 2341 33
2811 1869 2425 2 3 12 46 48 6 224 2496 24
2812 1869 2425 2 3 12 46 48 13 222 2199 28
2813 1869 2425 1 4 13 45 47 12 252 2038 24
2814 1869 2272 2 3 12 46 48 11 228 2260 38
2815 1869 2272 2 3 12 46 48 12 239 2487 46
2816 1869 2272 1 4 13 45 47 11 131 1207 19
2817 1869 2390 1 4 13 45 47 4 232 2059 20
2818 1869 2390 1 4 13 45 47 12 238 1979 23
2819 1869 2390 1 3 12 46 48 11 223 1824 51
2820 1869 2390 2 3 12 46 48 12 233 2510 25
2821 1869 2390 2 3 12 46 48 13 224 2455 23
2822 1869 2336 2 3 12 46 48 6 232 2259 25
2823 1869 2336 2 3 12 46 48 6 155 1934 24
2824 1869 2414 1 4 13 45 47 13 237 2193 27
2825 1869 2414 1 4 13 45 47 12 206 1937 24
2826 1869 2414 2 3 12 46 48 12 200 1798 48
2827 1869 2414 2 3 12 46 48 12 215 2550 25
2828 1869 2414 1 4 13 45 47 4 227 2118 33
2829 1869 2414 2 3 12 46 48 2 252 2441 20
2830 1869 2414 1 4 13 45 47 4 197 1746 26
2831 1869 2524 1 4 13 45 47 2 246 2114 17
2832 1869 2524 1 3 12 46 48 2 217 1638 40
2833 1869 2524 1 4 13 45 47 12 230 2011 27
2834 1869 2524 1 4 13 45 47 4 241 1958 28
2835 1869 2524 2 3 12 46 48 6 225 2719 24
2836 1869 2524 1 4 13 45 47 2 263 2081 22
2837 1869 2524 1 4 13 45 47 11 239 2124 18
2838 1869 2524 1 4 13 45 47 12 247 2164 25
2839 1946 2358 1 3 12 46 48 2 270 2006 36
2840 1946 2358 2 3 12 46 48 13 247 2632 31
2841 1946 2358 2 3 12 46 48 13 237 1871 53
2842 1946 2358 2 3 12 46 48 2 208 2199 38
2843 1946 2358 1 4 13 45 47 4 212 2155 29
2844 1946 2358 2 3 12 46 48 13 250 1688 23
2845 1946 2307 2 3 12 . . . 249 . .
2846 1946 2380 1 4 13 45 47 11 192 2011 23
2847 1946 2380 2 3 12 46 48 12 225 2415 38
2848 1946 2380 2 3 12 46 48 2 245 2679 25
2849 1946 2380 1 4 13 45 47 11 220 1618 46
2850 1946 2380 1 4 13 45 47 13 201 2071 36
2851 1946 2380 1 4 13 45 47 12 249 2195 36
2852 1946 2380 2 3 12 46 48 2 237 2580 32
2853 1946 2380 2 3 12 46 48 6 217 2277 25
2854 1946 2380 1 4 13 45 47 12 261 2336 32
2855 1946 2380 1 4 13 45 47 12 253 1773 44
2856 1946 2434 1 4 13 45 47 11 247 2300 23
2857 1946 2434 1 4 13 45 47 2 260 2374 20
2858 1946 2434 2 3 12 46 48 2 220 2593 27
2859 1946 2434 2 3 12 46 47 2 232 2580 21
2860 1946 2470 2 3 12 46 48 13 199 2264 35
2861 1946 2470 1 4 13 45 47 2 220 1832 23
2862 1946 2470 1 4 13 45 47 2 207 1835 22
2863 1946 2470 2 3 12 46 48 6 224 2369 26
2864 1946 2470 2 3 12 46 48 2 224 2532 37
2865 1946 2470 1 4 13 45 47 11 233 2143 33
2866 1946 2470 1 4 13 . . . 217 . .
2867 1946 2470 2 3 12 46 48 12 197 2098 45
2868 1946 2470 2 3 12 46 48 2 191 2478 20
2869 1946 2470 1 4 13 45 47 11 241 2365 32
2870 1946 2470 1 4 13 45 47 11 229 2162 30
2871 1946 2334 1 4 13 . . . 261 . .
2872 1946 2334 2 3 12 46 48 13 217 2049 41
2873 1946 2334 1 4 13 45 47 12 218 2103 29
2874 2073 2310 2 4 13 . . . 241 . .
2875 2073 2310 1 4 13 45 47 4 218 2132 18
2876 2073 2310 2 3 12 46 48 13 202 2330 26
2877 2073 2310 2 3 12 46 48 13 217 2259 35
2878 2073 2310 1 3 12 46 48 2 205 1415 38
2879 2073 2310 1 4 13 . . . 196 . .
2880 2073 2570 2 3 12 46 47 4 286 2626 20
2881 2073 2570 1 4 13 45 47 2 215 2083 19
2882 2073 2570 1 4 13 45 47 4 184 1883 23
2883 2073 2570 1 4 13 45 47 4 225 2240 24
2884 2073 2570 2 3 12 46 48 13 236 2590 24
2885 2073 2374 1 4 13 45 47 13 259 2316 25
2886 2073 2374 1 4 13 45 47 13 212 2043 23
2887 2073 2374 2 3 12 46 48 11 231 2904 25
2888 2073 2374 2 3 12 46 47 11 241 2446 28
2889 2073 2580 2 3 12 46 48 11 248 2771 23
2890 2073 2580 2 3 12 46 47 2 258 2604 23
2891 2073 2580 1 4 13 45 47 2 263 2391 19
2892 2073 2580 1 4 13 45 47 2 261 2415 17
2893 2073 2580 2 3 12 46 48 12 240 2786 22
2894 2073 2637 1 4 13 45 47 4 242 2028 22
2895 2073 2637 2 3 12 46 48 6 228 2346 21
2896 2073 2637 2 3 12 46 48 11 226 2404 24
2897 2073 2637 1 4 13 45 47 2 225 1749 19
2898 2073 2442 1 3 12 46 48 12 208 1797 31
2899 2073 2442 1 4 13 45 47 4 245 2127 25
2900 2073 2442 1 4 13 45 47 13 224 2038 21
2901 2073 2427 2 3 12 46 48 13 207 2284 27
2902 2073 2427 1 4 13 45 47 4 214 2111 23
2903 2073 2427 2 3 12 46 48 12 218 2635 22
2904 2098 2667 1 4 13 45 47 2 209 2043 23
2905 2098 2667 1 4 13 45 47 13 172 1761 28
2906 2098 2667 2 3 12 . . . 224 . .
2907 2098 2667 1 4 13 45 47 11 181 1144 44
2908 2098 2667 1 4 13 45 47 12 245 1873 40
2909 2098 2667 2 3 12 46 48 13 228 2274 42
2910 2098 2667 1 4 13 45 47 12 233 2167 42
2911 2098 2655 2 3 12 46 48 13 224 2842 35
2912 2098 2655 1 4 13 45 47 4 225 2204 28
2913 2098 2655 2 3 12 . . . 236 . .
2914 2098 2655 1 4 13 45 47 4 239 1826 32
2915 2098 2656 1 4 13 45 47 12 233 2098 23
2916 2098 2373 1 4 13 45 47 11 245 2157 23
2917 2098 2373 2 3 12 46 48 2 235 2038 37
2918 2098 2373 2 3 12 46 47 12 250 2830 21
2919 2098 2373 1 4 13 45 47 12 202 1849 30
2920 2098 2373 1 4 13 45 47 4 240 2168 20
2921 2098 2373 2 3 12 . . . 235 . .
2922 2098 2373 2 3 12 46 47 4 225 2790 25
2923 2098 2373 1 4 13 45 47 13 228 2204 24
2924 2098 2373 1 4 13 45 47 13 242 2105 22
2925 2098 2373 1 4 13 45 47 2 209 1924 16
2926 2098 2509 1 4 13 . . . 222 . .
2927 2098 2509 2 3 12 46 48 13 238 2183 24
2928 2098 2509 1 4 13 45 47 13 230 1962 28
2929 2098 2509 2 3 12 46 48 11 213 2278 36
2930 2098 2520 2 3 12 46 48 2 239 2675 26
2931 2098 2520 1 4 13 45 47 13 250 2337 19
2932 2098 2520 1 4 13 45 47 13 241 2301 29
2933 2098 2520 1 4 13 45 47 13 261 2299 22
2934 2098 2402 1 4 13 45 47 11 210 1686 23
2935 2098 2402 1 3 12 . . . 204 . .
2936 2098 2402 1 4 13 45 47 13 218 2046 43
2937 2098 2402 2 3 12 46 48 6 241 2601 30
2938 2098 2402 2 3 12 . . . 216 . .
2939 2098 2402 2 3 12 46 48 6 235 2562 24
2940 2098 2402 1 4 13 45 47 13 174 1890 37
2941 2098 2402 1 4 13 45 47 2 192 2157 25
2942 2098 2669 2 3 12 46 47 13 241 2655 27
2943 2098 2669 1 4 13 45 47 13 201 2147 28
2944 2098 2669 1 4 13 45 47 2 175 1777 21
2945 2098 2669 1 4 13 45 47 11 223 2145 24
2946 2098 2669 1 4 13 45 47 4 241 2461 22
2947 2098 2669 1 4 13 45 47 2 221 2136 18
2948 2098 2669 1 4 13 45 47 12 218 2094 21
2949 2098 2669 2 3 12 46 48 2 210 2480 21
2950 2098 2669 2 3 12 46 48 12 225 2488 33
2951 2106 2541 1 4 13 45 47 2 232 1928 19
2952 2106 2541 1 4 13 45 47 2 221 2068 22
2953 2106 2541 2 3 12 46 48 2 209 2359 21
2954 2106 2348 1 4 13 45 47 13 249 2190 23
2955 2106 2348 1 4 13 45 47 13 263 2026 30
2956 2106 2640 1 4 13 45 47 4 205 1982 20
2957 2106 2640 2 3 12 46 47 12 213 2109 25
2958 2106 2640 1 3 12 46 48 11 226 1730 23
2959 2106 2640 2 3 12 46 48 12 205 2309 25
2960 2106 2432 1 4 13 45 47 13 227 2136 23
2961 2106 2432 2 3 12 46 48 13 198 2161 30
2962 2106 2432 2 3 12 46 48 11 168 2409 23
2963 2106 2432 2 3 12 46 48 12 221 2251 27
2964 2106 2432 2 3 12 46 48 2 229 2472 25
2965 2106 2432 2 3 12 46 48 2 223 2573 24
2966 2106 2416 2 3 12 46 48 6 237 2520 23
2967 2106 2416 2 3 12 46 48 12 247 2525 23
2968 2106 2416 1 4 13 45 47 2 228 2218 23
2969 2106 2416 1 4 13 45 47 2 225 2261 19
2970 2106 2416 1 4 13 45 47 13 236 2257 26
2971 2106 2416 1 4 13 45 47 13 246 2375 24
2972 2106 2609 1 4 13 45 47 11 240 2177 24
2973 2106 2609 2 3 12 46 47 4 255 1658 24
2974 2106 2609 1 4 13 45 47 4 254 2044 36
2975 1941 2622 1 4 13 45 47 11 248 2237 26
2976 1941 2622 1 4 13 45 47 11 218 2350 38
2977 1941 2622 2 3 12 46 48 12 216 2203 30
2978 1941 2622 1 4 13 45 47 13 239 2087 24
2979 1941 2622 1 4 13 45 47 11 233 2266 32
2980 1941 2622 1 4 13 45 47 4 196 1869 29
2981 1941 2622 2 3 12 46 48 12 237 2689 29
2982 1941 2328 1 4 13 45 47 2 267 1843 20
2983 1941 2328 2 3 12 46 48 6 251 2335 34
2984 1941 2328 1 4 13 45 47 2 230 1907 21
2985 1941 2328 1 4 13 45 47 11 181 1998 22
2986 1941 2328 2 3 12 46 48 13 241 2446 39
2987 1941 2328 1 4 13 45 47 2 250 2306 18
2988 1941 2312 1 4 13 45 47 12 244 2030 22
2989 1941 2312 1 4 13 45 47 11 231 2137 28
2990 1941 2312 1 4 13 45 47 4 214 2179 31
2991 1941 2312 2 3 12 46 47 13 229 2340 44
2992 1941 2511 1 4 13 45 47 12 234 2081 25
2993 1941 2511 2 3 12 46 48 12 252 1778 36
2994 1941 2511 2 3 12 46 48 2 194 2390 26
2995 1941 2511 2 3 12 . . . 172 . .
2996 1941 2511 2 3 12 46 48 2 206 2503 32
2997 1941 2511 1 4 13 45 47 2 237 2177 23
2998 1941 2511 2 3 12 46 48 11 216 2240 24
2999 2243 2542 1 4 13 45 47 11 203 1707 24
3000 2243 2542 2 3 12 46 48 11 248 2667 31
3001 2243 2542 2 3 12 . . . 234 . .
3002 2243 2542 1 4 13 45 47 13 176 1914 31
3003 2243 2542 2 3 12 46 47 2 251 2689 27
3004 2243 2441 1 4 13 45 47 11 205 1693 23
3005 2243 2441 1 4 13 45 47 4 226 2225 21
3006 2243 2441 2 3 12 46 48 13 197 2311 26
3007 2243 2441 1 4 13 45 47 2 255 2400 18
3008 2243 2441 1 4 13 45 47 2 179 2005 19
3009 2243 2441 1 4 13 45 47 13 214 1864 19
3010 2243 2441 1 4 13 45 47 11 161 1728 25
3011 2243 2441 2 3 12 46 48 12 194 2307 25
3012 2243 2441 1 4 13 45 47 4 214 2060 26
3013 2243 2286 2 3 12 46 48 6 243 2554 22
3014 2243 2286 1 4 13 45 47 2 246 2090 18
3015 2243 2286 1 4 13 45 47 13 263 2298 24
3016 2243 2286 1 4 13 45 47 11 243 2112 21
3017 2243 2286 2 3 12 46 48 6 255 2710 25
3018 2243 2286 1 4 13 . . . 290 . .
3019 2243 2424 1 4 13 45 47 2 228 2244 16
3020 2243 2424 2 3 12 46 48 11 216 2404 30
3021 2243 2424 2 3 12 . . . 219 . .
3022 2243 2424 2 3 12 46 48 12 183 1887 22
3023 2243 2424 1 4 13 45 47 13 206 2078 30
3024 2243 2598 2 3 12 46 48 12 282 2866 30
3025 2243 2598 1 4 13 45 47 12 246 1988 25
3026 2243 2598 2 3 12 46 47 2 244 2419 22
3027 2243 2381 2 3 12 . . . 202 . .
3028 2243 2381 2 3 12 46 48 13 180 2023 27
3029 2243 2381 2 3 12 46 47 4 204 2324 24
3030 2243 2381 1 4 13 45 47 2 174 1695 20
3031 2243 2381 2 3 12 46 47 2 202 2232 17
3032 2243 2381 1 4 13 45 47 4 204 1929 22
3033 2243 2381 1 4 13 45 47 4 182 1698 21
3034 2243 2497 1 4 13 45 47 2 253 2321 24
3035 2243 2497 1 4 13 45 47 12 231 1884 39
3036 2243 2497 1 4 13 45 47 12 251 2331 34
3037 2243 2497 1 4 13 45 47 2 263 2305 18
3038 2243 2497 2 3 12 46 48 12 215 2050 39
3039 2243 2497 2 3 12 46 48 12 247 2344 29
3040 2243 2497 1 4 13 45 47 13 258 1346 26
3041 2243 2497 1 4 13 45 47 13 245 1975 53
3042 2243 2497 2 3 12 46 48 11 242 2698 25
3043 2136 2315 2 3 12 46 48 11 239 2608 32
3044 2136 2315 2 3 12 46 48 2 250 2605 26
3045 2136 2315 2 3 12 46 48 2 234 2290 16
3046 2136 2315 1 4 13 45 47 12 273 2241 20
3047 2136 2265 2 3 12 46 48 12 222 1913 23
3048 2136 2265 1 3 12 46 48 11 208 2321 31
3049 2136 2265 1 4 13 45 47 11 239 2293 15
3050 2136 2265 1 4 13 45 47 4 265 2531 21
3051 2136 2265 1 4 13 45 47 13 209 2108 24
3052 2136 2559 1 4 13 45 47 13 244 1999 26
3053 2136 2559 2 3 12 46 48 13 240 2498 26
3054 2136 2559 2 3 12 46 48 2 256 2546 20
3055 2136 2559 1 4 13 45 47 2 268 2429 15
3056 2136 2559 2 3 12 46 48 6 244 2335 33
3057 2136 2559 1 4 13 45 47 13 248 2157 24
3058 2136 2602 1 4 13 45 47 11 202 2145 23
3059 2136 2602 2 3 12 46 48 6 220 2494 21
3060 2136 2602 1 3 12 46 48 11 195 1871 21
3061 2136 2602 1 4 13 45 47 12 203 1953 19
3062 2136 2323 2 3 12 . . . 228 . .
3063 2136 2323 1 4 13 45 47 13 232 2214 21
3064 2136 2323 2 3 12 46 47 12 247 2786 29
3065 2136 2323 1 4 13 45 47 2 241 2250 22
3066 2136 2323 2 3 12 46 47 11 245 2790 23
3067 2136 2323 2 3 12 . . . 245 . .
3068 2136 2323 1 4 13 45 47 2 279 2546 18
3069 2136 2323 2 3 12 46 48 2 250 2586 39
3070 2136 2323 1 4 13 45 47 4 231 2339 21
3071 2136 2557 1 4 13 45 47 12 214 2211 23
3072 2136 2557 2 3 12 46 47 2 260 2705 19
3073 2136 2557 1 3 12 46 48 12 207 2051 26
3074 2136 2557 2 3 12 . . . 139 . .
3075 2136 2557 2 3 12 46 47 2 257 2514 20
3076 2136 2379 2 3 12 46 48 12 220 2225 22
3077 2136 2379 2 3 12 46 48 13 219 1931 43
3078 2136 2379 2 3 12 46 48 11 240 2403 31
3079 2136 2379 2 3 12 46 48 11 213 2596 24
3080 2136 2379 2 3 12 46 48 12 264 2695 27
3081 2136 2379 2 3 12 46 48 11 240 2257 26
3082 2136 2379 1 4 13 45 47 2 248 2336 16
3083 2136 2379 2 3 12 46 48 11 254 2788 27
3084 2193 2050 1 4 13 45 47 12 234 2109 25
3085 2193 2050 2 3 12 46 47 2 238 2454 17
3086 2193 2050 2 3 12 46 48 13 200 2134 29
3087 2193 2050 2 3 12 46 47 12 248 1979 24
3088 2193 2054 1 4 13 45 47 11 234 2195 22
3089 2193 2054 2 3 12 46 48 12 234 2771 26
3090 2193 2054 1 4 13 45 47 2 226 2125 22
3091 2193 2054 2 3 12 46 48 12 212 2310 26
3092 2193 2054 2 3 12 46 . . 192 1500 .
3093 2193 2054 2 3 12 46 48 6 230 2532 22
3094 2193 1949 1 4 13 45 47 12 264 2333 37
3095 2193 1949 2 3 12 46 48 11 233 2301 24
3096 2193 1949 2 3 12 46 48 2 248 1399 36
3097 2193 1831 2 3 12 46 47 13 266 2593 23
3098 2193 1831 2 3 12 46 48 11 241 2496 28
3099 2193 1831 1 4 13 45 47 12 234 2168 23
3100 2193 1831 1 4 13 45 47 4 243 2018 26
3101 2193 1831 2 3 12 46 48 11 246 2753 29
3102 2193 2205 2 3 12 46 48 11 251 2501 24
3103 2193 2205 1 4 13 45 47 4 301 2857 28
3104 2193 2205 2 3 12 46 48 6 245 2589 19
3105 2193 2084 2 3 12 46 47 4 208 2282 26
3106 2193 2084 2 3 12 46 47 2 209 2142 18
3107 2193 2084 2 3 12 46 48 6 191 2172 23
3108 2193 1864 1 4 13 45 47 11 213 1995 17
3109 2193 1864 2 3 12 46 48 13 228 2538 23
3110 2193 1864 2 3 12 46 48 11 225 2067 18
3111 2193 1864 2 3 12 46 48 12 207 2057 26
3112 2193 2169 2 3 12 46 48 12 217 2422 23
3113 2193 2169 1 4 13 45 47 13 255 2193 23
3114 2193 2169 1 4 13 45 47 4 238 2022 32
3115 2193 2044 2 3 12 46 47 12 244 2712 31
3116 2193 2044 2 3 12 46 48 13 234 2523 25
3117 2193 2232 2 3 12 46 48 12 217 2212 26
3118 2193 2232 1 4 13 45 47 2 212 1908 19
3119 2193 2232 2 3 12 46 48 2 236 2490 22
3120 2193 2232 1 4 13 . . . 209 . .
3121 2193 2143 1 4 13 45 47 11 217 2081 22
3122 2193 2143 2 3 12 46 48 6 253 2587 22
3123 2193 2143 1 4 13 45 47 2 266 2161 17
3124 2193 2143 2 3 12 46 48 2 243 2223 26
3125 2193 2088 2 3 12 46 48 6 243 2364 21
3126 2193 2088 2 3 12 46 48 11 266 2757 29
3127 2193 2088 1 4 13 45 47 11 255 2219 24
3128 2193 2025 1 4 13 45 47 11 224 1895 25
3129 1955 1882 2 3 12 46 48 2 218 2270 21
3130 1955 1882 1 4 13 45 47 13 282 2276 23
3131 1955 2258 2 3 12 46 48 12 233 2168 23
3132 1955 1983 1 4 13 45 47 4 236 2152 28
3133 1955 1983 2 3 12 46 48 6 199 2398 21
3134 1955 1983 1 4 13 45 47 12 223 2289 20
3135 1955 1858 2 3 12 . . . 265 . .
3136 1955 1858 1 4 13 45 47 4 246 2125 39
3137 1955 1858 1 4 13 45 47 13 204 1785 21
3138 1955 1911 2 3 12 46 48 6 242 2458 18
3139 1955 1911 1 4 13 45 47 2 240 2136 15
3140 1955 1911 2 3 12 . . . 187 . .
3141 1955 2081 1 3 12 . . . 250 . .
3142 1955 2081 2 3 12 46 48 2 238 2572 23
3143 1955 2138 2 3 12 46 48 2 276 3137 21
3144 1955 2138 1 4 13 45 47 2 233 2020 19
3145 1958 1950 1 4 13 45 47 2 234 2182 19
3146 1958 1950 1 4 13 45 47 12 231 2056 20
3147 1958 1950 2 3 12 46 48 2 217 2462 19
3148 1958 1950 1 4 13 45 47 2 217 1927 23
3149 1958 1815 1 4 13 45 47 11 200 1370 16
3150 1958 1815 1 4 13 45 47 13 256 2260 24
3151 1958 1815 1 4 13 45 47 11 187 2156 24
3152 1958 1815 1 4 13 45 47 13 234 2093 19
3153 1958 1951 1 4 13 45 47 11 216 2047 23
3154 1958 1951 2 3 12 46 47 2 253 2789 20
3155 1958 1951 1 4 13 45 47 13 205 1818 29
3156 1958 1951 1 4 13 45 47 13 233 2145 21
3157 1958 1951 1 4 13 45 47 2 200 2115 27
3158 1958 1827 2 3 12 46 48 11 236 2710 27
3159 1958 1827 2 3 12 46 48 2 286 2647 24
3160 1958 2112 1 4 13 45 47 12 183 1983 22
3161 1958 2112 1 4 13 45 47 12 207 1969 23
3162 1958 1926 2 3 12 46 48 11 224 2389 28
3163 1958 1926 1 4 13 45 47 2 205 2052 22
3164 1958 1992 1 4 13 45 47 2 235 2163 18
3165 1958 1992 2 3 12 46 48 2 230 2314 25
3166 1958 1992 1 4 13 45 47 2 188 2005 19
3167 1958 1823 2 3 12 46 47 2 249 2459 17
3168 1958 2210 1 4 13 45 47 4 241 2229 21
3169 1958 2210 1 4 13 45 47 4 227 1983 21
3170 1958 1894 1 4 13 . . . 189 . .
3171 1958 1894 1 4 13 45 47 2 229 2095 21
3172 1958 1855 2 3 12 46 48 13 239 2165 26
3173 1958 1855 2 3 12 46 48 13 241 2423 29
3174 1958 1855 1 4 13 45 47 4 188 1737 24
3175 1958 1874 2 3 12 46 48 6 203 2273 35
3176 1958 1874 1 4 13 45 47 11 225 2266 19
3177 1958 1874 2 3 12 46 48 12 234 2199 30
3178 1958 1952 1 4 13 45 47 2 230 2218 19
3179 1958 1952 2 3 12 46 48 13 257 2558 25
3180 2053 2224 1 4 13 45 47 12 233 2089 22
3181 2053 2224 2 3 12 46 48 2 161 2213 16
3182 2053 2125 1 4 13 45 47 13 251 2009 26
3183 2053 2237 2 3 12 46 48 13 204 1896 36
3184 2080 2017 2 3 12 46 48 12 260 2460 27
3185 2053 2071 1 4 13 45 47 11 240 1884 18
3186 2053 2071 2 3 12 46 48 2 234 2539 22
3187 2053 2071 2 3 12 46 48 12 241 2567 25
3188 2053 2071 2 3 12 46 48 12 234 2488 25
3189 2053 2071 2 3 12 46 48 12 241 2679 29
3190 2080 1997 1 4 13 45 47 4 239 2262 20
3191 2080 1997 1 4 13 45 47 4 214 2060 24
3192 2080 1997 2 3 12 46 48 6 219 1941 18
3193 2080 1857 1 4 13 45 47 4 211 1779 29
3194 2080 1857 1 4 13 45 47 2 202 2278 19
3195 2080 1857 2 3 12 46 48 6 193 2402 20
3196 2080 1857 2 3 12 . . . 214 . .
3197 2080 1857 1 4 13 45 47 11 251 2156 24
3198 2080 1857 1 4 13 45 47 2 222 2055 18
3199 2080 2192 2 3 12 46 48 2 246 2547 28
3200 2080 2192 2 3 12 46 48 11 246 2612 31
3201 2080 2192 2 3 12 46 48 2 239 2648 20
3202 2080 2192 2 3 12 46 48 6 281 2313 20
3203 2080 2151 1 4 13 45 47 4 241 2099 20
3204 2080 2151 2 3 12 46 48 12 231 2541 20
3205 2080 2151 2 3 12 46 48 13 225 2587 28
3206 2080 2151 1 4 13 45 47 13 221 2233 21
3207 2080 2151 2 3 12 . . . 205 . .
3208 2080 2252 1 4 13 45 47 11 242 2345 24
3209 2080 2252 1 4 13 45 47 2 249 2190 18
3210 2080 2252 1 4 13 45 47 2 237 2044 24
3211 2080 2252 2 3 12 . . . 245 . .
3212 2080 2079 1 4 13 45 47 4 170 1702 23
3213 2080 2079 1 4 13 45 47 13 214 1958 20
3214 2080 2075 1 4 13 45 47 2 229 2128 21
3215 2080 2075 1 4 13 45 47 13 248 2004 30
3216 2080 1907 2 3 12 46 47 4 230 2345 23
3217 2080 1907 1 4 13 45 47 13 216 2059 21
3218 2080 1907 2 3 12 . . . 216 . .
3219 2080 2096 1 4 13 45 47 2 246 2000 18
3220 2080 2096 1 4 13 45 47 4 204 1977 20
3221 2080 2096 1 4 13 45 47 12 207 1816 22
3222 2080 2096 1 4 13 45 47 11 288 2343 22
3223 2080 2096 1 4 13 45 47 11 207 2134 24
3224 2080 2029 2 3 12 46 48 2 213 2659 21
3225 2080 2209 1 4 13 45 47 13 220 2127 27
3226 2080 2209 1 4 13 45 47 11 247 1916 21
3227 2080 2209 1 4 13 45 47 2 214 2019 18
3228 2080 2091 1 4 13 45 47 2 241 2274 18
3229 2080 2091 1 4 13 45 47 2 231 1813 18
3230 2076 2135 1 4 13 45 47 2 272 2226 20
3231 2076 2135 1 4 13 45 47 12 241 1967 21
3232 2076 2135 1 4 13 45 47 13 266 2225 29
3233 2076 2135 2 3 12 46 48 13 224 2304 32
3234 2076 2167 2 3 12 46 48 11 253 2340 34
3235 2076 2167 1 4 13 45 47 13 223 2248 33
3236 2076 2167 1 4 13 45 47 4 229 1875 32
3237 2076 2167 1 4 13 45 47 12 236 2070 20
3238 2076 2167 1 4 13 45 47 4 245 2230 24
3239 2076 2167 2 3 12 46 48 12 256 2718 28
3240 2076 1916 2 3 12 46 48 12 243 2572 28
3241 2076 1916 2 3 12 46 48 11 230 2371 22
3242 2076 1916 1 4 13 45 47 13 213 1980 23
3243 2076 2218 2 3 12 46 48 11 212 2683 23
3244 2076 2218 1 4 13 45 47 13 248 2060 33
3245 1825 1975 1 4 13 45 47 4 256 2407 27
3246 1825 1975 1 4 13 45 47 11 230 2140 26
3247 1825 1975 1 4 13 45 47 12 245 2087 26
3248 1825 2016 2 4 13 . . . 240 . .
3249 1825 2016 2 3 12 46 48 12 232 2403 39
3250 1825 2016 2 3 12 46 48 2 255 2754 22
3251 1825 2016 1 4 13 45 47 4 221 2151 33
3252 1825 2016 1 4 13 45 47 2 268 2362 18
3253 1825 1981 2 3 12 46 48 13 220 2361 37
3254 1825 1981 1 4 13 45 47 13 257 2583 34
3255 1825 1981 2 3 12 46 48 12 210 2703 28
3256 1825 1981 2 3 12 46 48 11 189 2636 23
3257 1825 2009 1 4 13 45 47 11 266 2250 35
3258 1825 2009 1 4 13 45 47 4 248 2490 38
3259 1825 2009 1 4 13 45 47 11 257 2651 27
3260 1825 1821 1 4 13 45 47 4 240 2144 36
3261 1825 1821 2 3 12 46 48 11 245 2256 28
3262 1825 1821 2 3 12 46 48 11 253 2529 26
3263 1825 1808 1 4 13 45 47 11 255 2196 30
3264 1825 1808 2 3 12 . . . 250 . .
3265 1825 1808 2 3 12 46 48 11 247 2808 27
3266 1825 1808 1 4 13 45 47 11 251 1975 28
3267 1825 1808 2 3 12 . . . 220 . .
3268 1825 2157 2 3 12 46 48 6 240 2410 21
3269 1825 2157 1 3 12 . . . 208 . .
3270 1825 2157 2 3 12 46 48 13 206 2534 34
3271 1825 2157 1 4 13 45 47 13 252 2413 27
3272 1825 2251 2 3 12 46 48 11 269 2717 32
3273 1825 1813 2 3 12 46 47 4 253 2659 23
3274 1825 1813 1 4 13 45 47 4 260 2125 22
3275 1825 1813 2 3 12 46 48 11 236 2561 36
3276 1825 2014 1 3 12 46 48 2 244 1812 41
3277 1825 2014 2 3 12 46 48 11 248 2870 25
3278 1825 1957 2 3 12 46 48 13 228 2453 20
3279 1825 1957 1 4 13 45 47 13 257 2515 19
3280 1825 1957 1 4 13 45 47 12 262 1865 25
3281 2118 2049 1 4 13 45 47 12 243 2205 25
3282 2118 2052 1 4 13 45 47 2 225 2073 18
3283 2118 2052 1 4 13 45 47 2 250 2136 20
3284 2118 2159 1 4 13 45 47 4 239 2068 28
3285 2118 2159 1 4 13 45 47 2 200 2031 21
3286 2118 2159 2 3 12 46 48 12 228 1488 32
3287 2262 2034 1 4 13 45 47 4 244 1851 23
3288 2262 1943 1 4 13 45 47 2 268 2288 18
3289 2262 1943 1 4 13 45 47 13 220 2069 22
3290 2262 2241 2 3 12 46 47 4 246 2690 20
3291 2262 2241 2 3 12 46 48 12 241 2391 26
3292 2262 2026 1 4 13 45 47 12 223 2055 22
3293 2262 2026 1 4 13 45 47 2 215 2079 17
3294 2262 1835 1 4 13 45 47 4 228 2039 22
3295 2262 1835 1 4 13 45 47 4 245 2014 27
3296 2262 1835 1 4 13 45 47 12 243 2092 22
3297 2262 1973 2 3 12 . . . 231 . .
3298 2262 1973 2 3 12 46 47 2 239 2460 17
3299 2262 1973 2 3 12 46 47 2 215 2513 22
3300 2262 1973 2 3 12 46 48 12 216 2220 25
3301 2262 2028 2 3 12 46 47 2 272 2274 19
3302 2262 2028 2 3 12 46 48 2 263 2705 24
3303 2262 2028 2 3 12 46 48 11 259 2348 24
3304 2262 2037 2 3 12 46 48 2 231 2229 21
3305 2262 2037 2 3 12 46 47 4 234 2523 26
3306 2262 2037 1 4 13 45 47 13 285 2354 26
3307 2262 1924 1 4 13 45 47 4 218 1814 20
3308 2262 2260 1 4 13 45 47 12 222 2018 23
3309 2262 2260 1 4 13 45 47 2 207 1893 22
3310 2262 2260 1 4 13 45 47 12 223 1893 21
3311 2262 1959 1 4 13 45 47 4 270 2307 24
3312 2262 1875 1 4 13 45 47 4 239 2195 25
3313 2262 1875 2 3 12 46 48 12 252 2601 27
3314 2147 2144 1 4 13 45 47 4 207 1982 22
3315 2147 2144 2 3 12 46 48 12 202 1881 22
3316 2147 2144 1 4 13 45 47 13 249 2054 31
3317 2147 2182 2 3 12 . . . 191 . .
3318 2147 2182 1 4 13 45 47 13 195 1973 24
3319 2147 2182 2 3 12 46 48 2 200 2049 25
3320 2147 2161 2 3 12 46 48 12 242 2698 29
3321 2147 2161 2 3 12 . . . 178 . .
3322 2147 2161 2 3 12 46 47 4 240 2646 23
3323 2147 2181 1 4 13 . . . 231 . .
3324 2147 2181 2 3 12 46 48 13 204 2065 30
3325 2147 2181 1 4 13 45 47 12 240 2232 25
3326 1972 1856 2 3 12 . . . 203 . .
3327 1972 1856 2 3 12 46 48 2 211 2395 23
3328 1972 1856 2 3 12 46 48 13 207 2257 30
3329 1972 1856 2 3 12 46 48 6 220 2046 24
3330 1972 1856 2 3 12 46 48 13 200 2257 26
3331 1972 2036 1 4 13 45 47 11 234 1971 23
3332 1972 2036 1 4 13 45 47 4 224 1826 22
3333 1972 2036 2 3 12 46 48 12 220 2443 25
3334 1972 1921 2 3 12 46 48 2 201 2263 20
3335 1972 1921 2 3 12 46 48 2 223 2542 29
3336 1972 1921 1 4 13 45 47 4 225 1970 22
3337 1972 1921 1 4 13 45 47 4 196 1849 25
3338 1972 1954 2 3 12 46 48 11 237 2602 29
3339 1972 1954 2 3 12 46 48 2 208 2220 23
3340 1972 1954 2 3 12 46 48 13 251 2620 23
3341 1972 1954 1 4 13 45 47 2 243 2039 18
3342 1972 2097 1 4 13 45 47 2 243 2189 18
3343 1972 2068 1 4 13 45 47 11 235 2134 23
3344 1972 2068 1 4 13 45 47 4 193 2024 17
3345 1972 2048 2 3 12 46 48 12 202 1889 25
3346 1972 2048 1 4 13 45 47 2 201 2129 19
3347 1972 2048 1 4 13 45 47 12 257 2266 26
3348 1972 1900 2 3 12 . . . 209 . .
3349 1972 1900 2 3 12 46 48 12 193 2355 31
3350 1972 1900 2 3 12 . . . 199 . .
3351 1972 1900 1 4 13 45 47 12 204 1843 26
3352 1972 1900 2 3 12 46 48 12 199 2209 37
3353 1972 1929 1 4 13 45 47 2 222 2099 19
3354 1972 1929 2 3 12 46 48 2 229 2232 22
3355 1972 2102 1 4 13 45 47 11 243 2111 19
3356 1972 2102 1 4 13 45 47 2 189 1964 16
3357 1972 2102 1 4 13 45 47 11 182 1872 21
3358 1972 1819 1 4 13 45 47 13 261 2235 24
3359 1972 1819 2 3 12 46 47 13 230 2550 28
3360 1972 1819 1 4 13 45 47 2 228 2172 18
3361 1972 1819 1 4 13 45 47 13 215 2305 27
3362 1972 1814 1 4 13 45 47 4 239 2138 24
3363 1972 1814 1 4 13 45 47 13 216 1984 23
3364 1972 2197 1 4 13 45 47 13 208 2069 19
3365 1972 2197 1 4 13 45 47 11 258 2128 21
3366 1972 2004 1 4 13 45 47 2 173 1612 21
3367 1972 2004 1 4 13 45 47 12 228 2267 19
3368 1972 2004 2 3 12 46 48 12 221 2653 30
3369 1972 1872 2 3 12 46 48 2 247 2601 20
3370 1972 1872 1 4 13 45 47 12 215 2156 24
3371 2039 2058 2 3 12 46 47 2 231 2110 23
3372 2039 2058 1 4 13 45 47 13 228 1946 28
3373 2039 2145 2 3 12 46 48 11 233 2633 26
3374 2039 2145 1 4 13 45 47 2 251 2048 18
3375 2039 2145 1 4 13 45 47 13 235 1992 23
3376 2039 2145 2 3 12 46 48 11 227 2594 22
3377 2039 2042 1 4 13 45 47 2 212 2089 21
3378 2039 2042 1 4 13 45 47 11 223 1714 24
3379 2039 2024 2 3 12 46 48 12 259 2425 25
3380 2039 2024 2 3 12 46 48 11 236 2472 28
3381 2039 2024 1 4 13 45 47 2 249 2199 23
3382 2039 2122 2 3 12 46 47 2 203 2231 19
3383 2039 2122 2 3 12 46 48 2 216 2376 18
3384 2039 2122 2 3 12 46 48 2 228 2798 16
3385 2039 2122 1 4 13 45 47 4 218 1860 17
3386 2039 2122 2 3 12 46 48 6 233 2345 21
3387 2212 1842 1 3 12 . . . 238 . .
3388 2212 1977 1 4 13 45 47 2 240 2224 20
3389 2212 1977 1 4 13 45 47 4 230 2056 21
3390 2212 1977 2 3 12 . . . 185 . .
3391 2212 1851 1 4 13 45 47 4 220 2245 38
3392 2212 1851 1 4 13 45 47 12 225 2296 22
3393 2212 1851 1 4 13 45 47 4 236 2337 29
3394 2212 1851 2 3 12 46 48 6 202 2647 26
3395 2212 2152 2 3 12 46 48 11 261 2620 34
3396 2212 1939 2 3 12 46 48 6 265 2895 25
3397 2212 1939 1 4 13 45 47 13 188 2056 22
3398 2212 1939 1 3 12 46 48 13 227 2068 32
3399 2212 1939 1 4 13 45 47 2 258 2454 19
3400 2212 2155 1 4 13 45 47 13 239 2182 32
3401 2212 2104 2 3 12 46 48 2 233 2669 29
3402 2212 2246 1 4 13 45 47 13 240 2171 22
3403 2212 2246 2 3 12 46 48 2 234 2251 31
3404 2212 2246 1 4 13 45 47 12 236 2053 24
3405 2212 1896 2 3 12 46 48 6 220 2419 26
3406 2212 1998 1 4 13 45 47 13 264 2209 27
3407 2212 1998 2 3 12 46 48 12 240 1991 42
3408 2212 1998 2 3 12 46 48 11 225 2576 26
3409 2212 1998 2 3 12 46 48 13 196 2266 34
3410 2018 2158 2 3 12 46 48 12 227 2427 25
3411 2018 2158 2 3 12 46 48 13 229 2667 26
3412 2018 1846 1 4 13 45 47 12 217 1947 19
3413 2018 1846 1 4 13 45 47 4 201 2045 25
3414 2018 1854 2 3 12 46 48 12 214 2358 27
3415 2018 1854 2 3 12 46 48 11 190 2217 30
3416 2018 1854 2 3 12 46 48 2 262 2183 27
3417 2018 1854 2 3 12 46 48 12 194 2199 27
3418 2018 2062 1 4 13 45 47 4 243 2231 25
3419 2018 2062 1 4 13 45 47 4 176 2078 21
3420 2018 2062 1 4 13 45 47 13 200 2062 22
3421 2018 2062 1 4 13 45 47 4 207 2109 24
3422 2018 2062 1 4 13 45 47 13 197 1997 29
3423 2018 2012 1 4 13 45 47 12 263 2616 28
3424 2018 2012 2 3 12 46 48 12 273 2509 30
3425 2018 2038 2 3 12 46 48 12 242 2538 28
3426 2018 2038 1 4 13 45 47 2 249 2054 21
3427 2018 2038 1 3 12 46 48 2 243 2109 22
3428 2018 2038 1 4 13 45 47 13 260 2393 26
3429 2018 2208 1 4 13 45 47 4 205 2136 21
3430 2018 2208 1 3 12 46 48 12 234 2239 26
3431 2018 2208 1 4 13 45 47 11 235 2075 21
3432 2018 2013 1 4 13 45 47 12 216 2103 28
3433 2018 2013 2 3 12 46 48 12 241 2602 28
3434 2018 1965 1 4 13 45 47 4 219 2206 28
3435 2018 1965 2 3 12 46 48 11 208 2050 34
3436 1833 1931 1 4 13 45 47 12 215 1901 21
3437 1833 1931 2 3 12 46 . . 240 2416 .
3438 1833 1931 2 3 12 . . . 213 . .
3439 1833 1876 1 4 13 45 47 13 271 2263 24
3440 1833 1876 2 3 12 . . . 126 . .
3441 1833 1876 2 3 12 46 48 11 265 2216 36
3442 1833 1807 1 4 13 45 47 4 237 2153 21
3443 1833 2027 1 4 13 45 47 4 217 2020 20
3444 1833 2027 1 4 13 45 47 11 260 2084 20
3445 1833 2027 2 3 12 46 47 2 245 2265 17
3446 1833 2027 2 3 12 46 48 2 263 2452 28
3447 1833 2176 2 3 12 46 48 11 224 2401 31
3448 1833 2176 1 4 13 45 47 12 229 1965 24
3449 1833 2176 2 3 12 46 48 2 236 2708 19
3450 1833 2176 2 3 12 46 48 12 200 2468 26
3451 1833 2064 1 4 13 . . . 258 . .
3452 1833 2064 2 3 12 46 47 2 240 2189 25
3453 1833 2227 1 4 13 45 47 4 258 2152 28
3454 1833 2227 2 3 12 46 48 11 246 2457 26
3455 1833 2227 1 4 13 45 47 2 232 2247 15
3456 1833 2227 1 4 13 45 47 2 243 2153 14
3457 1833 2227 2 3 12 46 47 13 218 2584 27
3458 1833 1841 1 4 13 45 47 2 245 2207 24
3459 1833 1841 1 4 13 45 47 2 264 2225 18
3460 1833 1841 1 4 13 45 47 11 289 2314 26
3461 1833 1960 2 3 12 46 48 2 234 2597 24
3462 1833 1960 1 4 13 45 47 4 228 2119 24
3463 1833 2124 1 4 13 45 47 2 241 2092 15
3464 1833 2124 2 3 12 46 47 2 241 2409 14
3465 1833 2124 1 4 13 45 47 2 250 2181 17
3466 1833 2124 2 3 12 46 48 2 260 2399 24
3467 1833 2124 1 4 13 45 47 4 230 2005 23
3468 1850 2255 1 3 12 46 48 6 250 2350 21
3469 1850 2255 2 3 12 46 48 2 237 2709 21
3470 1850 2255 2 3 12 . . . 187 . .
3471 1850 2255 1 4 13 45 47 11 259 2421 24
3472 1850 2255 1 4 13 45 47 2 248 2178 19
3473 1850 1843 1 4 13 45 47 13 253 2326 25
3474 1850 1843 2 3 12 46 47 4 217 2328 43
3475 1850 1843 2 3 12 . . . 260 . .
3476 1850 1843 2 3 12 46 47 11 266 2628 28
3477 1850 2256 2 3 12 46 48 13 270 1503 43
3478 1850 2256 2 3 12 46 48 2 211 2518 26
3479 1850 2201 1 4 13 45 47 2 256 2035 23
3480 1850 2201 1 4 13 45 47 4 273 2162 26
3481 1850 2201 1 4 13 45 47 12 285 2407 23
3482 1850 2242 2 3 12 46 48 13 282 2281 26
3483 1850 1817 2 3 12 46 48 2 208 2102 33
3484 1850 1817 2 3 12 46 48 2 225 1653 37
3485 1850 1817 2 3 12 46 48 13 228 1996 37
3486 1850 1834 2 3 12 46 48 6 258 1763 38
3487 1850 1834 2 3 12 46 48 6 228 2510 35
3488 1850 1834 1 4 13 45 47 12 256 2105 25
3489 1850 1834 2 3 12 46 48 11 261 2453 29
3490 1850 1914 1 4 13 45 47 2 293 2281 20
3491 1850 1914 1 4 13 45 47 12 231 1942 19
3492 1850 1914 1 4 13 45 47 13 253 2195 22
3493 1850 1914 1 4 13 45 47 13 287 2087 36
3494 1850 1914 1 4 13 45 47 12 264 2133 17
3495 1850 2191 1 4 13 45 47 11 262 2399 25
3496 1850 2030 2 3 12 . . . 248 . .
3497 1850 2030 2 3 12 46 48 6 230 2596 31
3498 1850 2030 1 4 13 45 47 2 240 2333 21
3499 1850 2030 1 4 13 45 47 12 263 2447 20
3500 1850 2030 2 3 12 46 48 2 250 2918 29
3501 1850 2030 2 3 12 46 47 2 270 2739 20
3502 1850 2100 1 4 13 45 47 2 212 2045 21
3503 1850 2005 1 4 13 45 47 11 234 2242 24
3504 1850 2005 2 3 12 46 48 12 255 2958 28
3505 1850 2005 1 4 13 45 47 13 253 2100 33
3506 2185 2051 1 4 13 45 47 4 238 2127 26
3507 2185 2051 1 4 13 45 47 11 218 2069 27
3508 2185 1947 2 3 12 46 48 6 259 2375 23
3509 2185 1947 1 4 13 45 47 12 235 2210 21
3510 2185 1947 2 3 12 46 48 11 225 2550 27
3511 2185 1947 2 3 12 46 48 6 238 2642 25
3512 2185 1947 1 4 13 45 47 13 218 1922 24
3513 2185 1897 1 4 13 45 47 12 234 2165 22
3514 2185 1897 1 4 13 45 47 11 219 1915 21
3515 2185 1897 1 4 13 45 47 11 224 1802 24
3516 2185 1903 2 3 12 46 48 12 243 2413 26
3517 2185 1903 1 4 13 45 47 12 195 1850 26
3518 2185 1904 2 3 12 46 48 13 204 2413 26
3519 2185 1904 2 3 12 46 47 11 219 2079 24
3520 2185 1904 1 4 13 45 47 2 200 1884 16
3521 2185 1883 2 3 12 46 47 4 266 2627 40
3522 2185 1883 2 3 12 46 48 6 254 2434 24
3523 2185 1883 2 3 12 46 48 2 231 2074 27
3524 2185 1883 2 3 12 46 48 11 279 2251 25
3525 2185 1883 1 4 13 45 47 2 237 2177 19
3526 2185 1982 1 4 13 45 47 4 217 2056 25
3527 2185 1982 1 4 13 45 47 12 227 1874 20
3528 2185 1982 1 4 13 45 47 13 208 2184 23
3529 2185 1982 2 3 12 46 47 11 232 2165 28
3530 2185 1993 1 4 13 45 47 13 254 2198 19
3531 2185 1993 1 4 13 45 47 2 221 2029 22
3532 2185 1993 2 3 12 46 48 12 269 2253 26
3533 2185 1993 1 4 13 45 47 2 222 2136 23
3534 2185 1993 1 4 13 45 47 4 185 2065 24
3535 2185 2146 1 4 13 45 47 12 226 2205 27
3536 2185 2146 1 4 13 45 47 2 217 2000 20
3537 2185 2214 1 4 13 45 47 12 268 2153 30
3538 2185 2214 1 4 13 45 47 13 239 2105 24
3539 2185 1912 2 3 12 46 48 11 254 2596 27
3540 2185 1912 2 3 12 46 48 6 264 2663 24
3541 2185 1912 2 3 12 46 48 12 231 2441 25
3542 2185 2534 2 3 12 46 47 12 230 2198 33
3543 2185 2534 1 4 13 45 47 12 252 2341 23
3544 2185 2534 2 3 12 46 48 11 215 2406 31
3545 2185 2534 2 3 12 46 48 11 235 2523 24
3546 2185 2534 2 3 12 46 47 11 230 1839 50
3547 2220 1886 2 3 12 46 48 2 255 2077 28
3548 2220 1886 2 3 12 46 48 2 259 2870 22
3549 2220 1886 2 3 12 46 48 2 232 2420 24
3550 2220 1886 1 4 13 45 47 2 254 2454 19
3551 2220 2083 1 4 13 45 47 2 196 1866 21
3552 2220 2083 1 4 13 45 47 4 202 1777 23
3553 2220 1898 2 3 12 46 48 11 228 2384 27
3554 2220 1898 1 4 13 45 47 13 219 1934 24
3555 2220 2129 1 4 13 45 47 11 236 2219 21
3556 2220 2129 2 3 12 46 48 11 202 2140 20
3557 2220 2129 1 4 13 45 47 4 238 2204 21
3558 2204 2002 1 4 13 45 47 4 209 1981 35
3559 2220 2148 1 4 13 45 47 2 227 2059 17
3560 2220 2148 1 4 13 45 47 2 214 1970 15
3561 2220 2148 1 4 13 45 47 12 271 2509 19
3562 2220 2148 1 4 13 45 47 2 235 2083 19
3563 2220 2148 1 4 13 45 47 12 199 2176 23
3564 2204 1871 1 3 12 . . . 258 . .
3565 2204 2115 1 4 13 45 47 4 266 2221 24
3566 2204 2131 2 3 12 46 47 11 201 2046 23
3567 2204 2131 1 4 13 45 47 2 217 1995 24
3568 2204 2131 2 3 12 46 47 2 252 2711 20
3569 2204 2141 2 3 12 . . . 217 . .
3570 2204 2141 1 4 13 45 47 11 190 1717 16
3571 2204 2141 1 4 13 . . . 191 . .
3572 2204 1852 2 3 12 46 48 6 236 2516 24
3573 2204 1852 1 4 13 45 47 13 201 2052 28
3574 2204 1852 2 3 12 . . . 223 . .
3575 2204 1852 1 4 13 45 47 2 252 2262 24
3576 2057 2465 1 4 13 45 47 2 255 2216 16
3577 2057 2465 2 3 12 46 48 13 253 2955 36
3578 2057 2465 1 4 13 45 47 11 267 2414 29
3579 2057 2465 2 3 12 46 48 12 242 1939 27
3580 2057 2293 1 4 13 45 47 2 236 2276 23
3581 2057 2293 2 3 12 46 48 13 220 2228 41
3582 2057 2293 1 4 13 45 47 12 252 2193 41
3583 2057 2293 2 3 12 46 48 12 218 1897 22
3584 2057 2293 1 4 13 45 47 2 222 2181 18
3585 2057 2440 2 3 12 46 48 11 189 2165 22
3586 2057 2440 2 3 12 46 48 6 196 2300 26
3587 2057 2440 1 4 13 45 47 11 193 1780 24
3588 2057 2440 1 4 13 45 47 12 193 2046 19
3589 2057 2410 1 4 13 45 47 11 217 1980 20
3590 2057 2410 1 4 13 45 47 4 238 2364 22
3591 2057 2410 1 4 13 45 47 2 262 2410 21
3592 2057 2410 1 4 13 45 47 12 242 2210 21
3593 2057 2410 1 4 13 45 47 13 239 2366 37
3594 2057 2313 2 3 12 . . . 198 . .
3595 2057 2313 1 4 13 45 47 13 268 2332 35
3596 2057 2313 2 3 12 46 48 6 224 2570 23
3597 2057 2313 1 4 13 45 47 2 203 2011 24
3598 2057 2313 2 3 12 46 48 2 244 2743 28
3599 2057 2290 1 4 13 45 47 13 248 2163 28
3600 2057 2290 2 3 12 46 48 6 223 2468 26
3601 2057 2290 1 4 13 45 47 2 237 2203 17
3602 2057 2579 2 3 12 46 48 2 239 2337 28
3603 2057 2579 1 4 13 45 47 12 238 1679 42
3604 2057 2579 1 4 13 45 47 2 203 2073 21
3605 2057 2385 1 4 13 45 47 2 201 1887 17
3606 2057 2385 1 4 13 45 47 12 195 2005 24
3607 2057 2385 2 3 12 . . . 191 . .
3608 2057 2415 1 4 13 45 47 13 233 2515 23
3609 2057 2415 2 3 12 . . . 235 . .
3610 2057 2415 2 3 12 46 48 2 230 2668 26
3611 2057 2415 2 3 12 46 48 2 204 2494 22
3612 2057 2415 2 3 12 46 47 2 232 2496 14
3613 1809 2386 1 4 13 45 47 11 218 2036 22
3614 1809 2386 2 3 12 . . . 232 . .
3615 1809 2444 1 4 13 45 47 13 251 2200 30
3616 1809 2406 2 3 12 46 48 11 250 2401 27
3617 1809 2406 1 4 13 45 47 12 252 1945 16
3618 1809 2406 1 4 13 45 47 2 272 2033 16
3619 1809 2607 2 3 12 46 48 2 245 2422 24
3620 1809 2607 2 3 12 46 48 13 246 2139 29
3621 1809 2544 2 3 12 46 48 2 246 1992 23
3622 1809 2544 2 3 12 46 48 13 200 2172 31
3623 1809 2544 1 4 13 45 47 11 249 2147 25
3624 1809 2544 2 3 12 46 48 13 267 2211 27
3625 1809 2364 2 3 12 46 47 4 246 2167 24
3626 1809 2364 1 4 13 45 47 2 265 2433 14
3627 1809 2364 1 4 13 45 47 2 224 1959 23
3628 1809 2364 1 4 13 45 . . 240 2217 .
3629 2257 2413 2 3 12 46 48 12 247 2816 37
3630 2257 2413 1 4 13 45 47 2 259 2172 24
3631 2257 2413 2 3 12 . . . 250 . .
3632 2257 2413 2 3 12 46 48 6 255 2571 22
3633 2257 2372 1 4 13 45 47 11 244 2177 22
3634 2257 2372 2 3 12 46 48 13 245 2470 35
3635 2257 2372 1 4 13 45 47 4 256 1928 33
3636 2257 2372 2 3 12 46 48 6 228 2327 24
3637 2257 2673 1 4 13 45 47 2 230 1114 22
3638 2257 2673 2 3 12 46 48 12 216 2419 25
3639 2257 2582 1 4 13 45 47 13 251 2232 32
3640 2257 2582 1 3 12 . . . 221 . .
3641 2257 2582 2 3 12 46 48 2 207 2464 20
3642 2257 2582 1 4 13 45 47 12 217 2105 26
3643 2257 2431 1 4 13 45 47 4 247 2291 23
3644 2257 2289 1 4 13 45 47 4 233 2208 29
3645 2257 2289 1 4 13 45 47 13 230 2352 40
3646 2257 2289 1 4 13 45 47 11 208 2169 22
3647 2257 2289 1 4 13 45 47 2 229 1957 18
3648 2257 2471 2 3 12 46 48 13 185 2096 29
3649 2257 2471 1 4 13 45 47 11 243 1974 39
3650 2257 2471 1 4 13 45 47 12 204 2145 28
3651 2257 2471 2 3 12 46 48 11 219 2148 45
3652 2257 2417 2 3 12 46 48 13 234 2321 35
3653 2257 2417 1 4 13 . . . 243 . .
3654 2257 2417 1 4 13 . . . 195 . .
3655 2257 2417 2 3 12 46 48 6 236 2664 25
3656 2257 2417 1 4 13 45 47 12 227 1998 32
3657 2257 2417 2 3 12 46 48 12 213 2464 29
3658 2257 2400 1 4 13 45 47 4 236 2091 28
3659 2257 2400 2 3 12 46 48 11 138 2056 33
3660 2257 2400 2 3 12 46 48 6 245 1914 28
3661 2257 2400 2 3 12 46 48 6 215 1680 41
3662 2121 2603 2 3 12 46 48 11 238 2719 19
3663 2121 2603 2 3 12 46 48 12 180 2452 24
3664 2121 2603 1 4 13 45 47 11 198 2013 21
3665 2257 2317 1 3 12 46 48 12 251 1966 46
3666 2257 2317 1 4 13 45 47 2 246 2383 21
3667 2121 2555 1 4 13 45 47 2 225 1767 17
3668 2121 2555 2 3 12 46 48 11 223 2382 27
3669 2121 2555 1 3 12 46 48 11 213 1682 25
3670 2121 2462 2 3 12 46 48 13 224 2245 39
3671 1906 2492 2 3 12 46 48 2 205 2425 26
3672 1906 2492 2 3 12 46 47 12 225 2551 24
3673 1906 2492 2 3 12 46 48 6 215 2665 23
3674 1906 2492 2 3 12 46 48 11 195 1996 42
3675 1906 2437 1 4 13 45 47 12 200 1905 19
3676 1906 2437 1 4 13 45 47 4 171 2036 21
3677 1906 2437 2 3 12 46 48 6 190 2165 30
3678 1906 2437 1 4 13 45 47 2 182 1766 19
3679 1906 2437 1 4 13 45 47 4 194 1827 22
3680 1906 2488 2 3 12 46 48 12 214 2405 27
3681 1906 2488 1 4 13 45 47 12 213 1932 16
3682 1906 2567 1 4 13 45 47 2 214 2188 21
3683 1906 2567 2 3 12 46 47 12 189 2463 24
3684 1906 2567 1 4 13 45 47 11 226 2122 26
3685 1906 2567 2 3 12 46 48 6 208 2412 29
3686 1906 2567 2 3 12 46 48 11 177 2155 24
3687 1906 2567 2 3 12 46 48 12 228 2447 22
3688 1906 2475 1 4 13 45 47 4 233 2119 30
3689 1906 2475 1 4 13 45 47 2 202 2058 19
3690 1906 2299 1 4 13 45 47 13 230 2021 23
3691 1906 2299 2 3 12 46 47 4 235 2423 29
3692 1906 2299 1 4 13 45 47 12 196 2203 24
3693 1906 2299 2 3 12 46 48 12 217 2539 22
3694 1906 2299 2 3 12 . . . 199 . .
3695 1906 2563 1 4 13 45 47 11 202 1832 18
3696 1906 2563 2 3 12 46 48 6 221 2543 16
3697 1906 2563 1 4 13 45 47 2 196 1871 18
3698 1906 2563 2 3 12 46 48 12 180 2325 22
3699 1906 2563 2 3 12 46 48 12 196 2008 21
3700 1906 2608 1 4 13 45 47 2 215 2013 19
3701 1906 2608 1 4 13 45 47 12 217 2139 19
3702 1906 2608 1 4 13 45 47 12 181 1853 20
3703 1906 2608 2 3 12 46 47 2 214 2150 16
3704 1906 2296 2 3 12 46 48 12 237 2617 28
3705 1906 2296 2 3 12 46 48 13 200 2449 22
3706 1906 2296 1 4 13 45 47 2 239 2209 18
3707 1906 2296 1 4 13 45 47 11 230 2193 19
3708 1906 2296 1 4 13 45 47 2 255 2136 19
3709 1906 2594 2 3 12 46 48 6 214 2361 19
3710 1906 2594 1 4 13 45 47 11 191 1907 25
3711 1906 2594 1 4 13 45 47 4 186 2029 20
3712 1906 2594 1 4 13 45 47 2 213 1864 19
3713 1906 2594 2 3 12 46 47 13 214 2118 25
3714 1906 2639 2 3 12 46 48 12 224 2331 35
3715 1906 2639 1 4 13 45 47 2 216 2049 21
3716 1906 2639 1 4 13 45 47 13 218 2252 25
3717 1906 2639 2 3 12 46 48 11 213 2375 27
3718 1906 2599 2 3 12 46 47 11 251 2055 21
3719 1906 2599 1 4 13 45 47 11 212 1950 20
3720 1906 2599 2 3 12 46 48 2 263 2787 17
3721 1906 2599 2 3 12 46 48 11 204 2421 21
3722 1906 2599 1 4 13 45 47 13 234 2188 21
3723 1906 2599 1 4 13 45 47 13 206 1941 21
3724 1978 2649 1 4 13 45 47 2 180 1592 19
3725 1978 2649 1 4 13 45 47 11 198 1925 28
3726 1978 2649 2 3 12 46 48 12 218 1993 43
3727 1978 2572 2 3 12 46 48 12 261 2704 26
3728 1978 2572 2 3 12 46 47 2 229 2161 20
3729 1978 2537 1 4 13 . . . 161 . .
3730 1978 2537 2 3 12 46 47 2 201 1721 21
3731 1978 2537 2 3 12 46 48 6 242 1940 38
3732 1978 2376 2 3 12 46 48 6 217 2397 20
3733 1978 2376 2 3 12 46 48 12 220 2477 30
3734 1978 2376 1 4 13 45 47 11 165 2091 21
3735 1978 2376 1 4 13 45 47 13 196 1948 33
3736 1978 2493 1 4 13 45 47 4 200 1906 29
3737 1978 2493 2 3 12 46 48 12 216 2697 30
3738 1978 2493 2 3 12 46 48 12 243 2389 27
3739 1978 2493 1 4 13 45 47 4 203 2348 18
3740 1978 2493 2 3 12 46 48 11 251 2399 23
3741 1978 2600 1 4 13 45 47 2 232 2262 19
3742 1978 2600 2 3 12 46 47 11 239 2636 30
3743 1978 2600 2 3 12 46 47 2 219 2118 22
3744 1978 2600 2 3 12 46 48 12 228 2358 37
3745 1978 2600 2 3 12 46 47 4 221 2142 31
3746 1978 2361 1 4 13 45 47 13 197 1779 24
3747 1978 2361 2 3 12 46 48 12 195 2015 28
3748 1978 2361 2 3 12 46 48 11 231 1665 48
3749 1978 2361 2 3 12 46 47 2 227 2172 27
3750 2150 2436 1 4 13 45 47 12 255 2190 21
3751 2150 2436 1 4 13 45 47 2 213 2231 14
3752 2150 2436 2 3 12 46 48 11 212 2148 24
3753 2150 2436 2 3 12 46 47 13 220 2166 25
3754 2150 2436 1 4 13 . . . 236 . .
3755 2150 2463 2 3 12 . . . 223 . .
3756 2150 2503 1 4 13 45 47 4 229 2087 22
3757 2150 2484 1 4 13 45 47 11 240 2369 22
3758 2150 2484 1 4 13 45 47 2 182 2103 20
3759 2150 2484 1 4 13 45 47 11 272 2415 28
3760 2150 2267 2 3 12 46 48 13 252 2506 37
3761 2150 2267 2 3 12 46 48 11 217 2062 33
3762 2150 2267 1 4 13 45 47 13 240 2188 23
3763 2150 2267 2 3 12 . . . 215 . .
3764 2150 2421 1 4 13 . . . 236 . .
3765 2150 2409 1 4 13 45 47 11 161 1799 21
3766 2150 2409 1 4 13 45 47 4 177 1904 28
3767 2150 2409 1 4 13 45 47 4 201 2049 25
3768 2150 2657 2 3 12 46 48 2 206 2151 24
3769 2150 2657 1 3 12 46 48 12 230 2021 23
3770 2150 2306 1 4 13 45 47 12 180 1906 23
3771 2150 2306 2 3 12 46 48 13 226 2551 22
3772 2150 2306 1 4 13 45 47 2 217 2099 16
3773 2150 2306 1 4 13 45 47 12 174 1807 20
3774 2150 2383 2 3 12 46 48 2 253 2532 28
3775 2150 2383 1 4 13 45 47 11 227 2015 23
3776 2150 2383 1 4 13 45 47 13 238 2521 26
3777 2150 2533 1 4 13 45 47 11 228 2115 25
3778 2150 2276 1 4 13 45 47 4 232 2205 32
3779 2150 2276 2 3 12 46 48 6 237 2536 28
3780 2150 2276 1 4 13 45 47 4 236 2213 26
3781 2150 2276 1 4 13 45 47 11 219 1658 23
3782 2150 2517 1 4 13 45 47 2 235 1962 23
3783 1901 2345 2 3 12 46 47 12 259 2468 31
3784 1901 2304 1 4 13 45 47 13 254 2078 30
3785 1901 2490 2 3 12 46 48 11 268 2699 31
3786 1901 2490 2 3 12 46 48 6 243 2529 20
3787 1901 2490 2 3 12 46 48 13 230 2513 26
3788 1901 2490 2 3 12 46 48 6 275 2590 20
3789 1901 2490 1 4 13 45 47 11 253 2281 25
3790 1901 2585 2 3 12 46 48 12 213 2169 33
3791 1901 2601 1 4 13 45 47 13 257 1982 25
3792 1901 2601 2 3 12 46 48 2 262 2530 36
3793 1901 2601 2 3 12 46 48 13 238 2451 26
3794 1934 2412 1 4 13 45 47 2 244 1655 23
3795 1934 2590 1 4 13 45 47 4 214 2058 27
3796 1934 2632 1 4 13 45 47 2 216 2208 18
3797 1934 2632 2 3 12 46 48 12 246 2526 26
3798 1934 2632 1 4 13 45 47 13 260 2192 27
3799 1934 2632 1 4 13 45 47 13 237 2140 24
3800 1934 2489 1 4 13 45 47 13 237 2194 25
3801 1934 2489 2 3 12 46 48 2 231 2510 24
3802 1934 2489 2 3 12 46 48 12 222 2444 27
3803 1934 2324 1 4 13 . . . 201 . .
3804 1934 2324 2 3 12 46 48 2 226 2389 20
3805 1934 2538 1 4 13 45 47 2 250 2119 19
3806 1934 2538 2 3 12 46 48 2 194 2464 21
3807 1934 2284 1 4 13 45 47 12 164 2053 22
3808 1934 2284 1 4 13 45 47 12 227 1892 22
3809 1934 2284 1 4 13 45 47 2 182 2239 16
3810 1934 2284 1 4 13 45 47 12 213 2098 26
3811 1934 2284 2 3 12 46 48 11 235 2387 20
3812 1934 2446 1 4 13 45 47 12 223 1930 25
3813 1934 2446 1 4 13 45 47 4 211 1994 23
3814 1934 2446 2 3 12 46 48 6 222 2219 27
3815 1934 2446 1 4 13 45 47 2 224 2145 21
3816 1934 2666 2 3 12 46 48 12 226 2473 26
3817 1934 2666 1 4 13 45 47 2 180 1719 23
3818 1934 2335 2 3 12 46 48 11 250 2566 24
3819 1934 2335 2 3 12 46 48 6 268 2603 23
3820 1934 2634 2 3 12 46 48 11 195 2467 22
3821 1934 2634 1 4 13 45 47 2 211 1838 20
3822 1934 2634 1 4 13 45 47 13 204 2023 23
3823 1934 2634 2 3 12 46 48 13 198 2032 24
3824 1934 2610 1 4 13 45 47 4 231 2200 22
3825 1934 2610 1 3 12 . . . 192 . .
3826 1873 2394 2 3 12 46 48 2 238 2351 28
3827 1873 2394 1 4 13 45 47 2 242 2268 19
3828 1873 2394 2 3 12 46 47 2 239 2483 20
3829 1873 2394 1 4 13 45 47 2 238 2213 19
3830 1873 2389 2 3 12 46 48 13 252 2560 28
3831 1873 2389 1 4 13 45 47 13 238 1882 23
3832 1873 2389 1 4 13 45 47 2 236 1871 18
3833 1873 2389 2 3 12 46 47 12 259 2665 25
3834 1873 2389 2 3 12 46 48 11 242 2421 26
3835 1873 2628 1 4 13 . . . 224 . .
3836 1873 2351 1 4 13 45 47 12 204 1926 32
3837 1873 2378 2 3 12 46 48 11 218 2291 21
3838 1873 2378 1 4 13 45 47 11 219 1806 19
3839 1873 2378 2 3 12 46 48 2 202 2377 20
3840 1873 2378 2 3 12 46 47 2 226 2279 16
3841 1873 2378 1 3 12 . . . 153 . .
3842 1873 2378 1 4 13 45 47 13 213 2038 24
3843 1873 2378 2 3 12 46 48 11 220 2311 40
3844 1885 2651 2 3 12 46 48 12 209 2268 54
3845 1885 2651 2 3 12 46 48 12 224 2115 21
3846 1885 2651 1 4 13 45 47 11 171 2015 21
3847 1885 2309 1 4 13 45 47 4 228 2170 23
3848 1885 2309 1 4 13 45 47 2 191 1602 20
3849 1885 2309 2 3 12 46 48 12 244 2399 26
3850 1885 2309 1 4 13 45 47 13 208 1366 46
3851 1885 2309 2 3 12 46 48 12 240 2392 29
3852 1885 2498 1 4 13 45 47 11 224 2015 20
3853 1885 2498 1 4 13 45 47 13 232 1940 30
3854 1885 1812 1 4 13 45 47 13 230 2312 20
3855 1885 1812 1 4 13 45 47 4 255 2272 25
3856 1885 1812 2 3 12 46 48 6 262 2591 19
3857 1885 1812 2 3 12 46 48 12 229 1923 31
3858 1885 1812 1 4 13 45 47 2 276 2140 27
3859 1885 1994 1 4 13 45 47 2 207 2165 19
3860 1885 1994 1 4 13 45 47 12 256 2216 24
3861 1885 1962 2 3 12 46 48 2 229 2209 17
3862 1885 1962 2 3 12 46 47 4 255 2110 30
3863 1885 1962 1 4 13 45 47 2 228 2077 20
3864 1885 1962 2 3 12 46 48 11 276 2426 21
3865 1885 2195 2 3 12 46 48 2 204 2410 24
3866 1885 2086 1 4 13 45 47 13 249 2216 25
3867 1885 2086 2 3 12 46 48 11 240 2783 30
3868 1885 2086 1 4 13 45 47 13 247 2309 26
3869 1885 2086 1 4 13 45 47 13 246 1881 20
3870 1885 2086 2 3 12 46 48 6 280 2871 22
3871 1885 2086 2 3 12 46 47 2 302 2736 20
3872 1885 2206 1 4 13 45 47 2 199 2138 21
3873 1885 2206 2 3 12 46 48 11 233 2511 37
3874 1885 2206 2 3 12 46 47 12 241 1773 44
3875 1885 2206 2 3 12 46 48 2 253 3008 32
3876 1885 2206 2 3 12 46 47 4 262 2398 28
3877 1885 2206 2 3 12 46 48 6 245 2362 28
3878 1885 2206 2 3 12 46 48 12 258 2780 30
3879 2264 2166 2 3 12 46 47 2 284 2368 18
3880 2264 2166 1 4 13 45 47 12 280 2141 16
3881 2264 2166 2 3 12 46 48 12 269 2644 24
3882 2264 2166 1 4 13 45 47 13 254 2101 24
3883 2264 2166 2 3 12 . . . 229 . .
3884 2264 2180 2 3 12 46 48 2 223 2414 22
3885 2264 2180 2 3 12 46 48 13 220 2220 23
3886 2264 2008 2 3 12 46 48 2 249 2373 25
3887 2264 2008 2 3 12 46 48 12 235 2240 25
3888 2264 2008 2 3 12 46 48 6 252 2618 18
3889 2264 2008 1 4 13 45 47 2 245 2384 16
3890 2183 1988 1 4 13 45 47 4 240 2373 23
3891 2183 1988 2 3 12 46 48 13 207 2538 25
3892 2183 1988 2 3 12 46 48 2 254 2277 21
3893 2183 1988 2 3 12 . . . 239 . .
3894 2183 2226 2 3 12 46 47 12 253 2661 26
3895 2183 2226 1 4 13 45 47 13 248 2091 18
3896 2183 2226 2 3 12 46 48 12 245 2366 25
3897 2183 2226 2 3 12 46 48 6 250 2732 31
3898 2183 2226 2 3 12 46 48 13 234 2716 27
3899 2183 1909 1 4 13 45 47 4 236 1895 23
3900 2183 1938 2 3 12 46 48 11 233 1970 37
3901 2183 1938 1 4 13 45 47 11 255 2352 23
3902 2183 1938 2 3 12 46 48 12 252 1673 25
3903 2183 1938 2 3 12 46 47 4 251 2550 33
3904 2183 1938 1 4 13 45 47 11 243 2482 30
3905 2183 1940 2 3 12 46 48 13 213 2308 23
3906 2183 1940 1 4 13 45 47 2 239 2175 18
3907 2183 1940 1 4 13 . . . 239 . .
3908 2183 1940 2 3 12 46 47 2 234 2508 18
3909 2183 1940 2 3 12 46 48 11 262 2161 38
3910 2183 1908 1 4 13 45 47 12 247 1998 23
3911 2183 1908 2 3 12 46 48 2 189 2755 23
3912 2183 1908 2 3 12 . . . 222 . .
3913 2183 1908 2 3 12 46 48 11 168 2016 19
3914 2183 2178 2 3 12 46 48 2 244 2543 28
3915 2183 2178 2 3 12 46 48 2 225 2086 21
3916 2183 2178 2 3 12 46 48 12 289 2758 22
3917 2183 1910 1 4 13 45 47 4 213 2101 23
3918 2183 1910 2 3 12 46 48 11 226 2520 21
3919 2183 2177 1 4 13 45 47 12 220 2041 20
3920 2183 2177 2 3 12 46 47 13 197 2190 26
3921 2183 1979 1 4 13 45 47 13 235 2106 19
3922 2183 1979 2 3 12 46 48 12 199 2407 24
3923 2183 1979 2 3 12 46 48 2 210 2438 19
3924 2183 1979 2 3 12 46 48 2 173 2293 23
3925 2183 1979 1 4 13 45 47 2 210 1988 12
3926 2183 2142 1 4 13 45 47 4 188 2251 22
3927 2183 2142 2 3 12 46 48 13 246 2240 22
3928 2183 2142 1 4 13 45 47 11 287 2078 26
3929 2183 2142 1 4 13 45 47 11 263 2366 23
3930 2183 2142 1 4 13 45 47 13 257 2310 22
3931 2183 2142 2 3 12 46 48 6 257 2556 21
3932 2183 2142 2 3 12 46 48 13 260 2649 31
3933 2183 1980 1 4 13 45 47 11 233 2343 22
3934 2183 1980 1 4 13 45 47 12 283 2272 33
3935 2183 1980 2 3 12 46 47 12 262 2621 24
3936 2183 1980 2 3 12 46 48 11 244 820 35
3937 2183 2175 2 3 12 46 48 2 267 2584 25
3938 2183 2175 1 4 13 45 47 2 255 2067 17
3939 2183 2175 1 4 13 45 47 12 274 2157 21
3940 2183 2175 2 3 12 46 48 11 219 2297 26
3941 2183 2175 2 3 12 46 47 2 205 2363 18
3942 2183 2120 2 3 12 46 47 13 268 2574 33
3943 2183 2120 2 3 12 46 48 2 249 2542 18
3944 2183 2120 1 4 13 45 47 2 270 2230 16
3945 2183 2120 1 4 13 45 47 13 230 2245 21
3946 2183 2120 2 3 12 46 47 4 248 2560 20
3947 2183 2219 1 4 13 45 47 12 260 2259 22
3948 2183 2219 1 4 13 45 47 2 226 2070 18
3949 2183 2219 2 3 12 46 48 2 249 2665 21
3950 1826 2074 2 3 12 46 48 13 244 2630 26
3951 1826 2074 1 4 13 45 47 12 248 2019 18
3952 1826 2074 2 3 12 46 48 11 211 2393 33
3953 1826 2074 2 3 12 46 48 13 180 2161 24
3954 1826 2074 2 3 12 46 48 2 182 2342 19
3955 1826 2168 1 4 13 45 47 11 230 2082 22
3956 1826 2207 2 3 12 46 48 11 195 2471 27
3957 1826 2164 1 4 13 45 47 4 256 2314 20
3958 1826 2164 2 3 12 46 48 2 225 2623 22
3959 1826 2164 1 4 13 45 47 2 251 2303 20
3960 1826 2043 1 4 13 45 47 2 200 1989 15
3961 1826 2043 2 3 12 46 48 11 197 2437 24
3962 1826 2043 1 4 13 45 47 2 239 2175 20
3963 1826 2043 1 4 13 45 47 4 230 2298 27
3964 1826 2043 2 3 12 46 48 11 226 2652 27
3965 2238 1966 1 4 13 45 47 13 225 2095 23
3966 2238 1966 2 3 12 46 48 13 210 2308 48
3967 2238 2139 2 3 12 46 48 12 201 1868 23
3968 2238 2139 1 4 13 45 47 13 229 1863 24
3969 2238 2139 2 3 12 46 48 11 252 2517 24
3970 2238 1974 1 4 13 45 47 2 234 2078 19
3971 2238 1974 2 3 12 46 48 13 198 2025 26
3972 2238 1974 2 3 12 46 48 11 195 2364 32
3973 2238 1974 1 4 13 45 47 4 220 1983 22
3974 2238 1935 1 4 13 45 47 4 265 2257 26
3975 2238 1935 1 4 13 45 47 11 248 2373 24
3976 2238 2162 1 4 13 45 47 2 193 1900 26
3977 2238 2067 1 4 13 45 47 13 224 2022 17
3978 2238 2067 1 4 13 45 47 2 213 1651 20
3979 2238 2067 1 4 13 45 47 13 189 1882 32
3980 2238 2221 2 3 12 46 48 13 203 2149 27
3981 2238 2221 1 3 12 46 48 11 158 1548 29
3982 2238 2221 2 3 12 46 48 11 197 2444 36
3983 2238 2221 1 4 13 45 47 4 191 1768 34
3984 2238 2221 1 4 13 45 47 11 226 1951 22
3985 2263 2134 1 4 13 45 47 13 224 2053 24
3986 2263 2134 1 4 13 45 47 11 235 2165 22
3987 2263 2160 1 4 13 45 47 13 293 2030 27
3988 2263 2160 2 3 12 46 47 11 242 2372 25
3989 2263 2172 2 3 12 46 48 12 171 2099 39
3990 2263 2172 1 4 13 45 47 4 228 2067 27
3991 2263 2172 1 4 13 45 47 11 196 2044 20
3992 2263 2172 2 3 12 46 48 2 219 2315 27
3993 2263 2172 2 3 12 46 48 11 211 1966 27
3994 2263 2223 2 3 12 46 48 11 205 2188 22
3995 2263 2223 1 4 13 45 47 11 216 2144 21
3996 2263 2223 2 3 12 46 47 4 231 2447 22
3997 2263 2223 2 3 12 46 48 12 240 2538 23
3998 2263 2223 1 4 13 45 47 4 230 2158 19
3999 2229 1844 2 3 12 46 48 11 209 2500 21
4000 2229 1844 2 3 12 46 48 6 246 2820 21
4001 2229 1844 1 4 13 45 47 2 220 2103 17
4002 2229 1844 1 4 13 45 47 2 237 2037 15
4003 2229 1844 1 4 13 45 47 11 227 2087 20
4004 2229 2111 1 4 13 45 47 2 236 2080 17
4005 2229 2111 1 4 13 45 47 12 250 2095 27
4006 2229 2111 2 3 12 46 48 12 190 2459 19
4007 2229 2111 2 3 12 46 48 12 242 2393 24
4008 2229 2111 1 4 13 45 47 2 241 2169 17
4009 2229 1964 1 4 13 45 47 4 215 2098 22
4010 2229 1964 2 3 12 46 48 6 233 2654 27
4011 2229 1964 1 4 13 45 47 4 232 2015 22
4012 2229 1964 1 4 13 45 47 2 177 2061 19
4013 2229 2090 2 3 12 46 48 6 240 2355 32
4014 2229 2092 1 3 12 . . . 248 . .
4015 2229 2092 1 4 13 45 47 4 269 2208 22
4016 2229 2092 2 3 12 46 48 12 192 2566 28
4017 2229 2069 2 3 12 46 48 11 226 2262 34
4018 2229 2069 2 3 12 46 48 6 233 2588 21
4019 2229 2035 2 3 12 46 47 4 230 2339 33
4020 2229 2117 2 3 12 46 47 13 232 2189 24
4021 2229 2117 2 3 12 46 48 11 214 2306 24
4022 2229 2117 1 4 13 45 47 2 228 2099 21
4023 2229 2117 1 4 13 45 47 2 225 1262 21
4024 2229 1880 1 4 13 45 47 4 222 1879 24
4025 2229 2154 2 3 12 46 48 6 200 2319 20
4026 2229 1868 2 3 12 46 48 12 264 2625 27
4027 2229 1868 1 4 13 45 47 2 207 1971 19
4028 2229 1868 1 4 13 45 47 2 238 2282 19
4029 2006 1839 1 4 13 45 47 11 231 2277 24
4030 2006 1839 1 4 13 45 47 2 223 2096 21
4031 2006 1839 2 3 12 . . . 248 . .
4032 2006 1839 2 3 12 46 48 2 214 2465 24
4033 2006 1836 1 4 13 45 47 11 240 2111 23
4034 2006 1836 1 4 13 45 47 11 254 2117 19
4035 2006 1836 1 4 13 45 47 2 234 1815 19
4036 2006 1927 2 3 12 46 48 11 186 1572 22
4037 2006 1927 2 3 12 46 48 11 199 2455 33
4038 2006 2010 2 3 12 46 48 6 180 2381 24
4039 2006 2010 2 3 12 46 47 2 228 2309 14
4040 2006 1922 1 4 13 45 47 13 237 2282 27
4041 2006 1922 1 4 13 45 47 13 235 2125 23
4042 2006 1922 2 3 12 46 48 12 219 2632 25
4043 2006 1922 2 3 12 46 48 12 233 2431 25
4044 2006 1922 1 4 13 45 47 13 217 2085 26
4045 2006 1922 1 4 13 45 47 4 180 1859 20
4046 2006 1811 1 4 13 45 47 11 164 1461 34
4047 2006 1811 1 4 13 45 47 12 249 2208 24
4048 2006 1811 1 4 13 45 47 2 205 2097 21
4049 2199 1918 2 3 12 46 48 2 236 2392 26
4050 2199 1918 1 4 13 45 47 4 256 2204 25
4051 2199 1918 1 4 13 45 47 13 254 2103 28
4052 2199 1918 2 3 12 46 48 2 263 2619 21
4053 2199 1918 1 4 13 45 47 4 180 1851 26
4054 2199 2040 1 4 13 45 47 4 209 1996 24
4055 2199 2040 1 4 13 45 47 13 235 2307 17
4056 2199 2040 1 4 13 45 47 2 246 2179 16
4057 2199 2040 2 3 12 46 48 13 244 2686 24
4058 2199 2040 1 4 13 45 47 13 258 2326 22
4059 2199 2040 1 4 13 45 47 2 236 2394 17
4060 2199 2011 2 3 12 46 48 6 249 2480 21
4061 2199 2011 1 4 13 45 47 2 244 2286 16
4062 2199 2011 1 4 13 45 47 12 243 2290 20
4063 2199 2011 1 4 13 45 47 4 275 2264 20
4064 2199 2011 1 4 13 45 47 13 211 2128 21
4065 2199 2011 1 4 13 45 47 13 266 2391 24
4066 2199 2031 2 3 12 46 48 6 239 2738 19
4067 2199 2031 1 4 13 45 47 12 228 2328 18
4068 2199 2031 1 4 13 45 47 13 239 2346 20
4069 2199 2031 1 4 13 45 47 4 223 2232 19
4070 2199 2031 1 4 13 45 47 2 251 2207 18
4071 2199 1893 1 4 13 45 47 2 217 2176 21
4072 2199 1893 1 4 13 45 47 13 215 2087 20
4073 2199 2019 2 3 12 46 48 11 262 2632 24
4074 2199 2019 2 3 12 46 48 2 228 2681 22
4075 2199 2109 2 3 12 46 48 2 252 2806 22
4076 2199 2109 2 3 12 46 48 11 232 2538 24
4077 2199 2109 2 3 12 46 48 11 203 2558 20
4078 2199 2047 1 4 13 45 47 12 272 2504 25
4079 2199 2047 2 3 12 46 48 11 244 2532 25
4080 2199 2047 1 4 13 45 47 11 253 2321 24
4081 2199 2047 2 3 12 46 48 2 261 2385 24
4082 2199 2047 1 4 13 45 47 4 246 2222 29
4083 2199 2021 1 4 13 45 47 2 257 2225 26
4084 2199 2021 2 3 12 46 48 13 234 2554 22
4085 2199 2021 2 3 12 46 48 11 214 2432 25
4086 2199 1967 1 4 13 45 47 2 192 2050 16
4087 2199 1967 1 4 13 45 47 13 227 2172 24
4088 2199 1967 2 3 12 46 48 13 181 1693 19
4089 2199 2033 2 3 12 46 47 4 235 2536 22
4090 2199 2033 1 4 13 45 47 2 227 2703 15
4091 2199 2033 2 3 12 46 48 12 241 2860 21
4092 2199 2033 1 4 13 45 47 11 292 2895 22
4093 1930 2239 1 4 13 45 47 12 246 2171 26
4094 1930 2239 1 4 13 45 47 4 237 2156 29
4095 1930 2231 1 4 13 45 47 2 232 2119 21
4096 1930 2231 2 3 12 46 48 12 238 2328 22
4097 1930 1976 1 4 13 45 47 11 243 2009 25
4098 1930 1976 2 3 12 46 48 13 228 2400 32
4099 1930 1976 2 3 12 46 48 11 259 2362 39
4100 1930 2110 1 4 13 45 47 12 251 2219 20
4101 1930 2110 1 4 13 45 47 4 236 2167 24
4102 1930 2110 2 3 12 46 47 4 200 2219 30
4103 1930 2110 2 3 12 46 47 12 214 2270 34
4104 1971 1933 1 4 13 45 47 2 271 2385 16
4105 1971 2216 1 4 13 . . . 206 . .
4106 2137 1999 1 4 13 45 47 2 198 1981 19
4107 2137 1999 2 3 12 46 48 6 212 2355 19
4108 2137 2059 1 4 13 45 47 4 273 2389 33
4109 2137 2059 2 3 12 46 48 11 205 2128 25
4110 2137 1861 2 3 12 46 48 2 221 1538 42
4111 2137 2099 1 4 13 45 47 2 261 2145 21
4112 2137 1830 1 4 13 45 47 13 268 2262 20
4113 2137 1830 1 4 13 45 47 2 262 2563 24
4114 2137 2140 1 4 13 45 47 11 267 2291 24
4115 2137 2173 1 4 13 45 47 13 179 1904 25
4116 2137 2173 2 3 12 . . . 228 . .
4117 2137 2173 1 4 13 45 47 13 221 2188 25
4118 2137 2173 1 4 13 45 47 2 234 1574 29
4119 2137 2173 2 3 12 46 48 6 230 2528 21
4120 2137 2173 1 4 13 45 47 2 232 2180 18
4121 2137 1870 1 4 13 45 47 2 243 2469 22
4122 2137 2078 1 4 13 45 47 13 236 2214 25
4123 2137 2078 1 4 13 45 47 11 165 1743 22
4124 2137 2078 2 3 12 46 48 11 195 2150 28
4125 2137 2078 2 3 12 46 48 6 212 1214 38
4126 2137 2078 1 4 13 45 47 11 247 2030 26
4127 2137 1828 2 3 12 46 48 2 218 1987 24
4128 2137 1828 2 3 12 46 48 2 231 2394 25
4129 2137 1828 1 4 13 45 47 11 240 1938 18
4130 2137 1828 1 4 13 45 47 12 246 2009 23
4131 2137 1828 1 3 12 46 48 11 200 1265 26
4132 2137 1944 2 3 12 46 47 2 244 2343 20
4133 2137 1944 1 4 13 45 47 4 258 2226 23
4134 2137 1944 1 4 13 45 47 2 269 2206 21
4135 2137 2072 2 3 12 46 48 11 248 2376 37
4136 1829 1848 2 3 12 46 48 2 249 2546 29
4137 1829 1848 2 3 12 46 48 6 256 2303 32
4138 1829 1848 1 4 13 45 47 12 300 2401 26
4139 1829 1848 2 3 12 46 48 2 287 2334 26
4140 1829 1923 1 4 13 45 47 11 205 2013 21
4141 1829 2254 1 4 13 45 47 12 221 1930 23
4142 1829 2254 2 3 12 46 48 6 218 2163 20
4143 1829 2113 1 4 13 45 47 2 251 2245 23
4144 1829 2247 2 3 12 46 48 13 251 2131 33
4145 1829 2247 2 3 12 46 48 6 227 2141 29
4146 1829 2247 1 3 12 46 48 12 228 2332 40
4147 1829 2247 1 4 13 45 47 12 202 2094 23
4148 1879 2244 1 4 13 45 47 2 231 1797 20
4149 1879 2244 1 4 13 45 47 2 166 2079 16
4150 1879 2244 1 3 12 46 48 12 275 1958 39
4151 1879 2244 1 4 13 . . . 165 . .
4152 1879 2190 2 3 12 46 48 12 252 2022 31
4153 1879 2190 2 3 12 46 48 12 198 2416 24
4154 1879 2211 1 4 13 45 47 4 266 2246 21
4155 1879 2211 2 3 12 46 47 11 259 2561 36
4156 1879 2211 1 4 13 45 47 13 231 1385 24
4157 1879 2211 1 4 13 45 47 4 249 2302 30
4158 1879 2213 2 3 12 46 48 6 222 2291 29
4159 1879 2213 2 3 12 46 48 12 231 2635 33
4160 1879 2213 1 4 13 45 47 13 250 2600 28
4161 1879 2213 1 4 13 45 47 13 248 2171 19
4162 1879 2213 2 3 12 46 48 11 246 2556 26
4163 1879 1889 1 4 13 45 47 13 192 1688 29
4164 1879 1889 1 4 13 45 47 2 221 2107 22
4165 1879 1889 1 4 13 45 47 11 245 1871 30
4166 1879 2196 1 4 13 45 47 11 250 1641 17
4167 1879 2196 2 3 12 . . . 226 . .
4168 1928 2248 2 3 12 46 47 13 230 2419 33
4169 1928 2248 1 4 13 45 47 13 204 2134 25
4170 1928 2248 1 4 13 45 47 4 224 2154 28
4171 1928 2248 1 4 13 45 47 2 233 2110 20
4172 1879 1818 1 4 13 45 47 2 258 2201 20
4173 1879 1818 1 4 13 45 47 13 275 2154 24
4174 1879 1818 2 3 12 46 48 12 246 2655 27
4175 1879 1818 2 3 12 46 48 13 278 2383 22
4176 1928 2087 1 4 13 45 47 11 168 1922 28
4177 1928 2087 1 4 13 45 47 2 278 2147 18
4178 1928 2087 2 3 12 46 48 2 245 2483 21
4179 1928 1863 2 3 12 46 48 11 228 2551 26
4180 1928 2187 1 4 13 45 47 11 228 1948 24
4181 1928 2187 1 4 13 45 47 2 187 1987 21
4182 1928 2187 1 4 13 45 47 12 165 1748 22
4183 1928 1996 2 3 12 46 48 11 248 2771 32
4184 1928 1996 1 4 13 45 47 2 257 2535 19
4185 1928 1996 1 4 13 45 47 11 242 2069 29
4186 1928 2163 2 3 12 46 47 2 252 1283 19
4187 1928 2163 1 4 13 45 47 11 251 2176 19
4188 1928 2163 2 3 12 . . . 291 . .
4189 1928 1832 2 3 12 46 48 11 207 2118 40
4190 1928 1832 2 3 12 46 48 12 233 2413 29
4191 1928 1832 2 3 12 46 47 2 264 2399 17
4192 1928 1832 1 4 13 45 47 2 238 2243 20
4193 1816 2089 2 3 12 46 48 12 247 2489 23
4194 1816 2089 1 4 13 45 47 4 249 2148 21
4195 1816 2089 1 4 13 45 47 2 249 2290 25
4196 1816 2089 1 4 13 45 47 13 230 2236 29
4197 1816 1905 1 4 13 45 47 2 222 2087 18
4198 1816 1905 1 4 13 45 47 12 204 2015 19
4199 1816 1905 2 3 12 46 48 11 256 2256 29
4200 1816 1905 1 4 13 45 47 11 203 1993 32
4201 1816 2215 2 3 12 . . . 226 . .
4202 1816 2215 2 3 12 46 48 11 200 1875 57
4203 1816 2215 2 3 12 46 48 11 242 2601 26
4204 1816 2215 1 4 13 45 47 12 197 1960 29
4205 1816 2261 1 4 13 45 47 13 269 2109 21
4206 1816 2261 1 4 13 45 47 11 250 2089 33
4207 1816 2261 1 4 13 45 47 4 254 2224 25
4208 1816 1919 1 4 13 45 47 12 215 2253 44
4209 1816 1919 2 3 12 . . . 252 . .
4210 1816 1919 2 3 12 . . . 223 . .
4211 1816 1919 2 3 12 . . . 258 . .
4212 1816 2000 1 4 13 45 47 13 193 1707 29
4213 1816 2000 1 4 13 45 47 13 242 1939 35
4214 1816 2000 1 4 13 45 47 12 237 1921 33
4215 1816 2060 1 4 13 45 47 2 235 2069 21
4216 1816 2060 1 4 13 45 47 11 238 2339 24
4217 2032 1989 1 4 13 45 47 2 238 2234 20
4218 2032 1989 1 3 12 46 48 12 234 1791 23
4219 2032 1989 1 4 13 45 47 11 219 2049 10
4220 2032 1989 2 3 12 46 48 2 254 2336 25
4221 2032 1862 2 3 12 46 47 2 256 2533 24
4222 2032 1862 2 3 12 46 47 2 221 2410 19
4223 2032 1915 1 4 13 45 47 12 210 2185 23
4224 2032 1956 1 4 13 45 47 13 247 2110 30
4225 2032 1956 1 4 13 45 47 2 244 1980 21
4226 2032 1956 2 3 12 46 48 11 235 2480 28
4227 2032 1956 2 3 12 46 47 13 249 2471 40
4228 2032 1956 2 3 12 46 48 11 215 2350 24
4229 2032 1956 2 3 12 46 48 2 203 2210 25
4230 2032 2127 1 4 13 45 47 11 231 2053 19
4231 2032 2127 1 4 13 45 47 12 271 2360 22
4232 2032 2127 1 4 13 45 47 13 244 2251 25
4233 2032 2127 2 3 12 . . . 239 . .
4234 2032 2127 2 3 12 46 48 6 256 2581 23
4235 2085 2236 1 4 13 45 47 4 223 1955 27
4236 2085 2236 2 3 12 46 48 2 206 2045 26
4237 2085 2236 1 4 13 45 47 2 178 1307 24
4238 2085 1892 2 3 12 46 48 13 273 2519 27
4239 2085 1892 1 4 13 45 47 11 238 2073 19
4240 2085 1892 2 3 12 46 48 12 216 1922 19
4241 2085 1892 1 4 13 45 47 11 276 2065 26
4242 2085 1892 1 4 13 45 47 12 259 1971 22
4243 2085 2020 2 3 12 46 48 6 224 2216 32
4244 2085 2020 1 4 13 45 47 4 219 1941 24
4245 2085 2020 1 4 13 45 47 2 259 2133 16
4246 2085 2020 1 4 13 45 47 2 223 1833 16
4247 2085 2003 2 3 12 46 48 2 236 2194 29
4248 2085 2003 2 3 12 46 48 13 201 2056 32
4249 2085 2003 2 3 12 46 47 2 219 2337 19
4250 2085 2194 1 4 13 45 47 11 268 2097 21
4251 2085 2194 1 3 12 46 48 12 242 2120 23
4252 2085 2194 1 3 12 46 48 13 240 1945 24
4253 2085 2194 1 4 13 45 47 4 240 1852 23
4254 2085 2194 1 4 13 45 47 11 269 2090 24
4255 2085 2397 2 3 12 46 48 6 269 2752 19
4256 2085 2397 1 4 13 45 47 4 239 2137 25
4257 2085 2153 2 3 12 46 47 2 232 2576 21
4258 2085 1840 2 3 12 46 48 13 234 2274 28
4259 2085 1840 1 4 13 45 47 12 232 2097 28
4260 2085 1840 1 4 13 45 47 13 201 2028 24
4261 2085 1840 2 3 12 46 48 12 267 2390 24
4262 2085 1840 2 3 12 46 48 13 247 2320 39
4263 2085 2119 1 4 13 45 . . 257 2154 .
4264 2085 2119 1 4 13 45 47 13 208 1980 23
4265 2085 2119 2 3 12 46 48 2 248 2328 20
4266 1891 2388 1 3 12 46 48 2 241 1929 48
4267 1891 2388 1 4 13 45 47 4 203 2055 25
4268 1891 2422 1 4 13 45 47 13 216 2200 30
4269 1891 2422 2 3 12 46 48 12 233 2067 39
4270 1891 2422 1 4 13 45 47 2 202 2145 24
4271 1891 2422 2 3 12 . . . 228 . .
4272 1891 2466 2 3 12 46 48 12 233 1850 33
4273 1891 2466 2 3 12 . . . 237 . .
4274 1891 2527 1 4 13 45 47 2 190 1986 20
4275 1891 2496 1 4 13 45 47 11 259 2318 28
4276 1891 2566 1 4 13 45 47 4 253 2291 30
4277 1891 2566 1 4 13 45 47 12 306 2571 35
4278 1891 2566 2 3 12 46 48 11 236 2244 39
4279 1891 2566 1 4 13 45 47 2 253 2288 22
4280 1891 2566 2 3 12 46 48 6 242 2692 29
4281 1891 2641 2 3 12 46 48 12 233 2326 27
4282 1891 2641 1 4 13 45 47 2 193 2121 23
4283 1891 2641 2 3 12 . . . 239 . .
4284 1891 2641 1 4 13 45 47 2 226 1979 25
4285 1891 2641 1 4 13 45 47 4 222 2089 26
4286 1901 2585 2 1 13 45 48 3 335 2375 33
4287 1901 2585 1 2 12 46 48 1 272 2015 39
4288 1901 2585 1 2 12 46 48 1 234 1716 41
4289 1901 2585 1 2 12 46 48 12 254 2097 33
4290 1901 2585 1 2 12 46 48 1 282 1940 34
4291 1901 2585 1 2 12 . . . 265 . .
4292 1934 2412 2 1 13 45 47 14 311 2276 38
4293 1934 2412 1 2 12 46 48 1 242 1984 20
4294 1934 2412 1 2 12 46 48 1 269 1989 25
4295 1934 2412 1 2 12 46 48 11 288 1979 26
4296 1934 2489 1 2 12 46 48 11 271 2035 32
4297 1934 2489 2 1 13 45 47 13 271 1911 30
4298 1934 2489 2 1 13 45 47 11 304 2284 40
4299 1934 2324 1 2 12 46 48 1 146 1591 48
4300 1934 2324 1 2 12 46 48 1 272 2327 30
4301 1934 2324 1 2 12 46 48 3 268 2084 26
4302 1934 2324 1 2 12 46 48 1 282 2047 32
4303 1934 2324 2 1 13 45 48 3 274 2269 31
4304 1934 2284 2 1 13 45 48 11 301 2316 30
4305 1934 2284 1 2 12 46 48 3 275 2222 21
4306 1934 2446 1 2 12 46 48 1 283 2186 32
4307 1934 2666 2 1 13 45 47 11 265 2166 40
4308 1934 2666 1 2 12 46 48 11 283 2215 36
4309 1934 2666 1 2 12 46 48 13 259 2228 37
4310 1934 2666 2 1 13 45 47 14 272 2256 33
4311 1934 2634 1 2 12 46 48 11 225 1887 23
4312 1934 2634 2 1 13 45 47 11 292 2196 23
4313 1934 2634 2 1 13 45 48 13 292 2334 30
4314 1934 2634 1 2 12 46 48 1 269 2176 26
4315 1934 2321 2 1 13 45 47 11 268 2136 36
4316 1873 2389 1 2 12 46 48 11 285 2128 26
4317 1873 2389 1 2 12 46 48 13 272 2122 30
4318 1873 2351 1 2 12 46 48 3 297 2114 28
4319 1873 2351 1 2 12 . . . 259 . .
4320 1873 2351 2 1 13 . . . 313 . .
4321 1873 2351 2 1 13 . . . 271 . .
4322 1873 2351 2 2 12 . . . 282 . .
4323 1873 2378 1 2 12 46 48 11 269 2086 25
4324 1873 2378 1 2 12 46 48 11 282 1876 29
4325 1873 2378 1 2 12 46 48 1 247 1932 28
4326 1873 2378 1 2 12 46 48 3 239 1882 23
4327 1873 2378 1 2 12 . . . 268 . .
4328 1873 2378 2 1 13 45 48 11 279 2429 28
4329 1885 2651 2 1 13 45 48 12 247 1911 46
4330 1885 2309 2 1 13 45 48 12 315 2476 27
4331 1885 2309 1 2 12 46 48 11 288 2141 22
4332 1885 1812 2 1 13 . . . 303 . .
4333 1885 1812 2 1 13 45 47 14 265 2226 23
4334 1885 1812 2 1 13 45 47 13 271 1640 34
4335 1885 1812 2 1 13 45 47 14 302 2490 38
4336 1885 1812 1 2 12 46 48 1 291 1875 27
4337 1885 1994 2 1 13 . . . 309 . .
4338 1885 1994 1 2 12 46 48 11 291 2269 25
4339 1885 1994 2 1 13 45 48 12 263 2180 30
4340 1885 1994 1 2 12 46 48 3 304 2168 34
4341 1885 1962 1 2 12 46 48 3 293 2146 26
4342 1885 1962 2 1 13 45 48 1 284 2185 34
4343 1885 2195 1 2 12 46 48 1 279 1872 25
4344 1885 2195 2 1 13 45 47 13 327 2428 29
4345 1885 2086 2 1 13 . . . 329 . .
4346 1885 2086 1 1 . 45 . . . 2173 .
4347 1885 2086 2 1 13 45 47 12 321 2616 19
4348 1885 2086 2 1 13 45 47 14 272 2336 30
4349 1885 2086 2 1 13 45 47 11 332 2516 31
4350 1885 2086 1 2 12 46 48 3 302 2192 22
4351 1885 2086 2 1 13 45 48 12 306 2452 30
4352 1885 1986 2 1 13 45 47 14 313 2233 24
4353 1885 1986 2 1 13 45 47 11 337 2471 31
4354 1885 1986 1 2 12 46 48 1 298 2030 27
4355 1885 1986 2 1 13 45 48 11 373 2376 42
4356 1885 1986 2 1 13 45 47 11 334 1806 40
4357 1885 2206 1 2 12 46 48 3 288 2188 32
4358 1885 2206 1 2 12 46 48 3 284 1996 44
4359 1885 2206 1 2 12 46 48 12 277 2004 32
4360 1885 2206 2 1 13 . . . 316 . .
4361 1885 2206 2 1 13 45 47 14 291 2376 39
4362 1885 2206 1 2 12 46 48 1 279 2153 34
4363 2264 1937 2 1 13 45 47 14 231 2038 30
4364 2264 1937 1 2 12 46 48 1 281 2050 27
4365 2264 2180 2 1 13 45 47 13 306 2284 44
4366 2183 1938 1 2 12 46 48 1 299 1992 22
4367 2183 1938 1 2 12 46 48 3 287 2164 28
4368 2183 1938 2 1 13 45 47 11 269 2426 27
4369 2183 1938 1 2 12 46 48 11 318 2742 24
4370 2183 1938 1 2 12 46 48 12 303 2525 25
4371 2183 1938 1 2 12 46 48 1 278 2263 25
4372 2183 1940 2 1 13 45 48 1 277 2303 27
4373 2183 1940 1 2 12 46 48 13 279 2178 21
4374 2183 1940 1 2 12 46 48 12 273 1662 22
4375 2183 1908 1 2 12 46 48 12 285 2024 18
4376 2183 1908 2 1 13 45 48 12 311 2763 29
4377 2183 1908 2 1 13 45 48 11 308 2576 27
4378 2183 1908 1 2 12 46 48 1 291 1970 30
4379 2183 1908 1 2 . 46 . . . 2121 .
4380 2183 1910 1 2 12 46 48 1 276 2130 24
4381 2183 1910 2 1 13 45 48 11 303 2273 30
4382 2183 1910 1 2 12 46 48 12 273 2137 21
4383 2183 1910 2 1 13 45 47 11 298 2252 40
4384 2183 2177 2 1 13 45 47 13 250 1946 36
4385 2183 2177 1 2 12 46 48 1 284 2253 26
4386 2183 2177 1 2 12 46 48 1 308 2291 26
4387 2183 1979 2 1 13 45 47 12 328 2675 29
4388 2183 1979 1 2 12 46 48 11 271 2143 24
4389 2183 1979 1 2 12 46 48 1 300 2286 24
4390 2183 2142 2 1 13 45 47 14 303 2270 28
4391 2183 2142 2 1 13 45 47 15 336 2632 25
4392 2183 2142 1 2 12 46 48 1 300 2112 29
4393 2183 2142 1 2 12 46 48 1 318 2113 37
4394 2183 2142 1 2 12 46 48 11 331 2303 19
4395 2183 1980 1 2 12 46 48 1 302 2141 28
4396 2183 1980 2 1 13 45 47 15 297 2452 25
4397 2183 1980 2 1 13 45 47 12 347 1815 47
4398 2183 2175 2 1 13 45 47 13 281 2330 28
4399 1936 2277 2 1 13 45 47 13 290 2098 29
4400 1936 2277 1 2 12 46 48 13 295 1755 34
4401 1936 2277 2 1 13 45 47 13 298 2185 37
4402 1936 2277 1 2 12 46 48 1 239 1880 18
4403 1936 2661 1 2 12 46 48 3 309 2235 27
4404 1936 2661 2 1 13 . . . 287 . .
4405 1936 2661 2 1 13 45 47 13 310 2349 27
4406 1936 2391 2 1 13 45 47 12 296 1701 40
4407 1936 2391 1 2 12 46 48 1 295 1963 31
4408 1936 2391 1 2 12 46 48 13 250 1936 27
4409 1936 2499 1 2 12 46 48 1 304 2323 26
4410 1936 2362 2 1 13 45 47 14 326 2079 42
4411 1936 2362 1 2 12 46 48 13 286 2149 23
4412 1936 2352 2 1 13 . . . 289 . .
4413 1936 2554 1 2 12 46 48 1 298 2197 34
4414 1936 2554 1 2 12 46 48 12 282 1921 32
4415 1936 2554 1 2 12 46 48 1 288 2055 28
4416 1936 2554 1 2 12 46 48 11 261 2104 23
4417 1936 2554 1 2 12 46 48 13 281 2202 26
4418 1936 2554 1 2 12 46 48 13 293 2181 32
4419 1936 2564 1 2 12 46 48 1 260 2064 21
4420 1936 2564 1 2 12 46 48 13 249 1973 31
4421 1936 2564 2 1 13 . . . 288 . .
4422 1936 2564 1 2 12 46 48 13 305 2285 28
4423 1936 2564 2 1 13 45 47 13 260 2088 26
4424 1936 2564 1 2 12 46 48 1 271 1965 36
4425 1936 2347 1 2 12 46 48 13 290 2246 26
4426 1936 2347 2 1 13 45 48 11 277 1964 30
4427 1936 2347 1 2 12 46 48 11 326 2457 27
4428 1936 2347 2 1 13 45 47 13 291 2121 27
4429 1936 2347 2 1 13 45 47 11 249 1869 42
4430 1936 2340 1 2 12 46 48 11 280 2148 27
4431 1936 2340 2 1 13 45 47 13 304 2366 35
4432 1936 2340 2 1 13 45 47 14 259 2202 31
4433 1936 2340 2 1 13 45 47 11 261 2218 24
4434 1936 2340 2 1 13 45 47 11 305 2316 27
4435 1936 2340 1 2 12 46 48 11 239 1849 27
4436 1936 2448 2 1 13 45 47 13 305 2514 25
4437 1936 2448 1 2 12 46 48 1 279 2176 28
4438 1936 2448 2 1 13 45 47 14 288 1899 36
4439 1936 2448 2 1 13 45 48 11 277 2196 41
4440 1866 2302 2 1 13 45 47 12 303 2327 26
4441 1866 2302 1 2 12 46 48 3 296 2305 33
4442 1866 2482 1 2 12 46 48 11 291 1673 45
4443 1866 2664 2 1 13 45 47 13 304 2379 42
4444 1866 2664 2 1 13 45 47 14 232 2047 46
4445 1866 2664 2 1 13 45 47 15 279 2627 26
4446 1866 2455 2 1 13 45 47 12 292 2395 26
4447 1866 2455 2 1 13 45 47 14 274 2098 43
4448 1866 2455 2 1 13 45 47 14 293 2461 30
4449 1866 2455 2 1 13 45 47 14 281 2166 36
4450 1866 2455 2 1 13 45 47 11 281 2122 35
4451 1866 2455 2 1 13 45 47 13 294 2222 29
4452 1948 2558 1 2 12 46 48 13 273 2249 22
4453 1948 2558 2 1 13 45 47 11 269 2122 24
4454 1948 2558 2 1 13 45 47 11 242 1998 24
4455 1948 2285 2 1 13 45 47 12 282 2268 22
4456 1948 2266 2 1 13 45 47 13 239 2078 31
4457 1948 2266 2 1 13 45 47 15 319 2146 30
4458 1948 2266 1 2 12 46 48 13 262 1883 24
4459 1948 2543 2 1 13 45 47 13 260 2165 33
4460 1948 2300 2 1 13 45 47 11 299 1994 33
4461 1948 2300 2 1 13 . . . 314 . .
4462 1948 2300 1 2 12 46 48 13 205 1788 38
4463 1948 2300 2 1 13 45 47 14 290 2090 45
4464 1948 2300 1 2 12 46 48 3 211 1896 29
4465 1948 2300 1 2 12 46 48 1 272 2068 26
4466 1948 2357 1 2 12 46 48 1 255 1964 24
4467 1948 2357 1 2 12 46 48 1 290 1909 24
4468 1948 2393 2 1 13 45 47 14 255 2108 33
4469 1948 2393 1 2 12 46 48 1 282 2065 21
4470 1948 2393 2 1 13 45 47 11 275 2096 38
4471 1948 2393 2 1 13 45 47 13 238 2277 33
4472 1948 2593 2 1 13 45 47 12 285 2330 32
4473 1948 2593 2 1 13 45 47 13 285 2234 24
4474 1948 2593 2 1 13 45 47 13 260 2276 33
4475 1948 2593 1 2 12 46 48 3 282 2137 32
4476 1845 2464 1 2 12 46 48 3 266 2175 25
4477 1845 2369 1 2 12 46 48 3 255 2000 16
4478 1845 2369 1 2 12 46 48 1 277 2318 25
4479 1845 2369 2 1 13 45 47 14 279 2043 23
4480 1845 2369 1 2 12 46 48 1 291 2307 29
4481 1845 2369 2 1 13 45 47 13 302 2265 37
4482 1845 2550 2 1 13 45 47 12 286 2420 30
4483 1845 2550 1 2 12 46 48 1 255 2029 24
4484 1845 2550 2 1 13 45 47 15 287 2245 30
4485 1845 2550 1 2 12 46 48 1 265 1828 22
4486 1845 2487 2 1 13 45 47 14 267 1933 28
4487 1845 2487 1 2 12 46 48 1 275 1971 23
4488 1845 2487 1 2 12 46 48 1 237 1694 22
4489 1845 2282 2 1 13 45 47 13 261 2255 24
4490 2126 2552 1 2 12 46 48 1 313 2234 26
4491 2126 2552 1 2 12 46 48 13 293 2108 40
4492 2126 2552 2 1 13 45 47 14 305 2022 29
4493 2126 2552 2 1 13 . . . 337 . .
4494 2126 2349 2 1 13 45 47 12 238 2097 37
4495 2126 2349 2 1 13 45 47 11 277 1594 50
4496 2126 2349 2 1 13 45 47 15 241 2140 35
4497 2126 2320 1 2 12 46 48 1 292 1812 33
4498 2126 2320 1 2 12 46 48 1 268 1675 35
4499 2126 2320 2 1 13 45 47 14 289 1439 44
4500 2126 2331 1 2 12 46 48 1 266 2235 26
4501 2126 2331 2 1 13 45 47 15 333 2284 38
4502 2126 2331 2 1 13 45 47 13 301 2020 35
4503 2126 2331 1 2 12 46 48 1 329 2377 23
4504 2126 2331 2 1 13 45 47 13 316 2053 32
4505 2126 2331 1 2 12 46 48 11 292 2184 22
4506 2126 2331 1 2 12 46 48 3 309 2118 22
4507 2126 2331 1 2 12 46 48 1 276 1866 24
4508 2126 2382 2 1 13 45 47 13 256 2061 30
4509 2126 2382 1 2 12 46 48 12 231 2051 26
4510 2126 2382 2 1 13 45 47 12 310 2239 33
4511 2126 2382 1 2 12 46 48 1 247 1883 22
4512 2126 2339 2 1 13 45 47 11 351 2146 44
4513 2126 2339 2 1 13 . . . 304 . .
4514 2126 2339 2 1 13 45 47 13 303 2362 39
4515 2126 2339 2 1 13 45 47 13 349 2484 34
4516 1936 2574 1 2 12 46 48 11 260 1958 27
4517 1936 2574 1 2 12 46 48 13 275 2038 17
4518 1936 2574 2 1 13 45 47 12 340 2319 36
4519 1936 2574 1 2 12 46 48 11 265 1911 26
4520 2193 2050 2 1 13 45 47 11 272 1560 22
4521 2193 2050 2 1 13 45 47 11 313 2153 26
4522 2193 2050 2 1 13 45 . . 312 2514 .
4523 2193 2054 2 1 13 45 47 13 319 2552 33
4524 2193 2054 2 1 13 45 47 11 315 2073 34
4525 2193 2054 1 2 12 . . . 160 . .
4526 2193 2054 2 1 13 45 47 13 309 2273 26
4527 2193 2054 1 2 12 46 48 13 241 1665 21
4528 2193 1949 1 2 12 46 48 1 261 1907 32
4529 2193 1949 2 1 13 45 47 15 289 1966 31
4530 2193 1831 2 1 13 45 47 15 278 2233 21
4531 2193 1831 1 2 12 46 48 12 217 2013 24
4532 2193 2205 2 1 13 45 47 12 303 2372 33
4533 2193 2205 1 2 12 46 48 13 303 2050 29
4534 2193 2205 2 1 13 45 47 13 339 2074 35
4535 2193 2205 2 1 13 45 47 15 266 1957 31
4536 2193 2205 2 1 13 45 47 11 301 1884 37
4537 2193 2084 2 1 13 45 47 13 281 2182 27
4538 2193 2084 1 2 12 46 48 1 239 1923 25
4539 2193 2084 1 2 12 46 48 11 290 2174 31
4540 2193 2084 2 1 13 45 47 15 293 2282 32
4541 2193 1864 2 1 13 45 47 13 276 2248 28
4542 2193 1864 1 2 12 46 . . 247 1992 .
4543 2193 2169 1 2 12 46 48 1 276 1860 27
4544 2193 2169 2 1 13 45 47 11 292 1992 18
4545 2193 2169 2 1 13 45 47 13 287 2259 24
4546 2193 2169 1 2 12 46 48 12 271 2073 23
4547 2193 2044 1 2 12 46 48 13 228 1972 23
4548 2193 2044 1 2 12 46 48 1 297 2014 29
4549 2193 2143 1 2 12 46 48 13 268 2129 30
4550 2193 2143 1 2 12 46 48 1 314 2111 27
4551 2193 2143 1 2 12 46 48 3 285 1910 25
4552 2193 2143 2 1 13 45 47 11 294 2319 26
4553 2193 2143 2 1 13 45 47 11 347 2502 25
4554 2193 2143 1 2 12 46 48 1 279 2039 33
4555 2193 2143 2 1 13 45 47 14 345 2290 36
4556 2193 2025 1 2 12 46 48 12 324 2246 38
4557 2193 2025 2 1 13 45 47 15 279 2067 23
4558 2193 2025 1 2 12 46 48 1 287 1894 22
4559 1955 2258 2 1 13 . . . 323 . .
4560 1955 2258 2 1 13 45 47 11 285 2369 24
4561 1955 1983 1 2 12 46 48 13 289 2366 44
4562 1955 1983 2 1 13 45 47 11 273 2293 29
4563 1955 1983 2 1 13 45 47 11 252 1308 49
4564 1955 1983 2 1 13 45 47 12 280 2311 31
4565 1955 1858 2 1 13 45 47 11 272 1518 41
4566 1955 1858 1 2 12 46 48 1 299 2081 33
4567 1955 1858 2 1 13 . . . 270 . .
4568 1955 1858 1 2 12 46 48 13 312 1727 47
4569 1955 1858 1 2 12 46 48 12 289 2224 35
4570 1955 1911 1 2 12 46 48 1 298 2409 33
4571 1955 1911 2 1 13 45 47 11 285 2512 24
4572 1955 1911 1 2 12 46 48 11 313 1537 45
4573 1955 1911 2 1 13 45 47 11 314 2322 23
4574 1955 2081 2 1 13 45 47 12 343 1891 45
4575 1955 2081 1 2 12 46 48 3 306 2314 32
4576 1955 2081 1 2 12 46 48 13 280 2044 18
4577 1955 2138 2 1 13 45 47 13 310 2335 29
4578 1955 2138 1 2 12 46 48 11 362 2491 26
4579 1955 2138 1 2 12 46 48 12 339 2143 26
4580 1955 2138 2 1 13 . . . 299 . .
4581 1955 2138 2 1 13 45 47 11 302 2301 37
4582 1955 2138 1 2 12 46 48 1 340 2283 27
4583 1955 2138 1 2 12 46 48 11 277 2316 27
4584 1958 1985 1 2 12 46 48 13 322 2098 30
4585 1958 1985 1 2 12 46 48 1 306 2034 33
4586 1958 1985 2 1 13 45 47 11 294 2248 25
4587 1958 1985 1 2 12 46 48 1 242 1667 38
4588 1958 1950 1 2 12 46 48 3 276 2217 28
4589 1958 1950 1 2 12 46 48 1 282 2087 29
4590 1958 1950 2 1 13 45 47 14 241 1961 28
4591 1958 1950 2 1 13 45 47 15 285 2086 27
4592 1958 1950 2 1 13 45 47 12 243 2233 22
4593 1958 1951 2 1 13 45 47 14 279 2046 36
4594 1958 1951 2 1 13 45 47 14 289 2062 25
4595 1958 1951 1 1 13 . . . 314 . .
4596 1958 1951 1 2 12 46 48 1 315 2012 26
4597 1958 1951 2 1 13 45 47 12 319 1857 40
4598 1958 1951 1 2 12 46 48 3 273 1950 28
4599 1958 1951 2 1 13 45 47 12 288 2146 23
4600 1958 2112 1 2 12 46 48 3 275 2142 26
4601 1958 2112 1 2 12 46 48 1 260 2258 27
4602 1958 2112 1 2 12 46 48 11 267 2079 29
4603 1958 2112 1 2 12 46 48 13 279 1917 36
4604 1958 2112 2 1 13 45 47 11 301 1563 46
4605 1958 2112 2 1 13 45 47 11 270 2352 25
4606 1958 2112 2 1 13 45 47 14 283 2104 23
4607 1958 2112 1 2 12 46 48 3 277 2187 28
4608 1958 2112 2 1 13 45 47 14 252 2163 28
4609 1958 2112 2 1 13 45 47 14 321 1455 35
4610 1958 1926 1 2 12 46 48 13 309 1971 35
4611 1958 1926 2 1 13 . . . 291 . .
4612 1958 1926 1 2 12 46 48 11 292 1796 40
4613 1958 1926 1 2 12 46 48 1 300 2138 31
4614 1958 1992 1 2 12 46 48 12 290 2081 27
4615 1958 1992 1 2 12 46 48 1 274 1998 24
4616 1958 1992 1 2 12 46 48 1 284 2144 27
4617 1958 2210 2 1 13 45 48 11 269 2225 24
4618 1958 2210 1 2 12 46 48 3 266 2250 24
4619 1958 2210 1 2 12 46 48 12 253 1951 26
4620 1958 2210 1 2 12 . . . 312 . .
4621 1958 2210 1 2 12 . . . 232 . .
4622 1958 2210 1 2 12 . . . 258 . .
4623 1958 1894 1 2 12 46 48 11 289 2079 24
4624 1958 1894 2 1 13 45 47 12 294 2256 29
4625 1958 1894 2 1 13 . . . 223 . .
4626 1958 1855 1 2 12 . . . 280 . .
4627 1958 1855 1 2 12 46 48 11 307 2064 26
4628 1958 1855 2 1 13 45 47 11 288 2082 30
4629 1958 1855 1 2 12 46 48 1 303 1903 35
4630 1958 1855 2 1 13 45 47 12 308 1742 41
4631 1958 1855 2 1 13 45 47 13 270 2141 26
4632 1958 1874 1 2 12 46 48 1 309 1584 40
4633 1958 1874 1 2 12 46 48 1 319 2150 31
4634 1958 1874 1 2 12 46 48 12 319 2480 37
4635 1958 1874 1 2 12 46 48 12 300 2217 24
4636 1958 1874 1 2 12 . . . 323 . .
4637 1958 1874 2 1 13 45 47 15 279 2187 33
4638 2053 2125 1 2 12 46 48 11 261 2073 21
4639 2053 2125 2 1 13 45 47 15 293 1934 41
4640 2053 2125 2 1 13 45 47 12 320 2269 23
4641 2053 2094 1 2 12 46 48 13 297 1777 25
4642 2053 2237 1 2 12 46 48 11 258 1852 22
4643 2053 2237 1 2 12 46 48 1 288 2074 24
4644 2053 2237 1 2 12 46 48 13 278 1732 37
4645 2053 2237 1 2 12 46 48 12 280 1891 29
4646 2053 2237 2 1 13 45 47 11 315 2051 41
4647 2080 2017 2 1 13 45 47 13 225 2029 32
4648 2080 2017 1 2 12 46 48 3 285 1921 30
4649 2080 2017 1 2 12 46 48 13 288 2101 28
4650 2080 2017 2 1 13 45 47 11 274 2045 30
4651 2080 2017 2 1 13 45 47 11 295 2477 25
4652 2080 1997 1 2 12 46 48 13 333 2472 28
4653 2080 1997 2 1 13 45 47 13 339 2273 32
4654 2080 1997 2 1 13 45 47 13 293 2091 38
4655 2080 1997 1 2 12 46 48 12 305 2110 37
4656 2080 1997 2 1 13 45 47 13 318 2015 40
4657 2080 1997 1 2 12 46 48 12 233 1841 40
4658 2080 2186 2 1 13 45 47 11 286 2088 27
4659 2080 2186 1 2 12 46 48 12 307 1996 27
4660 2080 2192 2 1 13 45 47 12 291 1657 54
4661 2080 2192 2 1 13 45 47 14 286 1959 36
4662 2080 2192 1 2 12 46 48 13 304 2070 26
4663 2080 2192 1 2 12 46 48 3 294 2248 31
4664 2080 2192 1 2 12 46 48 1 305 2407 27
4665 2080 2252 2 1 13 45 47 13 279 2224 40
4666 2080 2252 2 1 13 45 47 13 306 1868 45
4667 2080 2252 1 2 12 46 48 1 318 2584 9
4668 2080 2252 2 1 13 45 47 11 315 2184 41
4669 2080 2252 2 1 13 45 47 11 264 2099 46
4670 2080 2252 1 2 12 46 48 1 282 2294 25
4671 2080 2252 1 2 12 46 48 3 212 1750 40
4672 2080 2252 1 2 12 46 48 12 307 2417 33
4673 2080 2079 1 2 12 46 48 13 217 1791 23
4674 2080 2079 2 1 13 45 47 15 249 1704 17
4675 2080 2079 2 1 13 45 47 13 290 2070 24
4676 2080 2133 1 2 12 46 48 1 333 2171 31
4677 2080 2133 2 1 13 45 47 12 343 2450 33
4678 2080 1907 1 2 12 46 48 1 290 2484 24
4679 2080 1907 1 2 12 46 48 3 282 2070 20
4680 2080 1907 2 1 13 45 47 13 295 2355 27
4681 2080 1907 2 1 13 45 47 11 314 2427 23
4682 2080 1907 2 1 13 45 47 13 300 2357 25
4683 2080 1907 2 1 13 45 47 13 307 2357 32
4684 2080 1907 2 1 13 45 47 15 292 2162 26
4685 2080 2096 2 1 13 45 47 11 296 2686 30
4686 2080 2096 2 1 13 45 47 14 283 2596 32
4687 2080 2096 2 1 13 45 47 14 272 1597 20
4688 2080 2096 2 1 13 45 47 13 285 2561 27
4689 2080 2096 2 1 13 45 47 12 299 2311 28
4690 2080 2029 1 2 12 46 48 11 267 2220 32
4691 2080 2029 1 2 12 46 48 1 287 2225 24
4692 2080 2029 2 1 13 45 47 13 305 2523 29
4693 2080 2029 2 1 13 45 47 14 309 1336 48
4694 2080 2029 2 1 13 45 47 14 314 2619 29
4695 2080 2029 2 1 13 45 47 14 315 2190 34
4696 2080 2209 1 2 12 46 48 12 257 1988 25
4697 2080 2209 1 2 12 46 48 13 246 1589 24
4698 2080 2209 2 1 13 45 47 11 287 1855 43
4699 2080 2209 1 2 12 46 48 3 256 2009 19
4700 2080 2209 1 2 12 46 48 12 282 2170 33
4701 2080 2209 1 2 12 46 48 1 276 2031 25
4702 2080 2209 2 1 13 45 47 12 305 2289 36
4703 2080 2091 1 2 12 46 48 13 290 2044 27
4704 2080 2091 1 2 12 46 48 12 314 1744 31
4705 2080 2091 2 1 13 45 47 12 289 1810 37
4706 2080 2091 1 2 12 46 48 1 282 2245 26
4707 2080 2091 1 2 12 46 48 12 257 2166 28
4708 2076 2135 2 1 13 . . . 319 . .
4709 2076 2135 2 1 13 45 47 15 321 2182 33
4710 2076 2135 1 2 12 46 48 1 322 1891 40
4711 2076 2135 1 2 12 46 48 1 273 1877 46
4712 2076 2135 2 1 13 . . . 308 . .
4713 2076 2135 1 2 12 46 48 1 332 2251 31
4714 2076 1916 1 2 12 46 48 1 295 2008 31
4715 2076 2218 2 1 13 45 47 14 295 2410 37
4716 2076 2218 2 1 13 45 47 13 259 1767 40
4717 2076 2218 1 2 12 46 48 1 304 2253 31
4718 2076 2218 2 1 13 45 47 14 294 1911 50
4719 2076 1853 2 1 13 45 47 13 344 2552 33
4720 2076 1853 2 1 13 45 47 13 311 2175 36
4721 2076 1853 2 1 13 45 47 15 315 1624 53
4722 2076 1853 2 1 13 45 47 11 323 1582 53
4723 2076 1853 2 1 13 . . . 311 . .
4724 1825 1975 2 1 13 45 47 12 322 2542 29
4725 1825 1975 2 1 13 . . . 190 . .
4726 1825 1975 1 2 12 46 48 3 271 2270 21
4727 1825 1975 1 2 12 46 48 1 276 2236 33
4728 1825 1975 2 1 13 . . . 292 . .
4729 1825 1975 2 1 13 . . . 232 . .
4730 1825 2016 1 2 12 . . . 302 . .
4731 1825 2016 2 1 13 45 47 15 175 1741 35
4732 1825 2016 2 1 13 45 47 13 284 2351 30
4733 1825 2016 1 2 12 46 48 13 315 2122 41
4734 1825 2016 2 1 13 45 47 11 294 1378 46
4735 1825 1981 2 1 13 45 47 11 296 1963 45
4736 1825 1981 1 2 12 46 48 1 298 2360 27
4737 1825 1981 1 2 12 46 48 3 254 2231 26
4738 1825 2222 1 2 12 46 48 12 257 1986 23
4739 1825 2222 1 2 12 . . . 261 . .
4740 1825 2222 2 1 13 45 47 14 295 2156 38
4741 1825 2222 2 1 13 45 47 13 297 1443 32
4742 1825 2222 1 2 12 46 48 1 255 2224 23
4743 1825 2222 2 1 13 45 47 12 318 2290 35
4744 1825 2009 1 2 12 . . . 298 . .
4745 1825 2009 1 2 12 46 48 3 303 2320 34
4746 1825 2009 2 1 13 . . . 295 . .
4747 1825 2009 2 1 13 . . . 351 . .
4748 1825 1808 2 1 13 . . . 288 . .
4749 1825 1808 1 2 12 46 48 1 302 2328 31
4750 1825 1808 2 1 13 . . . 315 . .
4751 1825 1808 2 1 13 45 47 13 263 1939 36
4752 1825 1808 2 1 13 45 47 13 239 1771 36
4753 1825 2157 2 1 13 45 47 12 288 1487 50
4754 1825 2251 2 1 13 . . . 340 . .
4755 1825 2251 1 2 12 46 . . 307 1690 .
4756 1825 1813 1 2 12 46 48 3 268 2250 25
4757 1825 2014 1 2 12 46 48 3 302 2316 22
4758 1825 2014 2 1 13 45 47 12 353 2131 36
4759 2118 2052 1 2 12 46 48 12 277 2221 21
4760 2118 2052 2 1 13 45 47 13 269 2107 27
4761 2118 2159 2 1 13 . . . 337 . .
4762 2118 2159 2 1 13 45 47 14 334 2301 38
4763 2262 1943 2 1 13 45 47 13 319 2173 23
4764 2262 1943 2 1 13 45 47 11 287 2284 35
4765 2262 2241 2 1 13 . . . 338 . .
4766 2262 2026 2 1 13 45 47 11 305 2431 31
4767 2262 2026 2 1 13 45 47 12 322 2801 28
4768 2262 2260 2 1 13 45 47 14 269 1948 32
4769 2262 1887 1 2 12 46 48 11 273 2187 36
4770 2262 1887 1 2 12 46 48 1 257 2072 22
4771 2262 1887 2 1 13 45 47 13 312 2374 39
4772 2262 1887 1 2 12 46 48 3 273 2213 29
4773 2262 1959 1 2 12 46 48 1 319 2154 30
4774 2262 1959 2 1 13 45 47 12 234 2101 22
4775 2262 1875 1 2 12 46 48 3 265 2223 29
4776 2262 1875 2 1 13 45 47 12 320 2488 40
4777 2262 1875 2 1 13 45 47 12 289 2440 33
4778 2262 1875 2 1 13 45 47 14 314 2671 26
4779 2147 2188 1 2 12 46 48 13 125 1263 32
4780 2147 2161 1 2 12 46 48 3 258 1863 23
4781 2147 2161 2 1 13 . . . 313 . .
4782 2147 2181 1 2 12 46 48 3 294 2238 31
4783 2147 2181 1 2 12 46 48 1 304 2137 39
4784 2147 2181 2 1 13 45 47 11 295 1750 26
4785 2147 2181 1 2 12 46 . . 297 2191 .
4786 2147 2181 2 1 13 45 47 13 266 1635 48
4787 2147 2181 1 2 12 . . . 237 . .
4788 1972 1856 2 1 13 45 47 11 302 2271 39
4789 1972 1856 1 2 12 46 48 1 307 2380 35
4790 1972 1856 1 2 12 46 48 1 291 2262 22
4791 1972 1856 2 1 13 45 47 13 320 2130 42
4792 1972 1856 2 1 13 45 47 13 298 1576 43
4793 1972 2036 1 2 12 46 48 1 276 2074 32
4794 1972 2036 1 2 12 46 48 1 275 2091 29
4795 1972 2036 1 2 12 46 48 1 274 1968 23
4796 1972 1921 2 1 13 45 47 12 305 2584 31
4797 1972 2001 1 2 12 . . . 290 . .
4798 1972 2001 2 1 13 . . . 290 . .
4799 1972 2001 1 2 12 46 48 12 306 1747 37
4800 1972 2001 1 2 12 46 48 13 289 2016 31
4801 1972 2097 2 1 13 45 47 11 301 2534 28
4802 1972 2068 2 1 13 . . . 292 . .
4803 1972 2068 1 2 12 46 48 1 172 1679 40
4804 1972 2068 2 1 13 . . . 347 . .
4805 1972 2068 2 1 13 45 47 12 280 1484 46
4806 1972 1929 1 2 12 46 48 13 267 2163 27
4807 1972 1929 2 1 13 45 47 13 299 2170 33
4808 1972 1929 2 1 13 45 47 13 280 1681 53
4809 1972 1929 2 1 13 45 47 13 313 1886 36
4810 1972 1929 2 1 13 45 47 13 289 1975 34
4811 1972 2102 1 2 12 46 48 11 305 2358 31
4812 1972 1819 2 1 13 45 47 12 289 2210 32
4813 1972 1819 1 2 12 46 48 12 259 2084 25
4814 1972 1819 2 1 13 45 47 12 309 2410 26
4815 1972 1814 1 2 12 46 48 11 312 1852 44
4816 1972 1814 2 1 13 45 47 14 317 1891 52
4817 1972 2197 2 1 13 45 47 11 314 2459 24
4818 1972 2197 1 2 12 46 48 13 295 2241 22
4819 1972 2197 1 2 12 46 48 13 300 2076 19
4820 2039 2058 2 1 13 45 47 13 303 1798 48
4821 2039 2058 2 1 13 . . . 239 . .
4822 2039 2145 2 1 13 45 47 14 277 1937 48
4823 2039 2145 2 1 13 45 47 14 344 2374 43
4824 2039 2145 1 2 12 46 48 1 286 2264 29
4825 2039 2024 2 1 13 45 48 12 287 1739 47
4826 2039 2024 2 1 13 45 47 15 299 2375 28
4827 2039 2024 2 1 13 45 47 11 259 2167 41
4828 2039 2024 1 2 12 . . . 316 . .
4829 2039 2024 2 1 13 45 47 11 255 2066 38
4830 2039 2122 2 1 13 . . . 281 . .
4831 2039 2122 2 1 13 45 48 11 297 2154 32
4832 2039 2122 1 2 12 46 48 3 271 2193 26
4833 2039 2122 2 1 13 45 47 14 269 2029 27
4834 2039 2122 2 1 13 45 47 13 287 2290 28
4835 2039 2122 2 1 13 45 47 11 268 1733 43
4836 2039 2122 2 1 13 45 47 15 290 2337 35
4837 2039 2122 2 1 13 . . . 293 . .
4838 2212 1842 2 1 13 45 47 11 325 2466 33
4839 2212 1977 1 2 12 46 48 12 314 2333 28
4840 2212 1851 2 1 13 45 47 14 346 2610 36
4841 2212 2152 1 2 12 46 48 3 314 2211 26
4842 2212 2152 2 1 13 45 47 12 306 2194 37
4843 2212 1939 2 1 13 45 48 1 299 2399 28
4844 2212 1939 2 1 13 45 47 13 330 1882 37
4845 2212 2165 2 1 13 . . . 315 . .
4846 2212 2165 1 2 12 46 48 1 254 1744 30
4847 2212 2165 2 1 13 45 48 12 302 2030 41
4848 2212 1896 1 2 12 . . . 320 . .
4849 2212 1998 2 1 13 45 48 11 337 2654 28
4850 2212 1998 1 2 12 46 48 1 298 2157 32
4851 2212 1998 2 1 13 45 47 12 315 2354 41
4852 2018 2158 1 2 12 46 48 1 279 2312 29
4853 2018 2158 2 1 13 45 47 11 314 2587 31
4854 2018 2158 1 2 12 46 48 12 321 2373 28
4855 2018 2158 1 2 12 46 48 1 317 2441 29
4856 2018 1846 1 2 12 46 48 11 293 2110 39
4857 2018 1846 2 1 13 45 47 12 305 1634 23
4858 2018 1854 2 1 13 45 47 14 318 2727 30
4859 2018 1854 1 2 12 46 48 1 295 2398 30
4860 2018 1854 1 2 12 46 48 1 256 2229 35
4861 2018 1854 1 2 12 46 48 3 310 2419 29
4862 2018 2062 2 1 13 45 47 14 303 2548 34
4863 2018 2012 1 1 13 . . . 286 . .
4864 2018 2012 2 1 13 45 47 11 306 2342 30
4865 2018 2012 1 2 12 46 48 1 305 2358 26
4866 2018 2012 2 1 13 45 47 14 313 2400 33
4867 2018 2038 2 1 13 45 48 13 332 2461 33
4868 2018 2038 2 1 13 45 47 13 301 2300 33
4869 2018 2149 2 1 13 45 47 11 263 1949 33
4870 2018 2149 2 1 13 45 47 13 339 2342 45
4871 1833 1807 1 2 12 46 48 3 302 2214 26
4872 1833 1807 2 1 13 45 47 13 277 2338 24
4873 1833 1807 1 2 12 46 48 1 301 2237 31
4874 1833 1807 1 2 12 46 48 3 265 2164 19
4875 1833 1807 1 2 12 46 48 1 276 2361 22
4876 1833 2027 1 2 12 46 48 12 285 2068 23
4877 1833 2027 1 2 12 46 48 1 297 2226 24
4878 1833 2027 2 1 13 45 47 14 305 2265 40
4879 1833 2027 1 2 12 46 48 3 248 1893 28
4880 1833 2027 1 2 12 46 48 3 272 1637 30
4881 1833 2176 1 2 12 46 48 1 290 2126 28
4882 1833 2176 1 2 12 46 48 3 269 2106 22
4883 1833 2176 2 1 13 45 47 12 291 2352 25
4884 1850 2255 2 1 13 45 47 11 312 2161 42
4885 1850 1843 1 2 12 46 48 3 326 2283 33
4886 1850 2256 2 1 13 45 47 14 331 2511 41
4887 1850 1817 2 1 13 45 47 14 313 2229 44
4888 1850 1817 2 1 13 . . . 329 . .
4889 1850 1817 1 2 12 . . . 275 . .
4890 1850 1817 2 1 13 . . . 352 . .
4891 1850 1834 2 1 13 45 47 11 335 2456 38
4892 1850 1834 2 1 13 45 48 12 306 2411 32
4893 1850 1834 2 1 13 45 48 1 315 1794 40
4894 1850 1834 1 2 12 46 48 12 323 2182 29
4895 1850 1834 2 1 13 45 48 12 246 2094 36
4896 1850 1914 1 2 12 46 48 13 344 2644 35
4897 1850 1914 1 2 12 46 48 1 277 2060 23
4898 1850 1914 1 2 12 46 48 3 338 2506 23
4899 1850 2191 1 2 12 46 48 1 326 1735 37
4900 1850 2191 1 2 12 46 48 1 346 2302 34
4901 1850 2030 1 2 12 46 48 13 319 2098 39
4902 1850 2030 2 1 13 45 48 3 338 2565 29
4903 1850 2100 2 1 13 45 48 1 286 2475 36
4904 1850 2100 2 1 13 . . . 290 . .
4905 2185 1947 1 2 12 . . . 298 . .
4906 2185 1947 1 2 12 46 48 13 280 2079 31
4907 2185 1947 2 1 13 45 47 14 361 2748 34
4908 2185 1947 1 2 12 46 48 11 303 2253 23
4909 2185 1897 1 2 12 46 48 12 308 2205 28
4910 2185 1897 2 1 13 45 47 14 332 2401 33
4911 2185 1897 2 1 13 45 48 1 253 2002 33
4912 2185 1883 1 2 12 46 48 1 303 2290 28
4913 2185 1883 1 2 12 46 48 13 266 1774 38
4914 2185 1982 2 1 13 45 48 12 299 2220 31
4915 2185 1982 2 1 13 45 47 14 356 2143 38
4916 2185 1993 1 2 12 . . . 311 . .
4917 2185 1993 2 1 13 45 48 1 329 2454 36
4918 2185 1993 1 2 12 46 48 1 294 2281 24
4919 2185 2146 2 1 13 45 48 3 326 1755 33
4920 2185 2534 2 1 13 45 47 13 288 2216 34
4921 2185 2534 2 1 13 45 48 13 307 2283 32
4922 2185 2534 2 1 13 45 48 3 286 1796 37
4923 2220 1886 2 1 13 45 47 12 335 2942 24
4924 2220 1886 1 2 12 46 48 12 273 2169 21
4925 2220 1886 2 1 13 45 47 13 292 2478 24
4926 2220 2148 1 2 12 46 48 1 226 2176 27
4927 2220 2148 2 1 13 45 47 14 308 2406 24
4928 2204 1871 1 2 12 . . . 278 . .
4929 2204 1871 1 2 12 46 48 12 269 2119 40
4930 2204 2002 2 1 13 45 48 1 288 1901 36
4931 2204 2115 1 2 12 46 48 11 277 2213 31
4932 2204 2115 1 2 12 46 48 12 283 2121 19
4933 2204 1838 1 2 12 46 48 13 247 1920 28
4934 2204 2131 2 1 13 45 48 12 297 1890 29
4935 2204 2131 1 2 12 46 48 1 270 2227 29
4936 2204 2131 1 2 12 46 48 1 291 1601 42
4937 2204 2131 1 2 12 . . . 290 . .
4938 2204 2131 1 2 12 . . . 271 . .
4939 2204 2131 1 2 12 46 48 1 272 1432 45
4940 2204 2141 2 1 13 . . . 233 . .
4941 2204 2141 2 1 13 45 48 11 290 2187 43
4942 2204 2141 1 2 12 46 48 13 268 1549 39
4943 2204 2250 2 1 13 45 47 14 304 1770 49
4944 2204 1852 1 2 12 . . . 230 . .
4945 2204 1852 1 2 12 46 48 13 285 2075 40
4946 2204 1852 2 1 13 45 48 3 289 2071 40
4947 2204 1852 2 1 13 45 47 11 322 2356 36
4948 2204 1852 2 1 13 45 47 14 248 2092 44
4949 2204 2573 2 1 13 45 47 14 303 2376 42
4950 2204 2407 2 1 13 45 47 11 296 2365 31
4951 2204 2407 2 1 13 . . . 311 . .
4952 2204 2407 1 2 12 46 48 11 294 2197 37
4953 2204 2407 2 1 13 45 48 1 301 2598 36
4954 2204 2407 1 2 12 46 48 1 243 1882 34
4955 2204 2407 2 1 13 . . . 305 . .
4956 2204 2407 1 2 12 46 48 12 234 2018 28
4957 2204 2407 2 1 13 45 47 11 309 2582 36
4958 2204 2663 2 1 13 . . . 254 . .
4959 2204 2522 2 1 13 . . . 304 . .
4960 2204 2426 2 1 13 45 . . 327 2091 .
4961 2204 2426 2 1 13 . . . 318 . .
4962 2204 2426 2 1 13 45 48 13 255 1913 49
4963 2204 2426 2 1 13 45 48 1 266 1859 43
4964 2204 2426 1 2 12 46 48 3 267 2112 29
4965 2233 2551 2 1 13 45 47 14 315 2079 56
4966 2233 2551 2 1 13 45 47 12 291 2204 44
4967 2233 2551 1 2 12 46 48 12 242 2031 23
4968 2233 2551 2 1 13 45 48 13 235 2053 31
4969 2233 2581 2 1 13 45 47 11 300 2180 43
4970 2233 2581 1 2 12 46 48 13 281 1971 36
4971 2233 2581 1 2 12 46 48 13 255 1779 31
4972 2233 2549 1 2 12 46 48 1 261 1982 28
4973 2233 2549 2 1 13 . . . 229 . .
4974 2233 2549 2 1 13 . . . 259 . .
4975 2233 2535 2 1 13 45 47 12 253 2128 34
4976 2233 2535 1 2 12 46 48 11 249 1930 25
4977 2233 2535 1 2 12 46 48 1 241 2012 30
4978 2233 2457 2 1 13 45 48 3 252 1393 37
4979 2233 2457 1 2 12 46 48 11 270 1945 44
4980 2233 2457 2 1 13 45 48 3 241 2082 29
4981 2061 2635 2 1 13 45 48 12 243 2198 30
4982 2061 2408 1 2 12 46 48 13 286 1912 41
4983 1906 2546 1 2 12 46 48 12 324 1805 30
4984 2061 2399 2 1 13 45 48 12 251 2276 30
4985 2061 2399 2 1 13 45 47 12 277 1921 43
4986 2061 2399 1 2 12 46 48 1 229 2362 28
4987 2061 2399 1 2 12 46 48 11 289 2036 29
4988 2061 2578 2 1 13 45 47 14 304 2492 31
4989 2061 2578 1 2 12 46 48 11 278 2031 25
4990 2061 2578 1 2 12 46 48 13 307 2260 21
4991 2061 2578 2 1 13 45 47 11 316 2549 37
4992 2061 2587 1 2 12 46 48 1 298 2205 27
4993 2061 2587 1 2 12 46 48 11 283 1700 30
4994 2061 2587 1 2 12 46 48 1 270 1975 26
4995 2061 2587 2 1 13 45 48 11 300 2402 27
4996 2061 2540 1 2 12 46 48 1 256 1924 38
4997 2061 2540 2 1 13 45 47 15 267 2127 28
4998 2061 2553 1 2 12 46 48 12 271 2250 27
4999 2061 2363 1 2 . 46 48 3 . 1541 34
5000 2061 2363 2 1 13 45 47 13 323 1977 37
5001 2061 2395 2 1 13 45 47 11 287 1469 47
5002 2061 2395 1 2 12 46 48 1 233 1879 26
5003 2061 2316 1 2 . . . . . . .
5004 2061 2316 2 1 13 45 48 1 282 2443 29
5005 2061 2316 1 2 12 46 48 1 292 2149 32
5006 2061 2316 2 1 13 45 47 14 334 2207 46
5007 2061 2316 1 2 12 46 48 1 271 1909 27
5008 2061 2536 1 2 12 46 48 3 232 1990 23
5009 2061 2536 1 2 12 46 48 12 303 2347 21
5010 2061 2536 1 2 12 . . . 257 . .
5011 2061 2528 2 1 13 45 48 12 284 2421 29
5012 2061 2528 1 2 12 46 48 11 263 1801 16
5013 2061 2528 2 1 13 45 47 12 282 2182 30
5014 2103 2654 1 2 12 46 48 1 293 2223 33
5015 2103 2654 1 2 12 46 48 1 279 2245 29
5016 2103 2523 2 1 13 . . . 328 . .
5017 2103 2523 2 1 13 45 48 13 289 1686 51
5018 2103 2456 2 1 13 45 48 13 287 1608 45
5019 2103 2456 1 2 12 46 48 12 242 2012 26
5020 2103 2456 1 2 12 46 48 1 292 2141 24
5021 2103 2456 1 2 12 46 48 1 254 2028 26
5022 2103 2322 2 1 13 45 47 14 294 2163 36
5023 2103 2322 1 2 12 46 48 12 251 1816 30
5024 2103 2477 1 2 12 46 48 1 269 2065 27
5025 2103 2467 1 2 12 46 48 3 244 1988 31
5026 2103 2467 2 1 13 45 48 1 270 2009 39
5027 2103 2467 2 1 13 . . . 238 . .
5028 2103 2670 1 2 12 46 48 3 289 2108 30
5029 2093 2326 1 2 12 46 48 3 278 2248 26
5030 2093 2326 2 1 13 45 47 15 307 2239 30
5031 2093 2325 2 1 13 45 47 12 267 1971 39
5032 2093 2375 1 2 12 46 48 13 265 2103 27
5033 2093 2375 1 2 12 46 48 13 259 1788 29
5034 2093 2604 2 1 13 45 47 13 264 2019 33
5035 2093 2526 2 1 13 45 47 11 312 2488 29
5036 2093 2526 2 1 13 45 47 13 275 2268 36
5037 2093 2526 2 1 13 45 48 3 298 2083 34
5038 2093 2616 2 1 13 45 48 13 287 2158 38
5039 2093 2616 1 2 12 46 48 13 270 1999 26
5040 2093 2616 1 2 12 46 48 13 266 2060 23
5041 1920 2660 2 1 13 45 48 1 282 2443 30
5042 1920 2660 2 1 13 45 47 13 292 2081 24
5043 1920 2612 2 1 13 45 47 13 264 2023 24
5044 1920 2612 1 2 12 . . . 226 . .
5045 1920 2612 1 2 12 46 48 1 236 1997 23
5046 1920 2612 2 1 13 45 47 14 288 2113 38
5047 1920 2273 1 2 12 46 48 3 265 1958 23
5048 1920 2273 1 2 12 46 48 1 255 1870 23
5049 1920 2592 1 2 12 46 48 1 274 1987 23
5050 1920 2592 2 1 13 45 48 1 333 2124 35
5051 1920 2592 2 1 13 45 48 13 319 2144 37
5052 1920 2592 2 1 13 45 47 12 250 2385 21
5053 1920 2592 2 1 13 45 48 1 256 2120 31
5054 1920 2481 1 2 12 46 48 1 250 1933 34
5055 1920 2481 1 2 12 46 48 13 294 2046 31
5056 1920 2366 1 2 12 46 48 1 302 2247 26
5057 1920 2366 2 1 13 45 48 1 283 2170 26
5058 1920 2366 2 1 13 45 47 14 308 2255 20
5059 1920 2366 1 2 12 46 48 11 275 2189 23
5060 1920 2366 1 2 12 46 48 1 254 1977 27
5061 1920 2565 2 1 13 45 47 14 335 2570 34
5062 1920 2565 2 1 13 45 47 11 277 2116 22
5063 1920 2301 1 2 12 46 48 3 271 2163 30
5064 1920 2337 2 1 13 45 47 14 332 2287 42
5065 1920 2337 1 2 12 46 48 1 266 2102 30
5066 1920 2337 2 1 13 . . . 211 . .
5067 1920 2337 1 2 12 46 48 12 271 1688 42
5068 1920 2337 1 1 13 . . . 324 . .
5069 1920 2650 2 1 13 45 47 14 268 2261 31
5070 1920 2650 2 1 13 45 47 11 293 2044 41
5071 1920 2650 1 2 12 46 48 1 245 1907 26
5072 1920 2650 1 2 12 46 48 3 246 1927 29
5073 1920 2650 1 2 12 46 48 3 268 2158 32
5074 1920 2624 2 1 13 45 48 1 328 2141 42
5075 1920 2624 1 2 12 46 48 1 256 2128 27
5076 1920 2624 2 1 13 45 48 3 305 2436 35
5077 1920 2624 2 1 13 45 47 13 298 2235 23
5078 1920 2624 1 2 12 46 48 1 326 2352 26
5079 1920 2624 1 2 12 46 48 1 258 2106 24
5080 1888 2505 2 1 13 45 47 14 284 1858 48
5081 1888 2505 2 1 13 45 48 13 274 1395 46
5082 1888 2560 1 2 12 46 48 3 306 1849 26
5083 1888 2560 2 1 13 45 . . 304 1944 .
5084 1888 2450 1 2 12 46 48 11 286 1878 39
5085 1888 2450 2 1 13 45 47 14 289 2305 41
5086 1888 2314 1 2 12 46 48 1 291 2057 25
5087 1888 2314 2 1 13 45 47 14 276 2224 33
5088 1888 2297 1 2 12 46 48 13 275 2007 37
5089 1888 2297 2 1 13 45 48 13 257 1502 44
5090 1888 2297 2 1 13 . . . 301 . .
5091 1888 2297 1 2 12 46 48 13 214 1130 46
5092 1888 2297 1 2 12 46 48 3 278 1474 43
5093 1917 2531 2 1 13 45 48 12 280 2378 27
5094 1917 2531 1 2 12 46 48 3 287 1927 23
5095 1917 2308 1 2 12 46 48 12 264 1911 23
5096 1917 2501 1 2 12 46 48 13 307 2243 30
5097 1917 2501 1 2 12 46 48 3 277 2153 18
5098 1917 2507 1 2 12 46 48 1 240 1866 30
5099 1917 2507 2 1 13 45 47 11 279 1786 41
5100 1917 2479 1 2 12 46 48 11 296 2185 27
5101 1917 2479 2 1 13 45 47 14 281 2145 37
5102 1917 2479 2 1 13 45 47 12 284 2113 29
5103 1917 2479 1 2 12 46 48 1 247 1948 27
5104 1917 2346 2 1 13 45 47 14 292 2228 33
5105 1917 2396 1 2 12 46 48 13 268 1837 42
5106 1917 2396 1 2 12 46 48 12 278 2017 29
5107 1917 2396 1 2 12 46 48 12 274 2052 26
5108 1917 2562 1 2 12 46 48 1 251 2028 31
5109 1917 2562 1 2 12 46 48 11 295 1866 30
5110 1917 2562 1 2 12 46 48 1 293 1988 24
5111 1917 2562 2 1 13 45 47 14 282 2068 39
5112 1917 2445 2 1 13 45 48 1 280 1583 41
5113 1917 2445 1 2 12 46 48 11 257 1887 33
5114 1917 2445 1 2 12 46 48 3 272 2015 25
5115 1917 2401 2 1 13 . . . 290 . .
5116 1917 2618 1 2 12 46 48 12 266 2216 20
5117 1917 2618 1 2 12 46 48 11 261 1749 24
5118 1917 2642 2 1 13 45 47 11 301 2080 41
5119 1917 2642 1 2 12 46 48 12 258 1951 23
5120 1917 2642 2 1 13 . . . 286 . .
5121 1917 2642 1 2 12 46 48 1 291 2031 31
5122 1917 2642 1 2 12 46 48 3 249 1930 25
5123 1917 2652 1 2 12 46 48 12 254 1808 35
5124 1917 2652 1 2 12 46 48 1 274 1852 41
5125 1917 2652 2 1 13 45 47 11 259 1735 40
5126 1917 2652 2 1 13 . . . 298 . .
5127 2230 2319 1 2 12 46 48 1 222 1771 26
5128 2230 2268 2 1 13 45 47 11 283 2318 35
5129 2230 2268 1 2 12 46 48 1 302 2061 38
5130 2230 2268 1 2 12 46 48 1 315 2405 33
5131 2230 2449 2 1 13 45 48 3 284 2196 33
5132 2230 2476 2 1 13 . . . 264 . .
5133 2230 2476 2 1 13 45 47 14 250 2107 35
5134 2230 2619 1 2 12 46 48 1 262 2089 23
5135 2057 2419 2 1 13 45 48 13 316 2505 28
5136 2057 2419 2 1 13 45 48 1 182 2082 33
5137 2057 2419 1 2 12 . . . 203 . .
5138 2057 2465 1 2 12 46 48 11 245 1866 36
5139 2057 2465 1 2 12 46 48 11 290 2213 25
5140 2057 2465 1 2 12 46 48 11 261 2149 22
5141 2057 2293 2 1 13 45 47 11 279 2291 31
5142 2057 2293 1 2 12 . . . 273 . .
5143 2057 2293 1 2 12 46 48 3 272 2127 19
5144 2057 2293 2 1 13 45 48 1 269 2349 30
5145 2057 2440 2 1 13 45 47 11 280 2074 44
5146 2057 2440 1 2 12 46 48 12 238 1941 25
5147 2057 2410 2 1 13 45 48 1 273 2324 29
5148 2057 2410 1 2 12 46 48 1 304 2039 39
5149 2057 2510 1 2 12 46 48 1 269 1733 24
5150 2057 2510 2 1 13 45 47 11 279 1883 36
5151 2057 2510 2 1 13 45 47 11 291 2526 33
5152 2057 2510 2 1 13 . . . 268 . .
5153 2057 2510 2 1 13 45 47 11 258 1989 23
5154 2057 2313 1 2 12 46 48 12 256 1998 40
5155 2057 2313 2 1 13 45 48 1 257 2346 31
5156 2057 2579 2 1 13 . . . 304 . .
5157 2057 2579 2 1 13 45 47 14 294 2134 39
5158 2057 2579 1 2 12 46 48 13 268 2136 31
5159 2057 2415 1 2 12 46 48 12 231 1872 25
5160 2057 2415 1 2 12 46 48 12 255 2010 20
5161 2057 2415 1 2 12 46 48 11 263 2214 30
5162 2057 2415 2 1 13 . . . 258 . .
5163 1809 2386 2 1 13 45 48 3 288 2227 28
5164 1809 2444 1 2 12 46 48 1 284 2073 26
5165 1809 2444 1 2 12 46 48 1 304 2547 27
5166 1809 2444 1 2 12 . . . 199 . .
5167 1809 2444 1 2 12 46 48 11 267 2164 27
5168 1809 2406 1 2 12 46 48 3 285 2314 28
5169 1809 2607 1 2 12 46 48 3 274 2004 29
5170 1809 2364 1 2 12 46 48 1 286 2162 22
5171 1867 2575 1 2 12 46 48 1 245 2086 25
5172 1867 2575 2 1 13 . . . 298 . .
5173 1867 2575 1 2 12 46 . . 263 1901 .
5174 1867 2605 2 1 13 45 48 1 313 2104 33
5175 1867 2605 2 1 13 45 48 1 283 2029 34
5176 1867 2605 1 2 12 46 48 12 293 2061 25
5177 1867 2605 1 2 12 . . . 288 . .
5178 1867 2605 2 2 12 . . . 287 . .
5179 1867 2605 1 2 12 46 48 1 268 2074 32
5180 1867 2636 1 2 12 46 48 3 301 2134 22
5181 1867 2636 1 2 12 46 48 11 291 1938 47
5182 1867 2365 1 2 12 46 48 13 313 2011 40
5183 1867 2365 1 2 12 46 . . 278 2039 .
5184 1867 2365 1 2 12 46 48 1 297 2216 30
5185 1867 2365 1 2 12 46 48 1 286 2023 30
5186 1867 2365 1 2 12 46 48 11 295 2115 20
5187 1867 2671 1 2 12 46 48 3 254 1990 26
5188 1867 2671 2 1 13 45 47 15 329 2451 30
5189 1867 2671 2 1 13 45 47 13 261 2247 34
5190 1867 2671 1 2 12 46 48 1 264 2198 25
5191 1867 2671 1 2 12 46 48 3 278 2254 27
5192 1867 2614 1 2 12 46 48 11 290 1966 41
5193 1867 2614 2 1 13 45 47 11 305 2336 28
5194 1867 2614 1 2 12 46 48 1 286 2128 31
5195 1867 2614 2 1 13 45 47 13 292 2145 40
5196 1867 2614 2 1 13 45 47 11 325 2581 29
5197 1867 2614 1 2 12 46 48 11 308 2109 36
5198 1867 2614 2 1 13 45 48 1 288 2288 31
5199 1867 2676 2 1 13 45 48 1 299 2281 37
5200 1867 2329 2 1 13 45 47 11 286 1980 43
5201 2257 2413 1 2 12 46 48 1 277 2024 32
5202 2257 2372 2 1 13 45 47 14 284 2017 38
5203 2257 2625 2 2 12 . . . 290 . .
5204 2257 2625 2 1 13 . . . 342 . .
5205 2257 2625 2 1 13 . . . 319 . .
5206 2257 2625 2 2 12 . . . 291 . .
5207 2257 2673 1 2 12 46 48 12 262 1779 37
5208 2257 2673 2 1 13 45 48 11 302 2434 24
5209 2257 2673 1 2 12 46 48 1 274 2231 29
5210 2257 2673 2 1 13 45 48 3 322 2441 25
5211 2257 2582 2 2 12 . . . 270 . .
5212 2257 2582 1 2 12 46 48 11 319 2224 42
5213 2257 2582 2 1 13 45 47 15 287 1798 42
5214 2257 2289 1 2 12 46 48 13 258 2132 37
5215 2257 2289 2 1 13 . . . 314 . .
5216 2257 2289 1 2 12 46 48 3 263 2183 23
5217 2257 2289 2 1 13 . . . 297 . .
5218 2257 2471 1 2 12 46 48 11 280 2244 33
5219 2257 2471 2 1 13 . . . 322 . .
5220 2257 2471 1 2 12 46 48 12 244 2087 30
5221 2257 2471 1 1 13 . . . 291 . .
5222 2257 2417 2 1 13 . . . 286 . .
5223 2257 2417 2 1 13 45 47 11 315 2640 29
5224 2257 2417 1 2 12 46 48 1 244 1853 31
5225 2257 2417 1 2 12 46 48 1 277 2207 29
5226 2257 2417 2 1 13 45 47 14 290 2214 35
5227 2257 2474 2 1 13 45 47 12 267 2166 38
5228 2257 2400 2 1 13 . . . 304 . .
5229 2121 2603 1 2 12 46 . . 293 2037 .
5230 2121 2603 2 1 13 45 48 12 278 1976 26
5231 2121 2603 2 1 13 45 47 14 327 2412 22
5232 2121 2603 2 1 13 45 48 13 325 2501 31
5233 1906 2492 1 2 12 46 48 1 250 1796 43
5234 1906 2492 1 2 12 46 48 13 243 1842 25
5235 1906 2492 2 1 13 45 48 3 256 2187 28
5236 1906 2492 1 2 12 46 48 11 264 2006 23
5237 1906 2437 1 2 12 . . . 258 . .
5238 1906 2437 1 2 12 46 48 13 248 1981 21
5239 1906 2475 2 1 13 45 47 11 271 2322 27
5240 1906 2475 2 1 13 45 48 3 299 2299 30
5241 1906 2299 1 2 12 46 48 13 286 2005 31
5242 1906 2299 1 2 12 46 48 1 271 1985 32
5243 1906 2563 1 2 12 46 48 13 258 1907 18
5244 1906 2563 1 2 12 46 48 1 254 1834 24
5245 1906 2563 1 2 12 46 48 12 239 1751 19
5246 1906 2608 1 2 12 46 48 1 280 1767 22
5247 1906 2608 1 2 12 . . . 152 . .
5248 1906 2608 2 1 13 45 47 11 287 2229 30
5249 1906 2608 1 2 12 46 48 13 297 2060 23
5250 1906 2296 1 2 12 46 48 1 300 2341 22
5251 1906 2296 1 2 12 46 48 3 228 1714 26
5252 1906 2296 1 2 12 46 48 12 314 2199 25
5253 1906 2296 1 2 12 46 48 1 277 2255 24
5254 1906 2594 2 1 13 45 48 11 309 1932 47
5255 1906 2594 1 2 12 46 48 11 251 2014 28
5256 1906 2594 2 1 13 45 48 1 270 2393 29
5257 1906 2594 1 2 12 46 48 1 263 2018 20
5258 1906 2639 2 1 13 45 48 1 282 2084 26
5259 1906 2599 2 1 13 45 48 1 336 2472 24
5260 1906 2599 1 2 12 46 48 13 242 2137 22
5261 1978 2649 2 1 13 45 48 12 271 1832 41
5262 1978 2649 1 2 12 46 48 11 257 2018 34
5263 1978 2649 2 1 13 . . . 289 . .
5264 1978 2649 1 2 12 46 48 11 245 1831 30
5265 1978 2649 2 1 13 45 47 14 270 2038 29
5266 1978 2649 2 1 13 45 48 11 226 1498 34
5267 1978 2537 2 1 13 45 48 13 261 2176 34
5268 1978 2537 1 2 12 46 48 12 316 2303 25
5269 1978 2537 2 1 13 45 47 14 264 2079 46
5270 1978 2537 1 2 12 46 48 11 250 1909 33
5271 1978 2376 2 1 13 45 48 11 274 2035 33
5272 1978 2376 2 1 13 45 47 11 298 1483 46
5273 1978 2376 1 2 12 46 48 13 283 2049 25
5274 1978 2376 2 1 13 45 48 11 279 1919 42
5275 1978 2493 1 2 12 46 48 1 256 2162 31
5276 1978 2493 2 1 13 45 47 14 320 2488 34
5277 1978 2600 2 1 13 45 47 14 296 2332 37
5278 1978 2600 2 1 13 45 47 14 313 2466 44
5279 1978 2600 1 2 12 46 48 3 290 2307 29
5280 1978 2600 1 2 12 46 48 1 281 2190 26
5281 1978 2361 2 1 13 45 48 11 302 1912 31
5282 1978 2361 2 1 13 45 47 11 295 2298 30
5283 1978 2361 1 2 12 46 48 1 286 2201 26
5284 1978 2361 1 2 12 46 48 1 324 2228 28
5285 1978 2361 1 2 12 46 48 1 267 2064 26
5286 1978 2361 1 2 12 46 48 1 278 1928 26
5287 1978 2361 2 1 13 45 48 1 276 2138 40
5288 2150 2436 1 2 12 46 48 3 252 2250 26
5289 2150 2436 1 2 12 46 48 1 273 2075 28
5290 2150 2436 2 1 13 45 47 12 344 2405 37
5291 2150 2503 1 2 12 46 48 12 306 1870 21
5292 2150 2484 1 2 12 46 48 13 326 2101 26
5293 2150 2484 2 1 13 . . . 293 . .
5294 2150 2484 1 2 12 46 48 1 322 2256 21
5295 2150 2267 2 1 13 45 48 11 275 2164 39
5296 2150 2421 2 1 13 45 47 14 311 2389 31
5297 2150 2409 2 1 13 45 47 14 296 2154 43
5298 2150 2409 1 2 12 46 48 1 194 1205 36
5299 2150 2409 1 2 12 46 48 12 245 1910 38
5300 2150 2409 2 1 13 45 48 12 292 1831 47
5301 2150 2409 1 2 12 46 48 1 272 2049 33
5302 2150 2306 2 1 13 45 47 13 252 2369 20
5303 2150 2383 1 2 12 . . . 262 . .
5304 2150 2383 2 1 13 45 47 14 294 2274 31
5305 2150 2383 1 2 12 46 48 11 290 2144 32
5306 2150 2533 1 2 12 46 48 3 301 2108 30
5307 2150 2533 2 1 13 45 47 13 327 2421 46
5308 2150 2276 1 2 12 46 48 12 302 2205 30
5309 1901 2345 1 2 12 46 48 12 257 2084 25
5310 1901 2345 2 1 13 45 47 14 299 2234 41
5311 1901 2345 2 1 13 45 47 11 289 1575 44
5312 1901 2304 2 1 13 45 47 11 270 2213 35
5313 1901 2672 1 2 12 46 48 1 263 1996 22
5314 1901 2490 1 2 12 46 48 1 284 2076 31
5315 1901 2490 1 2 12 46 48 3 232 1806 32
5316 2183 2120 1 2 12 46 48 1 275 2196 27
5317 2183 2120 2 1 13 45 47 13 284 2285 41
5318 2183 2120 1 2 12 46 48 13 332 2408 22
5319 2183 2120 1 2 12 46 48 13 292 2152 28
5320 2183 2120 2 1 13 45 47 11 328 2797 29
5321 2183 2219 2 1 13 45 47 14 317 2540 33
5322 2183 2219 1 2 12 46 48 1 287 2133 26
5323 2183 2219 1 2 12 46 48 11 343 2414 30
5324 2183 2219 1 2 12 46 48 13 329 2180 26
5325 2183 2219 1 2 12 46 48 1 291 2234 28
5326 1826 2074 2 1 13 45 47 12 299 2343 28
5327 1826 2074 2 1 13 45 47 12 309 1938 49
5328 1826 2074 2 1 13 . . . 352 . .
5329 1826 2074 2 1 13 . . . 302 . .
5330 1826 1961 1 2 12 46 48 1 300 2172 27
5331 1826 1961 2 1 13 45 47 13 245 1933 42
5332 1826 1961 2 1 13 . . . 263 . .
5333 1826 1961 2 1 13 45 47 15 255 2308 28
5334 1826 1961 1 2 12 46 48 1 315 2298 36
5335 1826 1961 1 2 12 46 48 13 223 1966 26
5336 1826 1961 1 2 12 46 48 11 221 2009 22
5337 1826 2207 2 1 13 . . . 286 . .
5338 1826 2207 2 1 13 45 47 13 298 2441 37
5339 1826 2207 1 2 12 46 48 11 251 1856 37
5340 1826 2207 2 1 13 45 47 13 283 1897 39
5341 1826 2164 2 1 13 45 47 14 307 2575 26
5342 1826 2164 1 2 12 46 48 1 315 2396 26
5343 1826 2164 1 2 12 46 48 12 282 2130 22
5344 1826 2043 2 1 13 45 47 12 273 1726 42
5345 1826 2043 2 1 13 45 47 12 267 2129 35
5346 1826 2043 1 2 12 46 48 1 275 2087 22
5347 1826 2043 2 1 13 . . . 292 . .
5348 1826 2043 1 2 12 46 . . 234 2238 .
5349 2238 1865 2 1 13 45 47 13 295 2237 33
5350 2238 1865 2 1 13 45 47 14 318 2335 28
5351 2238 1865 1 2 12 46 48 1 307 2369 29
5352 2238 1865 1 2 12 46 48 13 262 1283 24
5353 2238 1865 1 2 12 46 48 1 319 2434 27
5354 2238 1966 2 1 13 45 47 11 296 2192 35
5355 2238 1966 1 2 12 46 48 12 276 2070 36
5356 2238 1966 1 2 12 46 48 12 285 1900 39
5357 2238 1966 1 2 12 . . . 283 . .
5358 2238 1966 1 2 12 46 48 11 267 2041 24
5359 2238 1966 1 2 12 46 48 13 270 1985 21
5360 2238 1974 2 1 13 45 47 13 297 2062 40
5361 2238 1935 1 2 12 46 48 3 328 2262 25
5362 2238 1935 1 2 12 46 48 13 314 2191 36
5363 2238 1837 2 1 13 45 47 14 290 2159 39
5364 2238 2162 1 2 12 46 48 1 285 2272 27
5365 2238 2162 1 2 12 46 48 3 268 2130 24
5366 2238 2162 1 2 12 46 48 12 287 2233 26
5367 2238 2162 1 2 12 46 48 12 263 2297 22
5368 1991 1953 1 2 12 46 48 13 304 2255 26
5369 2238 2221 1 2 12 46 48 1 266 2009 22
5370 2238 2221 1 2 12 46 48 12 290 2235 24
5371 2238 2221 2 1 13 . . . 321 . .
5372 2238 2221 2 1 13 . . . 294 . .
5373 2238 2221 2 1 13 45 47 13 258 2184 32
5374 2238 2221 2 1 13 45 47 13 249 1117 45
5375 1991 2105 2 1 13 45 47 14 331 2511 36
5376 1991 2105 1 2 12 46 48 3 379 2039 31
5377 1991 2105 1 2 12 46 48 11 336 2262 21
5378 1991 2105 2 1 13 45 47 13 299 2405 43
5379 1991 2105 1 2 12 46 48 3 315 2200 24
5380 1991 1913 1 2 12 46 48 1 259 1963 32
5381 1991 1913 2 1 13 45 47 12 297 2330 31
5382 1991 1913 1 2 12 46 48 1 293 1845 42
5383 1991 1913 1 2 12 46 48 3 266 2098 27
5384 1991 1913 1 2 12 46 48 13 262 1942 25
5385 1991 1913 2 1 13 . . . 294 . .
5386 1991 1913 2 1 13 45 47 11 333 2209 47
5387 1991 1913 2 1 13 45 47 12 327 1861 44
5388 1991 1881 1 2 12 46 48 3 327 2701 24
5389 1991 1881 1 2 12 46 48 13 323 1609 46
5390 1991 1881 2 1 13 45 47 12 312 2508 32
5391 1991 1881 2 1 13 45 47 13 333 2235 33
5392 1991 1881 1 2 12 46 48 1 307 2007 44
5393 1991 1881 1 2 12 46 48 12 367 2726 27
5394 1991 1890 2 1 13 45 47 14 269 1762 49
5395 1991 1890 2 1 13 45 47 15 224 1965 35
5396 1991 1890 2 1 13 45 47 11 303 2319 29
5397 1991 1890 1 2 12 46 48 1 277 1627 44
5398 1991 1890 1 2 12 46 48 1 338 2183 34
5399 1991 1902 1 2 12 46 48 1 293 2229 29
5400 1991 1902 2 1 13 45 47 15 283 1971 22
5401 1991 1902 2 1 13 45 47 13 279 1893 28
5402 1991 2130 1 2 12 46 48 12 311 2153 34
5403 1991 2130 1 2 12 46 48 1 262 2020 23
5404 1991 2130 1 2 12 46 48 13 292 2108 30
5405 1991 2130 2 1 13 . . . 282 . .
5406 1991 2130 2 1 13 45 47 12 302 1760 41
5407 1991 2055 1 2 12 46 48 3 285 2330 31
5408 1991 1942 2 1 13 45 47 11 302 2295 32
5409 1991 1942 2 1 13 45 47 11 315 2101 42
5410 1991 1942 2 1 13 . . . 288 . .
5411 1991 1942 1 2 12 46 48 1 257 1962 39
5412 1991 1942 2 1 13 45 47 11 299 2251 46
5413 1991 1942 1 2 12 . . . 307 . .
5414 1991 2107 2 1 13 . . . 323 . .
5415 1991 2107 2 1 13 45 47 14 271 1878 38
5416 1991 2107 2 1 13 . . . 288 . .
5417 1991 2107 1 2 12 . . . 319 . .
5418 1991 2107 1 2 12 46 48 1 266 1939 30
5419 1991 2107 1 2 12 46 48 3 271 2030 30
5420 2263 1810 1 2 12 . . . 321 . .
5421 2263 1810 2 1 13 45 47 14 368 1686 49
5422 2263 1810 1 2 12 46 48 1 311 2243 31
5423 2263 1810 1 2 12 46 48 1 328 2127 36
5424 2263 2160 1 2 12 46 48 12 318 2148 36
5425 2263 2172 2 1 13 45 47 13 222 1543 41
5426 2263 2172 1 2 12 46 48 12 281 1591 47
5427 2263 2172 2 1 13 45 47 14 281 1457 53
5428 2263 2172 1 2 12 46 48 13 288 1682 39
5429 2263 2223 2 1 13 45 47 11 289 2078 19
5430 2263 2223 1 2 12 46 48 11 312 2325 20
5431 2263 2223 2 1 13 45 47 13 295 2346 31
5432 2263 2223 2 1 13 45 47 14 329 1918 44
5433 2263 2223 1 2 12 46 48 13 303 2277 31
5434 2229 1844 1 2 12 46 48 11 286 2154 19
5435 2229 1844 1 2 12 46 48 13 296 2231 23
5436 2229 1844 1 2 12 46 48 11 296 2129 21
5437 2229 1844 1 2 12 46 48 13 308 2319 25
5438 2229 2111 1 2 12 46 48 12 294 2132 30
5439 2229 2111 2 1 13 . . . 308 . .
5440 2229 1964 1 2 12 46 48 1 276 2056 29
5441 2229 1964 1 2 12 46 48 13 309 2167 22
5442 2229 1964 1 2 12 46 48 13 272 1749 32
5443 2229 1964 2 1 13 45 47 11 308 1521 41
5444 2229 1964 1 2 12 46 48 13 294 2100 24
5445 2229 1964 1 2 12 46 48 3 287 2322 25
5446 2229 2069 1 2 12 46 48 12 291 2079 35
5447 2229 2069 2 1 13 45 47 12 309 2211 26
5448 2229 2069 2 1 13 45 47 12 312 2047 20
5449 2229 2035 1 2 12 46 48 3 277 2115 25
5450 2229 2035 1 2 12 46 48 13 270 2254 30
5451 2229 2117 1 2 12 46 48 13 307 2257 30
5452 2229 2117 1 2 12 46 48 1 271 2180 24
5453 2229 2117 1 2 12 46 48 3 300 2036 28
5454 2229 2117 2 1 13 45 47 13 311 2398 32
5455 2229 2117 1 2 12 46 48 13 280 2123 25
5456 2229 1880 1 2 12 46 48 11 284 1894 32
5457 2229 1880 2 1 13 45 47 13 315 1731 45
5458 2229 1880 2 1 13 45 47 12 285 1900 35
5459 2229 1880 2 1 13 45 47 11 297 2289 34
5460 2229 1849 2 1 13 45 47 13 296 2413 27
5461 2229 1849 1 2 12 46 48 3 286 2163 21
5462 2229 1849 1 2 12 46 48 13 220 1943 25
5463 2229 1849 2 1 13 45 47 14 307 2267 31
5464 2229 1849 1 2 12 46 48 1 280 2187 26
5465 2229 1849 2 1 13 45 47 12 273 2531 23
5466 2229 1849 1 2 12 46 . . 285 2210 .
5467 2006 1836 2 1 13 45 47 15 237 1838 24
5468 2006 1836 2 1 13 45 47 12 312 2331 26
5469 2006 1836 1 2 12 46 48 1 250 1802 33
5470 2006 1927 2 1 13 . . . 260 . .
5471 2006 1927 2 1 13 . . . 240 . .
5472 2006 2010 1 2 12 46 48 12 223 1926 31
5473 2006 2010 2 1 13 45 47 13 290 2113 27
5474 2006 2010 2 1 13 45 47 12 308 2221 28
5475 2006 2010 2 1 13 45 47 15 310 2267 26
5476 2006 2010 2 1 13 45 47 12 287 2189 28
5477 2006 2010 2 1 13 45 47 11 288 2201 25
5478 2006 1922 1 2 12 46 48 12 233 1858 31
5479 2006 1922 1 2 12 46 48 13 248 2043 30
5480 2006 1922 2 1 13 45 47 13 307 2103 40
5481 2006 1922 2 1 13 45 47 13 283 2219 26
5482 2006 1922 2 1 13 . . . 313 . .
5483 2006 1811 2 1 13 45 47 13 333 2247 35
5484 2006 1811 2 1 13 45 47 11 277 1900 48
5485 2006 1811 2 1 13 45 47 15 287 2202 46
5486 2006 1811 1 2 12 46 48 12 256 1909 33
5487 2006 1811 2 1 13 45 47 12 302 2299 38
5488 2199 1918 1 2 12 46 48 3 269 2006 25
5489 2199 1918 2 1 13 45 47 13 294 2260 32
5490 2199 1918 2 1 13 45 47 12 303 2490 33
5491 2199 1918 1 2 12 46 48 1 281 2296 22
5492 2199 1918 2 1 13 45 47 14 303 2452 25
5493 2199 1918 1 2 12 46 48 1 326 2414 25
5494 2199 1918 2 1 13 . . . 314 . .
5495 2199 1918 1 2 12 46 48 13 280 2165 27
5496 2199 1918 1 2 12 46 48 1 265 2298 24
5497 2199 1918 1 2 12 46 48 11 308 2150 25
5498 2199 1918 1 2 12 46 48 11 307 2385 30
5499 2199 2011 2 1 13 45 47 11 318 2472 27
5500 2199 2011 2 1 13 45 47 13 272 2265 28
5501 2199 2011 2 1 13 45 47 11 276 2264 37
5502 2199 1893 2 1 13 45 47 12 281 2329 38
5503 2199 2019 2 1 13 45 47 13 319 2459 30
5504 2199 2019 2 1 13 45 47 12 327 2400 26
5505 2199 2019 2 1 13 45 47 13 315 1869 22
5506 2199 2021 2 1 13 45 47 11 290 2387 22
5507 2199 2021 1 2 12 46 48 12 293 1999 22
5508 2199 2021 2 1 13 45 47 13 280 2292 29
5509 2199 2021 1 2 12 46 48 3 302 2120 23
5510 2199 2021 1 2 12 46 48 12 288 2168 25
5511 2199 2021 2 1 13 45 47 11 334 2507 27
5512 2199 2021 1 2 12 46 48 1 292 2228 27
5513 2199 1967 1 2 12 46 48 3 294 2398 23
5514 2199 2033 1 2 12 46 48 1 287 2418 27
5515 2199 2033 2 1 13 45 47 14 284 2487 26
5516 2199 2033 1 2 12 46 48 1 307 2386 24
5517 2199 2033 2 1 13 45 47 12 325 2770 28
5518 2199 2033 2 1 13 45 47 13 296 2518 26
5519 2199 2033 1 2 12 46 48 13 273 2262 22
5520 1930 1995 2 1 13 . . . 271 . .
5521 1930 2239 2 1 13 45 47 11 280 2383 27
5522 1930 2239 1 2 12 46 48 1 295 2199 36
5523 1930 2239 1 2 . 46 48 1 . 1375 26
5524 1930 2239 1 2 12 46 48 1 302 2276 27
5525 1930 2239 1 2 12 46 48 1 292 1707 28
5526 1930 2239 1 2 12 46 48 11 285 2240 25
5527 1930 2231 2 1 13 45 47 13 318 2218 23
5528 1930 2231 2 1 13 45 47 13 270 2404 25
5529 1930 2231 1 2 12 46 48 13 278 1951 27
5530 1930 2231 2 1 13 45 47 14 294 2159 34
5531 1930 2231 2 1 13 45 47 11 274 2407 27
5532 1930 2231 1 2 12 46 48 1 258 2019 21
5533 1930 1976 1 2 12 46 48 13 292 2026 39
5534 1930 1976 1 2 12 46 48 11 290 2092 27
5535 1930 1976 2 1 13 45 47 12 277 1957 29
5536 1930 1976 2 1 13 45 47 15 274 1924 27
5537 1930 2228 1 2 12 46 48 13 276 2106 24
5538 1877 2022 1 2 12 46 48 1 297 2334 29
5539 1877 1970 2 1 13 45 47 14 356 2026 49
5540 1877 1970 1 2 12 46 48 13 292 2215 35
5541 1877 1878 1 2 12 . . . 259 . .
5542 1877 1878 1 2 12 46 48 12 272 1295 48
5543 1877 1878 2 1 13 . . . 290 . .
5544 1877 1878 2 1 13 . . . 256 . .
5545 1877 1878 2 1 13 45 47 11 262 1540 47
5546 1877 1878 1 2 12 46 48 3 209 1182 40
5547 1877 2116 1 2 12 46 48 12 283 2274 29
5548 1877 2116 1 2 12 46 48 13 311 2004 32
5549 1877 2116 1 2 12 46 48 3 311 2481 32
5550 1877 1984 2 1 13 45 47 13 305 2348 36
5551 1877 1984 2 1 13 45 47 12 289 1528 51
5552 1877 1984 2 1 13 . . . 318 . .
5553 1877 1984 1 2 12 46 48 12 306 2045 33
5554 1877 2171 1 2 12 46 48 11 246 1538 35
5555 1877 2171 2 1 13 45 47 14 341 2569 49
5556 1877 2235 1 2 12 46 48 1 257 1763 33
5557 1877 2235 2 1 13 45 47 11 316 2268 31
5558 1877 2235 2 1 13 45 48 11 326 1212 48
5559 1877 2235 1 2 12 . . . 303 . .
5560 1877 2235 1 2 12 46 48 1 302 1658 34
5561 1877 1990 2 1 13 45 47 13 306 1241 36
5562 1877 1990 1 2 12 46 48 3 292 1776 39
5563 1877 1990 2 1 13 45 48 1 361 2302 43
5564 1877 1990 1 2 12 46 48 1 327 2074 39
5565 1877 2184 2 1 13 45 47 12 316 2014 39
5566 1877 2184 2 1 13 45 47 11 303 1960 40
5567 1877 2184 1 2 12 46 48 13 274 2059 24
5568 1877 2184 1 2 12 46 48 3 275 1768 37
5569 1877 2184 1 2 12 . . . 299 . .
5570 1877 2184 2 1 13 45 47 12 333 1941 30
5571 1877 2077 2 1 13 45 47 12 328 1445 38
5572 1877 2077 1 2 12 46 48 12 294 1928 42
5573 1877 2077 1 2 12 . . . 308 . .
5574 1877 2077 1 2 12 . . . 296 . .
5575 1877 2077 1 1 13 . . . 345 . .
5576 1971 2101 2 1 13 45 47 13 314 2587 32
5577 1971 2101 1 2 12 46 48 1 305 2203 26
5578 1971 2101 2 1 13 45 47 12 265 2354 24
5579 2137 1999 1 2 12 46 48 1 262 2012 30
5580 2137 1999 2 1 13 45 47 15 285 2200 37
5581 2137 1999 2 1 13 45 47 11 282 2171 35
5582 2137 2059 2 1 13 45 47 12 331 1736 35
5583 2137 2059 1 2 12 46 48 1 196 734 50
5584 2137 2059 2 1 13 45 47 11 295 2247 23
5585 2137 2059 1 2 12 46 48 13 324 1838 37
5586 2137 2059 1 2 12 46 48 12 302 2157 35
5587 2137 1861 1 2 12 . . . 297 . .
5588 2137 1861 2 1 13 45 48 13 349 2351 28
5589 2137 1861 2 1 13 45 48 1 296 1951 29
5590 2137 1861 1 2 12 46 48 11 281 2142 25
5591 2137 1830 2 1 13 45 48 13 246 1684 38
5592 2137 2173 2 1 13 45 47 11 331 2323 29
5593 2137 1870 1 2 12 46 48 11 291 2218 36
5594 2137 1870 1 2 12 46 48 1 313 2494 19
5595 2137 1870 1 2 12 46 48 3 306 2105 41
5596 2137 2078 1 2 12 46 48 1 246 1879 31
5597 2137 2078 1 2 12 46 48 3 278 2171 31
5598 2137 2078 2 1 13 45 48 3 289 2182 24
5599 2137 2078 1 2 12 . . . 198 . .
5600 2137 2078 2 1 13 45 48 13 274 1627 32
5601 2137 1828 1 2 12 46 48 13 291 2044 36
5602 2137 1944 1 2 12 46 48 12 278 2068 22
5603 2137 1944 2 1 13 . . . 346 . .
5604 2137 1944 2 1 13 45 48 3 329 2473 31
5605 2137 1944 1 2 12 46 48 11 262 1931 45
5606 2137 2072 2 1 13 . . . 291 . .
5607 2137 2072 1 2 12 46 48 11 210 2117 23
5608 1829 2254 1 2 12 46 48 12 291 2219 31
5609 1829 2254 2 1 13 . . . 296 . .
5610 1829 2254 1 2 12 46 48 3 300 2331 27
5611 1829 2254 2 1 13 45 47 11 212 1951 36
5612 1829 2254 2 1 13 45 47 14 325 2343 34
5613 1829 2113 2 1 13 45 47 12 306 2179 42
5614 1879 2244 2 2 12 . . . 323 . .
5615 1879 2244 2 1 13 45 47 11 325 1913 43
5616 1879 2244 2 1 13 45 48 12 333 2075 38
5617 1879 2244 1 2 12 46 48 13 245 1908 32
5618 1879 2244 1 2 12 46 . . 313 2168 .
5619 1879 2190 2 1 13 45 47 11 344 2187 26
5620 1879 2190 2 1 13 . . . 301 . .
5621 1879 2190 1 2 12 46 48 13 278 1399 47
5622 1879 2190 1 2 12 46 48 12 264 2129 25
5623 1879 2190 2 1 13 45 47 11 258 1939 23
5624 1879 2213 1 2 12 46 48 1 306 2255 37
5625 1879 2213 1 2 12 46 48 1 311 2178 23
5626 1879 2213 1 2 12 46 48 1 287 2154 37
5627 1879 2213 2 1 13 . . . 323 . .
5628 1879 2213 2 1 13 45 48 12 365 2549 27
5629 1879 2213 1 2 12 46 48 1 327 2326 26
5630 1879 1889 1 2 12 46 48 1 205 591 37
5631 1879 1889 2 1 13 . . . 349 . .
5632 1879 1889 2 1 13 45 48 12 284 2066 40
5633 1879 1889 1 2 12 46 48 3 361 1839 45
5634 1879 1889 2 1 13 . . . 339 . .
5635 1879 1889 1 2 12 46 48 12 306 1843 44
5636 1879 1889 1 2 12 46 48 1 302 2163 24
5637 1879 2196 2 1 13 45 48 1 339 2294 31
5638 1879 2196 1 2 12 46 48 11 319 2116 40
5639 1879 2196 1 2 12 46 48 3 286 2388 30
5640 1879 2196 1 2 12 46 48 1 275 1959 31
5641 1879 2196 2 1 13 45 47 15 325 2468 23
5642 1928 2087 2 1 13 45 48 1 332 2491 37
5643 1928 2087 1 2 12 46 48 12 310 2263 32
5644 1928 2087 2 1 13 45 47 12 337 2508 24
5645 1928 2087 2 1 13 . . . 195 . .
5646 1928 1863 1 2 12 46 48 3 312 2169 23
5647 1928 1863 1 2 12 46 48 3 238 2050 23
5648 1928 2187 2 1 13 45 48 11 264 2004 19
5649 1928 2187 2 1 13 45 48 11 327 2402 33
5650 1928 2248 2 1 13 45 47 11 304 2456 34
5651 1928 2248 2 1 13 45 47 11 269 2214 38
5652 1928 2248 2 1 13 45 48 11 269 1267 22
5653 1816 2089 1 2 12 46 48 13 281 1477 50
5654 1816 2089 1 2 12 46 48 1 281 2291 26
5655 1816 2089 1 2 12 46 48 3 279 2242 20
5656 1816 2089 1 2 12 46 48 11 286 2172 33
5657 1816 1905 1 2 12 46 48 13 301 2405 23
5658 1816 1905 1 2 12 46 48 12 308 2106 24
5659 1816 1905 1 2 12 46 48 1 308 2089 40
5660 1816 1905 1 2 12 46 48 12 290 2068 32
5661 1816 1905 2 1 13 45 48 3 325 2350 31
5662 1816 1905 1 2 12 46 48 12 274 2170 24
5663 1816 1905 1 2 12 46 48 1 296 2681 28
5664 1816 1905 2 1 13 45 47 14 334 2177 43
5665 1816 2225 1 2 12 46 48 12 277 2266 30
5666 1816 2215 2 1 13 45 48 1 278 1804 36
5667 1816 2215 2 1 13 . . . 270 . .
5668 1816 2215 2 1 13 . . . 289 . .
5669 1816 2215 1 1 13 . . . 285 . .
5670 1816 2215 2 1 13 . . . 260 . .
5671 1816 2215 2 1 13 45 48 11 296 928 43
5672 1816 2215 2 1 13 . . . 309 . .
5673 1816 1919 2 1 13 45 48 3 319 1530 39
5674 1816 1919 2 1 13 45 47 11 322 2020 26
5675 1816 1919 2 1 13 . . . 315 . .
5676 1816 2060 2 1 13 45 48 1 283 2268 31
5677 1816 2060 1 2 12 46 48 1 330 1734 44
5678 2032 1989 1 2 12 46 48 13 286 2075 24
5679 2032 1989 2 1 13 45 48 1 258 1891 32
5680 2032 1989 1 2 12 46 48 1 277 1842 23
5681 2032 1989 2 1 13 45 47 11 308 2048 27
5682 2032 1862 1 2 12 46 48 12 278 1166 20
5683 2032 1862 1 2 12 46 48 13 247 1936 28
5684 2032 1862 1 2 12 46 48 3 264 1804 41
5685 2032 1862 1 2 12 46 48 13 304 2332 31
5686 2032 1862 2 1 13 45 47 13 272 2352 29
5687 2032 1862 1 2 12 46 48 13 268 2004 36
5688 2032 1862 1 2 12 46 48 3 279 2157 25
5689 2032 1862 1 2 12 46 48 3 306 2310 25
5690 2032 1915 1 2 12 46 48 1 298 2022 40
5691 2032 1915 1 2 12 46 48 1 293 2245 25
5692 2032 1915 1 2 12 46 48 3 286 2157 24
5693 2032 1915 2 1 13 45 48 1 287 2061 25
5694 2032 2127 1 2 12 46 48 13 268 2095 32
5695 2032 2127 1 2 12 46 48 3 296 2162 20
5696 2032 2127 1 2 12 46 48 11 300 2200 43
5697 2032 2127 2 1 13 45 48 11 225 1874 25
5698 2085 2236 1 2 12 46 48 1 243 1922 26
5699 2085 2236 2 1 13 45 47 11 284 2019 38
5700 2085 2236 2 1 13 45 48 12 345 2329 26
5701 2085 2236 1 2 12 46 48 1 274 1727 33
5702 2085 2236 1 2 12 46 48 13 244 2079 22
5703 2085 1892 2 1 13 45 48 13 367 2123 28
5704 2085 1892 2 1 13 45 48 13 347 2159 27
5705 2085 1892 2 1 13 45 47 11 326 2021 37
5706 2085 1892 1 2 12 46 48 3 314 2201 30
5707 2085 1892 2 1 13 45 48 1 282 2063 33
5708 2085 2003 1 2 12 46 48 3 332 2131 32
5709 2085 2194 1 2 12 46 48 13 308 1878 30
5710 2085 2397 1 2 12 46 48 1 260 1175 21
5711 2085 2240 2 1 13 45 48 13 315 2407 24
5712 2085 2153 2 1 13 45 47 15 307 2373 19
5713 2085 1840 2 1 13 45 48 1 343 2250 25
5714 2085 2119 1 2 12 46 48 3 300 2026 39
5715 1891 2388 2 1 13 45 48 1 313 2260 36
5716 1891 2388 1 2 12 46 48 11 275 1802 52
5717 1891 2388 2 1 13 . . . 327 . .
5718 1891 2388 2 1 13 . . . 328 . .
5719 1891 2422 1 2 12 46 48 3 290 2151 22
5720 1891 2422 1 2 12 46 48 1 272 2091 32
5721 1891 2527 2 1 13 45 48 1 252 1630 30
5722 1891 2566 1 2 12 46 48 11 317 2129 38
5723 1891 2641 1 2 12 46 48 12 254 2173 27
5724 1891 2641 1 2 12 46 48 12 304 2226 24
5725 1891 2641 1 2 12 46 48 3 324 2118 34
5726 1891 2641 1 2 12 46 48 1 290 2174 23
5727 1891 2641 1 2 12 46 48 1 292 1383 40
5728 1891 2641 2 1 13 45 48 13 339 1949 22
5729 2041 2486 2 1 13 45 48 11 299 2538 19
5730 2041 2633 2 1 13 45 47 11 290 2245 28
5731 2041 2295 1 2 12 46 48 13 262 2207 24
5732 2041 2295 2 1 13 45 47 12 299 2300 30
5733 2041 2287 1 2 12 46 48 1 291 2354 31
5734 2041 2287 1 2 12 46 48 3 274 2059 22
5735 2041 2287 2 1 13 45 47 15 296 2366 28
5736 2041 2287 2 1 13 45 48 1 311 2366 23
5737 2041 2287 2 1 13 45 47 12 271 2165 26
5738 2041 2287 1 2 12 46 48 13 276 2124 27
5739 2041 2288 1 2 12 46 48 1 258 2243 22
5740 2041 2288 2 1 13 45 47 14 301 2317 35
5741 2041 2288 2 1 13 45 48 11 297 2170 38
5742 2041 2288 2 1 13 45 48 1 325 2022 43
5743 2041 2288 1 2 12 46 48 12 270 2026 24
5744 2041 2288 1 2 12 46 48 11 301 2171 27
5745 2041 2288 1 2 12 46 48 1 259 1652 23
5746 2041 2318 1 2 12 46 48 11 246 2176 23
5747 2041 2274 1 2 12 46 48 3 210 1998 19
5748 2041 2274 2 1 13 45 47 11 302 2199 43
5749 2041 2274 1 2 12 46 48 11 281 2284 33
5750 2041 2274 1 2 12 46 48 13 260 1930 37
5751 2041 2435 1 2 12 46 48 1 287 2137 20
5752 2179 2591 2 1 13 45 47 15 278 2216 30
5753 2179 2591 2 1 13 45 47 11 301 2377 29
5754 2179 2502 1 2 12 46 48 1 300 2079 26
5755 2179 2502 1 2 12 46 48 12 280 1914 29
5756 2179 2367 1 2 12 46 48 12 281 1784 32
5757 2179 2368 2 1 13 45 48 13 308 2232 38
5758 2179 2368 1 2 12 46 48 12 285 2054 34
5759 2179 2368 2 1 13 45 47 13 279 2306 34
5760 2179 2368 1 2 12 46 48 3 283 2038 25
5761 2179 2521 1 2 12 46 48 13 301 2270 31
5762 2179 2521 2 1 13 45 47 12 333 2359 37
5763 2179 2521 1 2 12 46 48 12 288 2175 25
5764 2023 2584 1 2 12 46 48 1 292 1996 26
5765 2023 2584 2 1 13 45 48 12 288 2361 35
5766 2023 2303 1 2 12 46 48 12 284 1941 45
5767 2023 2303 1 2 12 46 48 11 249 1813 24
5768 2023 2303 2 1 13 45 48 13 306 2424 43
5769 2023 2303 1 2 . 46 48 1 . 1990 31
5770 2023 2303 1 2 12 46 48 3 289 2040 35
5771 2023 2344 1 2 12 46 48 11 287 2108 30
5772 2023 2344 2 1 13 45 48 13 232 1710 42
5773 2023 2344 2 1 13 45 47 11 319 1354 52
5774 2023 2344 2 1 13 45 47 14 286 2130 42
5775 2023 2344 1 2 12 46 48 1 273 2374 23
5776 2023 2360 1 2 12 46 48 1 281 1699 16
5777 2023 2545 1 2 12 46 48 12 262 1343 50
5778 2023 2545 1 2 12 46 48 13 237 1799 28
5779 2023 2545 1 2 12 . . . 252 . .
5780 2023 2677 1 2 12 46 48 12 182 1531 29
5781 2023 2677 2 1 13 45 48 13 258 2037 34
5782 2023 2677 2 1 13 45 48 1 289 1995 40
5783 2023 2404 1 2 12 46 48 1 262 2152 20
5784 2023 2404 2 1 13 45 48 1 275 2394 23
5785 2023 2404 2 1 13 45 47 12 269 2284 32
5786 2023 2404 2 1 13 45 48 11 283 2534 28
5787 2023 2447 2 1 13 45 48 13 273 2363 25
5788 2023 2447 2 1 13 45 48 3 271 1817 39
5789 2023 2447 2 1 13 45 48 1 275 2159 27
5790 2023 2447 2 1 13 45 48 11 293 2136 41
5791 2023 2430 2 1 13 45 48 1 302 2338 36
5792 2023 2398 2 1 13 45 48 13 271 1755 21
5793 2023 2398 1 2 12 46 48 3 259 2010 25
5794 2023 2398 1 2 12 46 48 3 280 1930 31
5795 2070 2518 1 2 12 . . . 259 . .
5796 2070 2518 1 2 12 46 48 1 268 1819 26
5797 2070 2518 1 2 12 46 48 1 261 1910 24
5798 2070 2514 1 2 12 . . . 260 . .
5799 2070 2514 1 2 12 46 48 13 240 1756 40
5800 2070 2586 1 2 12 46 48 13 253 1947 28
5801 2070 2586 2 1 13 45 48 1 309 2363 31
5802 2070 2586 2 1 13 45 47 11 283 1858 44
5803 2070 2586 1 2 12 46 48 11 262 1636 27
5804 2070 2586 2 1 13 45 48 13 246 962 41
5805 2070 2586 1 1 13 . . . 241 . .
5806 2070 2586 2 1 13 . . . 244 . .
5807 2070 2586 1 2 12 46 48 3 258 1893 27
5808 2070 2473 1 2 12 46 48 13 273 1307 31
5809 2070 2473 2 1 13 45 48 3 288 2225 35
5810 2070 2473 1 2 12 46 48 1 260 1841 28
5811 2070 2615 2 1 13 45 47 11 301 2316 30
5812 2070 2354 2 1 13 45 48 13 264 2056 24
5813 2070 2354 2 1 13 45 47 11 279 1956 34
5814 2070 2354 1 2 12 46 48 1 264 1972 24
5815 2070 2354 1 2 12 46 48 11 250 1996 25
5816 1936 2439 2 1 13 45 47 11 285 2416 34
5817 1936 2439 2 1 13 45 47 15 258 2497 28
5818 2193 2054 1 6 13 46 48 1 266 2089 26
5819 2193 2054 2 5 12 . . . 248 . .
5820 2193 2054 2 5 12 45 48 1 232 2463 23
5821 2193 2054 1 6 13 46 48 13 283 1760 32
5822 2193 2054 2 5 12 45 46 12 211 2298 23
5823 2193 2054 1 6 13 46 48 1 297 2255 25
5824 2193 2054 1 6 13 46 48 3 316 2169 28
5825 2193 1949 1 6 13 46 48 2 260 2043 19
5826 2193 1949 1 6 13 46 48 12 237 1740 22
5827 2193 1949 1 6 13 46 48 2 252 1941 18
5828 2193 1949 1 6 13 46 48 1 279 1804 25
5829 2193 1949 2 5 12 45 46 13 210 1524 26
5830 2193 1831 1 6 13 46 48 2 275 2011 26
5831 2193 1831 1 6 13 46 48 12 264 2125 20
5832 2193 1831 1 6 13 46 48 13 262 942 32
5833 2193 1831 2 5 12 45 46 13 236 1925 33
5834 2193 1831 1 6 13 46 48 13 256 1905 29
5835 2193 1831 2 5 12 45 46 12 217 2330 31
5836 2193 1831 1 6 13 46 48 3 239 1901 23
5837 2193 1831 2 5 12 45 46 13 192 2149 27
5838 2193 2084 2 5 12 45 46 12 242 2308 27
5839 2193 2084 2 5 12 45 46 12 184 1972 25
5840 2193 2084 2 5 12 45 48 13 255 2056 23
5841 2193 2084 2 5 12 45 46 13 232 2502 20
5842 2193 2084 2 5 12 45 46 12 218 1895 27
5843 2193 1864 2 5 12 . . . 207 . .
5844 2193 1864 2 5 12 . . . 220 . .
5845 2193 1864 1 6 13 46 48 3 234 1427 22
5846 2193 1864 1 6 13 46 48 13 257 1759 20
5847 2193 2169 2 5 12 45 46 13 235 2188 30
5848 2193 2169 1 6 13 46 48 12 282 2083 28
5849 2193 2169 1 6 13 46 48 1 244 1909 30
5850 2193 2169 1 6 13 46 48 1 208 1879 25
5851 2193 2169 2 5 12 45 46 13 172 1704 30
5852 2193 2169 2 5 12 45 46 12 175 1977 30
5853 2193 2169 2 5 12 45 48 2 202 2206 22
5854 2193 2169 1 6 13 46 48 12 259 1907 23
5855 2193 2169 2 5 12 45 46 14 207 2202 23
5856 2193 2169 1 6 13 46 48 2 244 1907 20
5857 2193 2169 1 6 13 46 48 1 261 2157 21
5858 2193 2169 2 5 12 45 46 14 210 2235 25
5859 2193 2044 1 6 13 46 48 12 276 2000 31
5860 2193 2044 1 6 13 46 48 1 214 1430 27
5861 2193 2044 2 5 12 45 48 3 234 2040 36
5862 2193 2232 2 5 12 45 48 13 192 2134 31
5863 2193 2232 1 6 13 46 48 13 202 1461 21
5864 2193 2232 2 5 12 45 46 14 202 2020 25
5865 2193 2232 2 5 12 45 46 12 228 2373 28
5866 2193 2232 2 5 12 45 46 13 115 1528 28
5867 2193 2234 2 5 12 45 48 12 213 1884 33
5868 2193 2234 2 5 12 . . . 244 . .
5869 2193 2234 1 6 13 46 48 12 253 1687 39
5870 2193 2234 2 5 12 45 48 1 226 2219 40
5871 2193 2234 2 5 12 45 48 2 232 2082 32
5872 2193 2143 2 5 12 45 46 14 241 2342 24
5873 2193 2143 1 6 13 46 48 12 213 1836 24
5874 2193 2143 2 5 12 45 48 12 244 2305 29
5875 2193 2088 2 5 12 45 46 13 219 2280 41
5876 2193 2088 2 5 12 45 46 13 242 2360 27
5877 2193 2088 2 5 12 45 46 13 260 2443 27
5878 2193 2088 1 6 13 46 48 13 290 2225 25
5879 2193 2088 1 6 13 46 48 2 302 2223 18
5880 2193 2088 1 6 13 46 48 12 292 2056 26
5881 2193 2088 1 6 13 46 48 13 308 2193 25
5882 2193 2088 1 6 13 46 48 1 280 2014 24
5883 2193 2088 1 6 13 46 48 3 274 2178 28
5884 2193 2088 1 6 13 46 48 13 279 2105 28
5885 2193 2025 1 6 13 46 48 1 234 1854 29
5886 2193 2025 1 6 13 46 48 2 241 1685 23
5887 1955 1882 1 6 13 46 48 3 310 2094 20
5888 1955 1882 2 5 12 45 48 1 166 717 20
5889 1955 2258 1 6 13 46 48 2 258 2164 22
5890 1955 2258 1 6 13 46 48 12 252 2013 23
5891 1955 1983 1 6 13 46 48 1 221 1473 22
5892 1955 1983 2 5 12 46 48 3 222 1870 32
5893 1955 1983 1 6 13 46 48 2 292 1851 20
5894 1955 1983 2 5 12 45 48 12 185 1617 27
5895 1955 1983 2 5 12 45 48 1 198 2064 32
5896 1955 1983 2 5 12 45 46 14 226 2004 37
5897 1955 1983 1 6 13 46 48 2 267 1947 19
5898 1955 1983 1 6 13 46 48 1 277 1219 34
5899 1955 1983 1 6 13 . . . 275 . .
5900 1955 1983 1 6 13 46 48 3 246 2088 20
5901 1955 1983 1 6 13 46 48 3 238 1705 25
5902 1955 1983 2 5 12 45 46 14 231 1599 46
5903 1955 1858 1 6 13 46 48 2 268 1743 36
5904 1955 1858 1 6 13 46 48 13 209 1292 37
5905 1955 1858 2 5 12 45 48 3 206 1528 37
5906 1955 1858 1 6 13 46 48 3 219 1646 24
5907 1955 1858 1 6 13 46 48 12 253 1856 25
5908 1955 1858 1 6 13 46 48 2 230 1957 24
5909 1955 1858 1 6 13 46 48 12 227 1504 37
5910 1955 1858 2 5 12 . . . 218 . .
5911 1955 1911 1 6 13 46 48 1 256 2195 27
5912 1955 1911 2 5 12 45 46 12 202 2245 22
5913 1955 1911 2 5 12 45 46 13 232 2203 36
5914 1955 1911 2 5 12 46 48 12 242 1725 24
5915 1955 1911 1 6 13 46 48 13 261 1967 34
5916 1955 1911 1 6 13 46 48 12 265 1932 21
5917 1955 1911 1 6 13 46 48 1 249 1997 22
5918 1955 2081 2 5 12 45 48 12 248 2177 32
5919 1955 2081 2 5 12 45 48 1 252 2239 23
5920 1955 2081 1 6 13 46 48 1 308 2460 26
5921 1955 2081 2 5 12 45 48 1 220 2076 24
5922 1955 2081 2 5 12 45 46 14 240 1732 34
5923 1955 2081 1 6 13 46 48 12 286 2058 31
5924 1955 2081 1 6 13 46 48 3 281 2123 23
5925 1955 2081 1 6 13 46 48 2 291 2334 19
5926 1955 2081 1 6 13 46 48 2 237 1752 17
5927 1955 2081 2 5 12 45 46 14 240 2011 36
5928 1955 2081 2 5 12 45 46 14 246 2206 36
5929 1955 2081 1 6 13 46 48 3 256 1973 30
5930 1955 2138 1 6 13 46 48 13 271 2079 27
5931 1955 2138 1 6 13 46 48 12 259 1630 21
5932 1955 2138 1 6 13 46 48 12 294 1666 24
5933 1955 2138 1 6 13 46 48 2 286 1837 30
5934 1955 2138 1 6 13 46 48 3 322 2480 23
5935 1955 2138 2 5 12 45 48 13 256 2419 30
5936 1955 2138 2 5 12 45 46 14 247 2538 28
5937 1955 2138 1 6 13 46 48 1 260 2087 31
5938 1955 2138 2 5 12 45 46 13 225 2491 30
5939 1955 2138 1 6 13 45 48 1 300 2360 25
5940 1958 1985 1 6 13 46 48 13 302 2192 22
5941 1958 1985 2 5 12 45 48 1 255 2278 27
5942 1958 1985 1 6 13 46 48 1 282 2084 32
5943 1958 1985 2 5 12 45 48 12 263 2381 27
5944 1958 1985 2 5 12 45 46 14 277 2257 29
5945 1958 1985 2 5 12 45 46 12 239 2318 37
5946 1958 1985 2 5 12 45 46 13 248 2232 29
5947 1958 1950 1 6 13 . . . 242 . .
5948 1958 1950 2 5 12 45 46 13 161 1561 27
5949 1958 1950 1 6 13 46 48 2 285 1796 17
5950 1958 1950 2 5 12 45 46 14 233 1927 35
5951 1958 1950 1 6 13 46 48 2 286 2056 21
5952 1958 1950 1 6 13 46 48 12 232 1688 20
5953 1958 1950 2 5 12 45 46 12 227 2063 25
5954 1958 1815 1 6 13 46 48 13 302 2047 25
5955 1958 1815 2 5 12 46 48 12 131 1198 30
5956 1958 1815 1 6 13 46 48 12 288 2074 24
5957 1958 1951 1 6 13 46 48 13 289 2003 24
5958 1958 1951 2 5 12 45 48 2 245 2567 27
5959 1958 1951 1 6 13 . . . 271 . .
5960 1958 1951 2 5 12 45 48 13 179 1929 31
5961 1958 1951 1 6 13 46 48 1 284 2100 23
5962 1958 2112 1 6 13 46 48 12 248 1937 31
5963 1958 2112 1 6 13 46 48 2 243 1487 18
5964 1958 2112 1 6 13 46 48 13 263 2049 30
5965 1958 1926 1 6 13 . . . 294 . .
5966 1958 1926 1 6 13 46 48 1 233 2016 27
5967 1958 1926 2 5 12 45 46 12 205 2134 27
5968 1958 1926 1 6 13 . . . 252 . .
5969 1958 1926 2 5 12 45 48 3 196 2116 27
5970 1958 1992 2 5 12 45 48 2 223 2327 22
5971 1958 1992 2 5 12 45 46 13 243 2308 32
5972 1958 1992 1 6 13 . . . 257 . .
5973 1958 1992 1 6 13 46 48 13 238 2002 25
5974 1958 1823 1 6 13 46 48 12 302 2226 24
5975 1958 1823 2 5 12 45 46 14 236 2229 21
5976 1958 1823 1 6 13 46 48 13 283 2047 25
5977 1958 1823 2 5 12 45 48 2 236 2027 20
5978 1958 1823 1 6 13 46 48 12 276 2234 23
5979 1958 1823 1 6 13 46 48 2 224 1874 22
5980 1958 1823 2 5 12 45 46 12 223 2125 25
5981 1958 1823 1 6 13 45 48 13 327 2471 30
5982 1958 2210 1 6 13 46 48 2 275 1508 20
5983 1958 2210 1 6 13 46 48 1 226 1658 19
5984 1958 2210 1 6 13 46 48 12 300 2121 33
5985 1958 2210 1 6 13 46 48 1 230 1426 21
5986 1958 2210 2 5 12 45 46 14 237 2270 30
5987 1958 2210 1 6 13 46 48 2 306 2209 17
5988 1958 2210 1 6 13 46 48 1 244 1913 21
5989 1958 2210 1 6 13 46 48 13 346 2548 25
5990 1958 1855 2 5 12 45 48 1 211 2155 31
5991 1958 1855 2 5 12 . . . 202 . .
5992 1958 1855 2 5 12 . . . 251 . .
5993 1958 1855 2 5 12 45 46 13 214 1464 44
5994 1958 1855 2 5 12 45 46 13 224 2194 35
5995 1958 1855 2 5 12 . . . 217 . .
5996 1958 1855 2 5 12 . . . 241 . .
5997 1958 1855 1 6 13 46 48 1 281 2315 34
5998 1958 1874 1 6 13 46 48 1 291 2127 27
5999 1958 1874 1 6 13 46 48 1 277 2001 25
6000 1958 1874 1 6 13 46 48 3 259 1995 28
6001 1958 1874 2 5 12 45 48 2 260 1995 26
6002 1958 1874 2 5 12 45 46 12 235 2067 33
6003 1958 1874 2 5 12 45 48 2 272 2352 29
6004 1958 1874 2 5 12 . . . 232 . .
6005 1958 1874 2 5 12 45 48 2 225 2156 26
6006 1958 1952 1 6 13 . . . 191 . .
6007 1958 1952 2 5 12 45 46 14 257 1910 36
6008 1958 1952 1 6 13 46 48 2 233 1799 17
6009 1958 1952 2 5 12 45 46 14 239 1882 23
6010 1958 1952 2 5 12 45 46 14 245 2341 30
6011 1958 1952 2 5 12 45 46 14 239 2123 26
6012 1958 1952 2 5 12 45 46 12 280 2026 25
6013 1958 1952 1 6 13 46 48 2 239 1917 25
6014 2053 2224 2 5 12 45 48 1 213 2027 39
6015 2053 2224 1 6 13 46 48 12 260 2071 24
6016 2053 2224 1 6 13 46 48 1 271 1960 29
6017 2053 2224 1 6 13 46 48 12 282 2088 24
6018 2053 2125 1 6 13 46 48 13 288 2115 26
6019 2053 2094 2 5 12 45 46 13 242 787 18
6020 2053 2094 2 5 12 45 48 2 221 2074 24
6021 2053 2094 2 5 12 45 46 14 201 2159 31
6022 2053 2094 2 5 12 45 46 12 171 1638 27
6023 2053 2237 2 5 12 45 46 13 237 1825 30
6024 2053 2237 2 5 12 45 48 13 235 2413 34
6025 2053 2237 2 5 12 45 48 1 219 2163 27
6026 2053 2237 2 5 12 45 46 13 223 1999 45
6027 2053 2237 2 5 12 45 46 12 219 2150 33
6028 2053 2237 1 6 13 46 48 13 261 1409 26
6029 2053 2237 1 6 13 46 48 2 230 1705 28
6030 2053 2237 1 6 13 46 48 3 185 1676 31
6031 2053 2071 1 6 13 46 48 3 308 1999 24
6032 2053 2071 2 5 12 45 46 13 191 1855 22
6033 2053 2071 2 5 12 45 46 13 213 2325 30
6034 2053 2071 2 5 12 . . . 112 . .
6035 2053 2071 2 5 12 45 48 3 176 1802 42
6036 2053 2071 2 5 12 45 46 13 244 2337 26
6037 2053 2071 1 6 13 46 48 13 294 1965 29
6038 2080 1997 1 6 13 . . . 299 . .
6039 2080 1997 2 5 12 45 46 12 244 2421 27
6040 2080 1997 2 5 12 45 48 1 256 2551 26
6041 2080 1997 2 5 12 45 . . 226 2470 .
6042 2080 1997 1 6 13 46 48 12 299 2236 19
6043 2080 1997 2 5 12 45 48 3 254 2412 30
6044 2080 1997 1 6 13 46 48 1 292 2142 21
6045 2080 1997 1 6 13 46 48 2 311 2178 23
6046 2080 1857 2 5 12 45 46 13 235 2090 38
6047 2080 1857 2 5 12 45 48 12 249 2279 32
6048 2080 1857 2 5 12 45 46 14 193 1920 35
6049 2080 1857 2 5 12 45 46 13 245 2583 25
6050 2080 1857 1 6 13 46 48 12 314 2372 23
6051 2080 1857 2 5 12 45 46 13 250 2457 39
6052 2080 1857 2 5 12 45 46 13 209 2396 33
6053 2080 2192 1 6 13 . . . 290 . .
6054 2080 2192 1 6 13 46 48 2 287 2071 24
6055 2080 2192 2 5 12 45 46 13 250 2383 24
6056 2080 2192 2 5 12 45 48 1 254 2426 37
6057 2080 2192 2 5 12 45 46 14 146 1848 23
6058 2080 2192 2 5 12 45 46 13 217 2422 27
6059 2080 2192 2 5 12 45 48 3 259 2375 29
6060 2080 2252 2 5 12 45 46 14 230 2160 31
6061 2080 2252 2 5 12 45 46 13 200 2171 30
6062 2080 2252 1 6 13 46 48 13 266 2013 37
6063 2080 2252 2 5 12 45 46 14 244 1834 41
6064 2080 2252 2 5 12 45 46 12 253 2120 38
6065 2080 2079 2 5 12 45 48 1 237 2186 23
6066 2080 2079 1 6 13 46 48 1 263 2024 23
6067 2080 2079 1 6 13 46 48 1 231 1702 23
6068 2080 2079 1 6 13 46 48 1 120 1034 25
6069 2080 2079 2 5 12 45 46 13 207 2226 21
6070 2080 2079 1 6 13 46 48 1 255 1878 22
6071 2080 2079 1 6 13 46 48 1 220 1725 21
6072 2080 2075 1 6 13 46 48 3 266 1788 27
6073 2080 2075 1 6 13 46 48 2 293 2097 27
6074 2080 2075 1 6 13 46 48 1 322 2048 35
6075 2080 2075 1 6 13 46 48 2 279 1824 23
6076 2080 2075 1 6 13 46 48 13 236 1856 26
6077 2080 2133 2 5 12 45 46 14 284 2424 46
6078 2080 1907 2 5 12 45 48 3 222 1773 34
6079 2080 1907 1 6 13 46 48 1 289 2029 24
6080 2080 1907 2 5 12 45 46 12 174 1717 44
6081 2080 1907 1 6 13 46 48 3 312 2345 31
6082 2080 1907 1 6 13 46 48 3 254 1880 32
6083 2080 1907 2 5 12 45 46 13 217 2190 26
6084 2080 1907 1 6 13 46 48 3 235 1799 19
6085 2080 2096 2 5 12 45 46 13 232 2194 33
6086 2080 2096 1 6 13 46 48 12 267 2025 28
6087 2080 2096 2 5 12 45 46 12 220 1767 25
6088 2080 2096 2 5 12 45 48 12 207 2116 33
6089 2080 2096 2 5 12 45 48 12 258 2333 34
6090 2080 2096 1 6 13 46 48 1 270 2056 22
6091 2080 2096 1 6 13 46 48 12 278 2045 23
6092 2080 2096 2 5 12 45 46 12 212 2315 28
6093 2080 2096 2 5 12 45 48 1 245 2579 33
6094 2080 2096 2 5 12 45 48 3 210 2232 29
6095 2080 2029 2 5 12 45 48 1 215 2181 26
6096 2080 2029 1 6 13 46 48 3 312 2405 25
6097 2080 2029 2 5 12 45 46 13 273 1931 19
6098 2080 2029 1 6 13 46 48 1 339 2079 27
6099 2080 2029 2 5 12 . . . 267 . .
6100 2080 2029 2 5 12 45 46 14 250 1921 43
6101 2080 2029 1 6 13 46 48 13 320 2249 26
6102 2080 2029 1 6 13 46 48 1 237 2038 24
6103 2080 2029 1 6 13 46 48 2 221 1896 17
6104 2080 2209 2 5 12 45 48 13 258 2340 36
6105 2080 2209 1 6 13 46 48 2 296 2081 20
6106 2080 2209 1 6 13 46 48 3 289 1964 26
6107 2080 2209 1 6 13 46 48 12 289 2184 24
6108 2080 2209 2 5 12 . . . 123 . .
6109 2080 2209 2 5 12 45 48 13 236 1994 47
6110 2080 2209 1 6 13 46 48 3 254 1920 25
6111 2080 2209 2 5 12 45 48 2 230 2044 28
6112 2080 2209 2 5 12 . . . 188 . .
6113 2080 2209 1 6 13 46 48 12 323 2142 25
6114 2080 2209 2 5 12 45 46 13 224 1884 44
6115 2080 2209 2 5 12 45 46 12 225 1818 31
6116 2080 2091 2 5 12 45 48 3 236 1955 26
6117 2080 2091 2 5 12 45 46 13 236 2347 31
6118 2080 2091 1 6 13 46 48 2 291 2025 29
6119 2076 2135 1 6 13 46 48 13 269 2137 29
6120 2076 2135 1 6 13 46 48 1 292 2143 22
6121 2076 2135 2 5 12 45 46 14 245 2107 35
6122 2076 2135 1 6 13 46 48 13 253 1119 42
6123 2076 2135 1 6 13 46 48 2 277 2016 19
6124 2076 2135 2 5 12 45 48 3 219 1858 35
6125 2076 2135 2 5 12 45 46 13 247 2216 48
6126 2076 2167 2 5 12 45 46 14 257 2281 33
6127 2076 2167 2 5 12 . . . 273 . .
6128 2076 2167 2 5 12 45 48 2 222 2142 24
6129 2076 2167 1 6 13 46 48 1 308 2204 27
6130 2076 2167 2 5 12 45 46 14 242 1528 55
6131 2076 2167 1 6 13 46 48 2 269 1469 24
6132 2076 2167 2 5 12 45 46 13 213 2073 39
6133 2076 2218 2 5 12 45 46 12 248 1852 38
6134 2076 2218 1 6 13 46 48 13 274 2055 25
6135 1825 1975 2 5 12 45 . . 224 2306 .
6136 1825 1975 1 6 13 . . . 330 . .
6137 1825 1975 1 6 13 46 48 13 284 2194 24
6138 1825 1975 2 5 12 45 46 12 233 2483 30
6139 1825 1975 1 6 13 46 48 2 291 994 15
6140 1825 1975 1 6 13 46 48 12 277 1858 24
6141 1825 1975 2 5 12 45 46 14 272 1966 34
6142 1825 2016 1 6 13 46 48 3 279 2283 28
6143 1825 2016 1 6 13 46 48 13 325 2243 29
6144 1825 2016 1 6 13 45 48 3 312 2306 31
6145 1825 2016 1 6 13 46 48 1 270 1913 37
6146 1825 2016 2 5 12 45 46 14 239 1901 49
6147 1825 2016 1 6 13 46 48 13 291 2079 30
6148 1825 1981 1 6 13 46 48 3 246 1885 41
6149 1825 1981 2 5 12 45 46 14 227 2206 34
6150 1825 1981 2 5 12 45 48 2 217 2273 24
6151 1825 1981 1 6 13 46 48 2 277 1879 13
6152 1825 1981 1 6 13 45 48 3 284 2287 22
6153 1825 1981 2 5 12 45 46 13 241 2321 36
6154 1825 1981 2 5 12 45 48 12 256 2497 33
6155 1825 2009 2 5 12 45 46 14 219 2014 37
6156 1825 2009 2 5 12 . . . 284 . .
6157 1825 2009 2 5 12 45 48 12 224 2237 34
6158 1825 2009 2 5 12 . . . 162 . .
6159 1825 2009 1 6 13 . . . 294 . .
6160 1825 2009 1 6 13 46 48 13 273 2243 34
6161 1825 2009 1 6 13 46 48 3 299 1904 22
6162 1825 2009 2 5 12 45 46 13 278 2204 35
6163 1825 2009 2 5 12 45 46 14 194 2175 35
6164 1825 1821 1 6 13 46 48 12 279 2094 42
6165 1825 1821 2 5 12 45 46 13 195 2147 28
6166 1825 1821 1 6 13 46 48 12 280 2069 26
6167 1825 1821 1 6 13 46 48 2 295 2019 17
6168 1825 1821 1 6 13 46 48 1 276 2113 25
6169 1825 1821 2 5 12 46 48 1 229 1476 40
6170 1825 1821 2 5 12 45 46 14 243 2281 35
6171 1825 1821 1 6 13 46 48 12 298 2083 29
6172 1825 1808 1 6 13 45 48 13 256 2153 36
6173 1825 1808 1 6 13 46 48 1 278 2217 23
6174 1825 1808 1 6 13 . . . 210 . .
6175 1825 1808 1 6 13 46 48 3 244 2106 21
6176 1825 1808 2 5 12 45 48 1 249 1893 26
6177 1825 1808 2 5 12 45 48 1 238 2265 36
6178 1825 2157 2 5 12 45 46 14 234 2397 25
6179 1825 2157 1 6 13 45 48 1 291 2349 28
6180 1825 2157 2 5 12 45 46 13 246 1576 54
6181 1825 2157 1 6 13 46 48 1 253 2118 24
6182 1825 2251 1 6 13 46 48 13 299 2403 29
6183 1825 1813 2 5 12 45 46 14 213 2008 26
6184 1825 1813 1 6 13 46 48 13 276 2021 26
6185 1825 1813 1 6 13 46 48 13 301 2083 25
6186 1825 1813 2 5 12 45 46 14 212 2104 45
6187 1825 1813 2 5 12 45 46 14 208 2286 26
6188 1825 2014 1 6 13 46 48 2 283 1729 19
6189 1825 2014 2 5 12 46 48 1 222 1813 37
6190 1825 2014 2 5 12 45 46 12 245 2262 37
6191 1825 2014 1 6 13 46 48 1 306 2382 23
6192 1825 2014 2 5 12 45 48 1 239 2260 19
6193 1825 1957 2 5 12 . . . 242 . .
6194 1825 1957 1 6 13 46 48 12 318 2466 27
6195 1825 1957 1 6 13 46 48 12 310 2331 20
6196 1825 1957 1 6 13 46 48 3 292 2234 34
6197 1825 1957 1 6 13 46 48 13 316 2402 30
6198 1825 1957 2 5 12 . . . 258 . .
6199 1825 1957 1 6 13 46 48 13 280 2115 29
6200 1825 1957 2 5 12 45 46 12 255 2109 29
6201 1825 1957 1 6 13 46 48 1 270 1789 21
6202 2118 2049 2 5 12 46 48 3 199 1720 41
6203 2118 2056 1 6 13 46 48 13 259 1672 18
6204 2118 2056 1 6 13 46 48 3 264 2131 35
6205 2118 2159 1 6 13 46 48 12 269 1756 27
6206 2118 2159 2 5 12 . . . 223 . .
6207 2118 2159 1 6 13 46 48 2 256 1890 20
6208 2262 2034 1 6 13 46 48 1 252 2000 20
6209 2262 2034 1 6 13 46 48 3 244 1872 29
6210 2262 2034 1 6 13 46 48 12 265 1804 44
6211 2262 2026 2 5 12 45 46 12 260 2608 29
6212 2262 2026 1 6 13 46 48 1 264 2048 21
6213 2262 2026 2 5 12 45 46 14 275 2039 45
6214 2262 2026 1 6 13 46 48 2 241 1973 15
6215 2262 2026 2 5 12 45 46 12 241 2301 26
6216 2262 1973 2 5 12 45 48 12 226 2296 34
6217 2262 1973 1 6 13 45 48 1 261 2276 28
6218 2262 1973 1 6 13 46 48 1 254 2190 23
6219 2262 1973 2 5 12 45 46 13 189 1355 29
6220 2262 1973 2 5 12 45 46 13 235 2352 23
6221 2262 1973 2 5 12 45 46 13 202 2237 24
6222 2262 1973 2 5 12 45 46 13 192 2092 34
6223 2262 1973 2 5 12 46 48 1 214 1051 30
6224 2262 2028 1 6 13 46 48 13 274 1992 23
6225 2262 2028 1 6 13 . . . 253 . .
6226 2262 2028 2 5 12 . . . 221 . .
6227 2262 2028 2 5 12 45 46 14 208 2327 27
6228 2262 2028 2 5 12 45 46 12 263 2355 37
6229 2262 2028 2 5 12 45 46 12 234 2462 28
6230 2262 2028 2 5 12 45 46 13 217 2112 22
6231 2262 2037 2 5 12 45 46 13 224 2174 28
6232 2262 2037 2 5 12 45 48 12 202 1981 25
6233 2262 2037 2 5 12 . . . 207 . .
6234 2262 2037 1 6 13 46 48 12 226 2053 22
6235 2262 2037 1 6 13 46 48 1 261 2044 23
6236 2262 2037 1 6 13 46 48 13 231 2095 27
6237 2262 2037 1 6 13 46 48 3 254 1779 23
6238 2262 2037 2 5 12 45 46 13 252 2468 48
6239 2262 2037 2 5 12 . . . 236 . .
6240 2262 2037 1 6 13 46 48 2 229 1769 26
6241 2262 2037 1 6 13 46 48 1 269 2350 29
6242 2262 2037 2 5 12 45 48 2 229 2081 23
6243 2262 1924 2 5 12 45 46 14 217 2400 20
6244 2262 1924 1 6 13 46 48 12 249 2030 25
6245 2262 2260 2 5 12 45 48 2 205 2159 26
6246 2262 2260 1 6 13 . . . 219 . .
6247 2262 2260 1 6 13 46 48 13 272 2178 33
6248 2262 1887 2 5 12 45 46 13 238 2225 45
6249 2262 1887 1 6 13 45 48 13 292 2507 42
6250 2262 1887 1 6 13 46 48 13 266 1974 26
6251 2262 1887 2 5 12 45 46 13 224 2420 32
6252 2262 1887 2 5 12 45 46 13 263 2365 28
6253 2262 1887 2 5 12 45 48 13 207 2031 31
6254 2262 1959 1 6 13 46 48 12 254 2070 25
6255 2262 1959 1 6 13 46 48 2 297 1886 13
6256 2262 1959 2 5 12 45 46 13 253 2628 30
6257 2262 1959 2 5 12 45 46 13 238 2181 26
6258 2262 1875 2 5 12 45 46 14 249 2399 27
6259 2262 1875 1 6 13 46 48 2 312 2315 23
6260 2262 1875 2 5 12 45 46 13 212 2094 37
6261 2262 1875 2 5 12 45 46 14 239 2412 24
6262 2262 1875 1 6 13 46 48 1 310 2137 20
6263 2262 1875 2 5 12 45 46 14 252 2351 33
6264 2262 1875 1 6 13 46 48 1 285 2164 19
6265 2262 1875 2 5 12 45 46 12 251 2502 41
6266 2147 2144 2 5 12 45 46 13 233 2239 41
6267 2147 2161 2 5 12 45 48 13 235 2286 34
6268 2147 2161 2 5 12 . . . 193 . .
6269 2147 2161 2 5 12 46 48 2 257 1509 21
6270 2147 2161 2 5 12 . . . 253 . .
6271 2147 2161 2 5 12 45 48 12 228 2062 42
6272 1972 1856 1 6 13 46 48 1 252 2086 25
6273 1972 1856 2 5 12 45 46 14 226 2177 30
6274 1972 1856 2 5 12 45 46 13 211 1721 22
6275 1972 1856 1 6 13 46 48 2 262 1740 25
6276 1972 2036 2 5 12 45 46 12 193 2131 23
6277 1972 2036 1 6 13 46 48 3 252 2293 25
6278 1972 2036 1 6 13 46 48 2 238 1922 16
6279 1972 2036 1 6 13 46 48 12 263 1953 26
6280 1972 2036 2 5 12 45 46 12 247 2179 30
6281 1972 1921 1 6 13 46 48 1 285 2098 25
6282 1972 1921 2 5 12 45 48 3 201 2067 24
6283 1972 1921 1 6 13 46 48 2 219 2018 16
6284 1972 1921 1 6 13 46 48 2 253 1842 20
6285 1972 1954 1 6 13 46 48 12 247 2084 25
6286 1972 1954 2 5 12 45 46 12 266 2296 28
6287 1972 2001 2 5 12 . . . 234 . .
6288 1972 2001 2 5 12 45 46 12 233 1183 45
6289 1972 2001 1 6 13 46 48 3 286 2070 28
6290 1972 2097 2 5 12 45 46 13 205 1902 33
6291 1972 2097 1 6 13 46 48 12 318 2506 29
6292 1972 2097 1 6 13 46 48 1 303 1422 45
6293 1972 2097 1 6 13 46 48 2 264 2263 21
6294 1972 2097 2 5 12 45 46 12 215 2330 30
6295 1972 2068 1 6 13 46 48 1 313 1835 29
6296 1972 2068 1 6 13 46 48 13 281 2162 25
6297 1972 2048 2 5 12 45 46 14 239 2337 36
6298 1972 2048 2 5 12 45 46 14 247 2479 28
6299 1972 2048 2 5 12 45 48 3 251 2290 40
6300 1972 2048 2 5 12 45 46 13 238 2664 34
6301 1972 2048 1 6 13 46 48 1 305 2426 26
6302 1972 2048 1 6 13 46 48 12 225 1856 33
6303 1972 1900 1 6 13 46 48 13 252 2259 29
6304 1972 1900 1 6 13 46 48 13 277 2260 32
6305 1972 1900 1 6 13 46 48 1 215 1887 26
6306 1972 1900 1 6 13 46 48 13 251 1941 23
6307 1972 1929 1 6 13 46 48 2 283 2242 21
6308 1972 1929 2 5 12 45 46 12 217 2264 37
6309 1972 1814 1 6 13 46 48 1 237 1603 31
6310 1972 1814 2 5 12 45 46 12 223 1345 37
6311 1972 1814 2 5 12 45 48 2 235 2126 23
6312 1972 1814 2 5 12 45 46 13 240 1870 49
6313 1972 1814 1 6 13 46 48 3 286 2099 35
6314 1972 1814 2 5 12 45 46 12 211 2004 31
6315 1972 1814 1 6 13 46 48 13 292 2209 28
6316 1972 1814 2 5 12 45 48 13 213 2142 30
6317 1972 2197 2 5 12 45 48 13 223 2106 24
6318 1972 2197 1 6 13 46 48 13 228 2074 26
6319 1972 2197 1 6 13 46 48 2 248 1927 17
6320 1972 2197 2 5 12 45 48 3 217 2078 26
6321 1972 2004 2 5 12 46 48 3 203 1874 20
6322 1972 2004 2 5 12 45 48 12 189 1635 28
6323 1972 2004 2 5 12 45 46 12 214 988 22
6324 1972 2004 2 5 12 45 46 14 222 2042 28
6325 1972 2004 1 6 13 46 48 12 251 1959 24
6326 1972 1872 1 6 13 . . . 136 . .
6327 1972 1872 1 6 13 46 48 2 251 2127 19
6328 1972 1872 1 6 13 46 48 2 230 1643 22
6329 1972 1872 1 6 13 46 48 12 255 2195 22
6330 1972 1872 1 6 13 46 48 13 244 2080 27
6331 2039 2058 1 6 13 . . . 227 . .
6332 2039 2058 1 6 13 46 48 3 257 2052 30
6333 2039 2058 1 6 13 46 48 1 246 1958 21
6334 2039 2058 1 6 13 46 48 13 304 2108 23
6335 2039 2058 1 6 13 46 48 12 234 1448 23
6336 2039 2145 2 5 12 45 46 13 231 2357 23
6337 2039 2145 2 5 12 45 46 13 213 2169 32
6338 2039 2145 1 6 13 46 48 1 258 2038 22
6339 2039 2145 1 6 13 46 48 2 302 2206 22
6340 2039 2145 1 6 13 46 . . 279 2083 .
6341 2039 2145 2 5 12 45 48 3 204 1959 24
6342 2039 2145 2 5 12 . . . 191 . .
6343 2039 2145 1 6 13 46 48 2 243 1669 17
6344 2039 2145 2 5 12 45 48 13 180 2208 32
6345 2039 2024 2 5 12 45 46 13 260 2170 36
6346 2039 2024 1 6 13 46 48 12 289 2301 25
6347 2039 2122 1 6 13 46 48 13 229 1798 24
6348 2039 2122 2 5 12 45 48 3 208 2194 30
6349 2039 2122 1 6 13 . . . 222 . .
6350 2039 2122 2 5 12 45 46 13 207 2281 31
6351 2039 2122 1 6 13 46 48 2 250 2092 27
6352 2039 2156 2 5 12 . . . 253 . .
6353 2039 2156 1 6 13 46 48 13 266 2200 25
6354 2039 2156 1 6 13 46 48 12 337 2341 27
6355 2039 2156 1 6 13 46 48 12 248 1807 25
6356 2039 2156 1 6 13 46 48 12 296 2222 24
6357 2039 2156 1 6 13 46 48 13 240 1916 27
6358 2039 2156 1 6 13 46 48 1 269 2382 30
6359 2039 2156 1 6 13 46 48 13 208 1635 22
6360 2039 2156 2 5 12 45 46 13 253 2755 32
6361 2212 1842 2 5 12 45 46 12 260 2198 40
6362 2212 1842 2 5 12 45 46 13 234 2038 34
6363 2212 1842 1 6 13 46 48 3 285 1454 18
6364 2212 1842 1 6 13 . . . 254 . .
6365 2212 1842 1 6 13 46 48 1 313 2421 23
6366 2212 1842 1 6 13 46 48 13 248 2000 24
6367 2212 1842 1 6 13 46 48 3 287 2170 21
6368 2212 1842 1 6 13 46 48 2 268 2148 21
6369 2212 1842 1 6 13 46 48 1 273 1840 36
6370 2212 1977 1 6 13 46 48 13 304 2036 21
6371 2212 1977 1 6 13 46 48 3 248 1475 25
6372 2212 1977 1 6 13 46 48 13 282 1980 23
6373 2212 1977 2 5 12 45 46 12 209 2087 26
6374 2212 1977 2 5 12 45 46 13 193 2365 25
6375 2212 1977 2 5 12 45 46 12 235 2173 34
6376 2212 1977 2 5 12 45 46 12 235 1754 30
6377 2212 1977 2 5 12 45 48 12 174 1872 32
6378 2212 1851 2 5 12 . . . 217 . .
6379 2212 1851 2 5 12 . . . 235 . .
6380 2212 1851 1 6 13 46 48 3 253 2129 29
6381 2212 1851 1 6 13 46 48 3 290 2284 26
6382 2212 1851 2 5 12 . . . 172 . .
6383 2212 1851 2 5 12 45 46 13 254 2433 32
6384 2212 1851 2 5 12 45 46 14 193 1845 43
6385 2212 1851 2 5 12 45 46 13 267 2404 44
6386 2212 1851 2 5 12 45 48 1 235 1787 40
6387 2212 2152 1 6 13 46 48 12 282 1804 37
6388 2212 2152 1 6 13 46 48 1 269 2030 29
6389 2212 2152 2 5 12 45 46 13 248 1444 43
6390 2212 2152 2 5 12 45 46 14 221 1997 20
6391 2212 2152 1 6 13 46 48 3 280 2215 29
6392 2212 2152 2 5 12 45 46 13 191 1254 45
6393 2212 2152 1 6 13 . . . 163 . .
6394 2212 2152 1 6 13 46 48 13 322 2357 29
6395 2212 1939 2 5 12 45 48 3 209 2002 26
6396 2212 1939 2 5 12 45 46 13 241 2392 37
6397 2212 2155 1 6 13 46 48 1 253 2095 25
6398 2212 2104 2 5 12 45 46 12 219 2343 26
6399 2212 2104 2 5 12 45 48 2 227 2085 27
6400 2212 2104 2 5 12 45 46 13 176 1976 24
6401 2212 2104 2 5 12 45 46 13 213 2305 24
6402 2212 2104 2 5 12 45 48 13 210 1503 53
6403 2212 2104 2 5 12 45 46 12 226 2537 29
6404 2212 2104 1 6 13 46 48 3 282 2095 30
6405 2212 2246 2 5 12 . . . 221 . .
6406 2212 2246 2 5 12 . . . 213 . .
6407 2212 2246 1 6 13 46 48 1 264 2003 23
6408 2212 2246 2 5 12 45 46 14 204 2110 28
6409 2212 2246 2 5 12 45 48 3 228 1260 48
6410 2212 2246 2 5 12 45 46 12 136 1475 37
6411 2212 2246 1 6 13 . . . 273 . .
6412 2212 2246 1 6 13 46 48 1 271 1919 26
6413 2212 2246 2 5 12 45 48 3 159 968 37
6414 2212 2246 2 5 12 46 48 3 147 1859 30
6415 2212 2165 1 6 13 46 48 2 289 2151 23
6416 2212 2165 1 6 13 46 48 12 208 1914 27
6417 2212 2165 1 6 13 46 48 3 297 2036 31
6418 2212 2165 1 6 13 46 48 12 287 2293 22
6419 2212 2165 1 6 13 46 48 12 297 2183 26
6420 2212 2165 1 6 13 46 48 2 269 2052 21
6421 2212 2165 1 6 13 46 48 1 242 1735 32
6422 2212 1896 2 5 12 . . . 252 . .
6423 2212 1998 1 6 13 46 48 12 261 1785 30
6424 2212 1998 1 6 13 . . . 270 . .
6425 2212 1998 2 5 12 . . . 221 . .
6426 2212 1998 1 6 13 46 48 2 218 2015 16
6427 2212 1998 1 6 13 46 48 13 242 2004 26
6428 2039 2253 1 6 13 46 48 3 241 2017 24
6429 2039 1895 1 6 13 46 48 2 214 1909 22
6430 2039 1895 1 6 13 46 48 3 299 2412 25
6431 2039 1895 2 5 12 45 46 12 237 2320 39
6432 2039 1895 1 6 13 46 48 13 314 1950 25
6433 2039 1895 2 5 12 45 48 2 190 1809 22
6434 2039 1963 2 5 12 45 46 14 220 932 29
6435 2039 1963 1 6 13 46 48 3 175 1758 20
6436 2039 2045 1 6 13 46 48 12 254 2243 26
6437 2039 2045 1 6 13 46 48 13 240 1867 39
6438 2039 2045 2 5 12 45 46 12 232 2489 24
6439 2039 2045 2 5 12 46 48 12 183 1371 45
6440 2039 2045 1 6 13 46 48 13 214 2034 25
6441 2039 2045 1 6 13 46 48 12 260 2358 25
6442 2039 2198 2 5 12 45 46 13 211 2368 33
6443 2039 2198 1 6 13 . . . 266 . .
6444 2039 2198 1 6 13 46 48 3 270 2137 19
6445 2039 2198 1 6 13 46 48 3 239 1826 32
6446 2039 2198 1 6 13 46 48 1 259 1711 20
6447 2039 2198 2 5 12 45 46 13 226 2470 26
6448 2039 2198 2 5 12 45 46 13 227 2371 27
6449 2039 2198 1 6 13 46 48 2 276 2297 19
6450 2039 1884 2 5 12 46 48 1 213 1842 29
6451 2039 1884 2 5 12 45 48 12 225 2195 27
6452 2039 1884 2 5 12 45 46 13 221 2106 28
6453 2039 1884 2 5 12 45 46 13 236 2499 27
6454 2039 1884 1 6 13 46 48 12 236 2004 26
6455 2039 1884 2 5 12 45 48 13 230 2016 37
6456 2039 1884 2 5 12 45 46 13 243 2134 32
6457 2039 1884 2 5 12 45 48 1 173 2040 29
6458 2018 2217 1 6 13 46 48 1 273 2187 25
6459 2018 2217 2 5 12 45 46 13 213 2357 35
6460 2018 2217 2 5 12 45 46 13 221 2000 52
6461 2018 2217 1 6 13 46 48 1 289 1792 26
6462 2018 2217 2 5 12 45 46 13 251 2484 42
6463 2018 2217 2 5 12 45 46 12 225 2367 41
6464 2018 2217 1 6 13 46 48 3 287 1677 45
6465 2018 2217 1 6 13 46 48 1 270 1907 21
6466 2018 2158 2 5 12 45 46 13 256 2533 26
6467 2018 2158 2 5 12 45 46 14 271 2510 27
6468 2018 2158 2 5 12 45 48 12 241 2219 36
6469 2018 2158 2 5 12 45 46 14 272 2611 34
6470 2018 2158 2 5 12 45 46 13 262 2080 32
6471 2018 2158 1 6 13 46 48 1 306 2246 23
6472 2018 1854 1 6 13 46 . . 254 2082 .
6473 2018 1854 1 6 13 46 48 1 239 2202 20
6474 2018 2012 2 5 12 45 46 14 287 2051 35
6475 2018 2012 1 6 13 46 48 1 272 2053 24
6476 2018 2012 1 6 13 46 48 13 200 1938 37
6477 2018 2012 1 6 13 46 48 12 311 2151 35
6478 2018 2012 1 6 13 46 48 2 272 2169 23
6479 2018 2012 1 6 13 46 48 3 271 2321 30
6480 2018 2012 2 5 12 45 46 13 245 1652 46
6481 2018 2038 2 5 12 . . . 224 . .
6482 2018 2038 1 6 13 46 48 13 284 2153 20
6483 2018 2038 2 5 12 45 46 12 215 868 21
6484 2018 2038 1 6 13 46 48 1 296 2151 21
6485 2018 2038 2 5 12 45 46 13 254 2353 39
6486 2018 2038 1 6 13 46 48 13 294 2091 28
6487 2018 2038 2 5 12 45 48 12 244 1889 29
6488 2018 2038 1 6 13 46 48 1 236 1821 38
6489 2018 2038 1 6 13 46 48 1 195 1693 23
6490 2018 2038 1 6 13 46 48 1 252 1852 32
6491 1833 1876 1 6 13 46 48 3 307 2182 22
6492 1833 1876 1 6 13 46 48 3 250 1823 21
6493 1833 1876 2 5 12 45 46 14 199 1986 30
6494 1833 1876 1 6 13 46 48 1 286 2057 24
6495 1833 1876 2 5 12 45 46 13 271 2269 29
6496 1833 1876 2 5 12 45 48 1 146 1062 25
6497 1833 1876 1 6 13 46 48 1 314 2047 21
6498 1833 1876 2 5 12 45 48 12 243 1927 24
6499 1833 2027 1 6 13 46 48 3 238 1991 21
6500 1833 2027 2 5 12 45 48 1 230 2200 25
6501 1833 2027 1 6 13 46 48 2 285 2018 16
6502 1833 2027 1 6 13 46 48 12 322 2130 21
6503 1833 2176 1 6 13 46 48 3 226 1902 30
6504 1833 2176 1 6 13 46 48 3 212 1583 29
6505 1833 2176 1 6 13 46 48 1 277 2109 30
6506 1833 2176 2 5 12 45 48 12 212 1989 34
6507 1833 2176 2 5 12 45 46 12 193 2023 32
6508 1833 2176 2 5 12 45 48 1 187 1974 27
6509 1833 2176 1 6 13 46 48 3 238 1959 25
6510 1833 2064 1 6 13 46 48 13 268 1895 25
6511 1833 2064 2 5 12 45 46 12 208 1942 38
6512 1833 2064 2 5 12 45 48 1 197 1744 35
6513 1833 2064 2 5 12 45 48 2 211 2264 27
6514 1833 2227 1 6 13 46 48 13 243 1874 31
6515 1833 2227 2 5 12 45 46 14 213 1737 28
6516 1833 2227 2 5 12 45 46 12 236 2198 26
6517 1833 2227 2 5 12 45 46 12 252 1964 25
6518 1833 2227 1 6 13 46 48 13 285 2192 29
6519 1833 2227 1 6 13 46 48 13 264 2138 23
6520 1833 2227 2 5 12 45 48 13 175 1925 25
6521 1833 2227 1 6 13 46 48 12 263 1940 24
6522 1833 1841 2 5 12 45 46 14 263 2382 31
6523 1833 1841 1 6 13 46 48 13 325 2121 25
6524 1833 1841 1 6 13 46 48 1 294 1818 24
6525 1833 1841 1 6 13 46 48 13 287 2107 27
6526 1833 1841 2 5 12 45 46 14 173 2107 28
6527 1833 2124 1 6 13 46 48 1 328 2078 25
6528 1833 2124 1 6 13 46 48 1 258 2080 23
6529 1833 2124 1 6 13 46 48 1 286 2249 22
6530 1833 2124 1 6 13 46 48 3 307 2059 21
6531 1833 2124 1 6 13 46 48 1 239 1766 22
6532 1833 2124 2 5 12 45 48 13 211 1544 23
6533 1850 2255 2 5 12 45 46 14 134 1946 32
6534 1850 2255 1 6 13 46 48 1 264 2070 26
6535 1850 2255 2 5 12 . . . 237 . .
6536 1850 2201 2 5 12 45 46 12 259 2308 32
6537 1850 2201 1 6 13 46 48 1 296 2032 33
6538 1850 1817 1 6 13 46 48 2 297 2019 29
6539 1850 1817 1 6 13 46 48 2 247 1462 26
6540 1850 1817 2 5 12 45 46 14 221 1700 25
6541 1850 1817 1 6 13 46 48 2 236 1877 32
6542 1850 1817 2 5 12 . . . 244 . .
6543 1850 1834 1 6 13 46 48 12 275 2183 27
6544 1850 1834 1 6 13 46 48 3 213 1604 28
6545 1850 1914 1 6 13 46 48 1 289 1865 20
6546 1850 1914 1 6 13 46 48 1 305 2102 16
6547 1850 1914 2 5 12 45 46 13 279 2400 24
6548 1850 1914 1 6 13 46 48 2 296 2195 13
6549 1850 1914 1 6 13 46 48 13 301 2362 23
6550 1850 1914 2 5 12 45 46 13 225 2208 34
6551 1850 2191 2 5 12 45 48 2 271 2351 27
6552 1850 2191 1 6 13 46 48 1 268 2129 30
6553 1850 2191 2 5 12 45 46 13 248 2291 38
6554 1850 2191 2 5 12 45 48 13 253 1848 32
6555 1850 2030 2 5 12 . . . 243 . .
6556 1850 2030 2 5 12 . . . 129 . .
6557 1850 2030 2 5 12 45 48 12 209 1975 44
6558 1850 2030 1 6 13 46 48 1 295 2323 26
6559 1850 2030 1 6 13 46 48 13 285 2144 31
6560 1850 2100 1 6 13 46 48 1 305 2414 28
6561 1850 2100 1 6 13 46 48 3 276 2066 27
6562 1850 2100 1 6 13 46 48 3 300 2263 27
6563 1850 2100 2 5 12 45 46 14 223 1969 41
6564 1850 1820 2 5 12 45 46 14 244 2487 32
6565 1850 1820 1 6 13 46 48 1 287 2094 33
6566 1850 1820 2 5 12 45 48 12 239 2163 35
6567 1850 2005 1 6 13 46 48 12 308 2267 23
6568 1850 2005 2 5 12 45 48 13 215 2398 26
6569 1850 2005 1 6 13 46 48 1 273 2027 22
6570 1850 2005 2 5 12 45 46 14 262 2370 39
6571 1850 2005 2 5 12 45 48 13 280 2284 45
6572 1850 2005 1 6 13 46 48 12 220 1843 22
6573 2185 1947 1 6 13 46 48 13 268 2139 35
6574 2185 1947 1 6 13 46 48 1 238 2245 24
6575 2185 1947 1 6 13 46 48 12 255 2160 29
6576 2185 1947 2 5 12 46 48 3 201 1809 21
6577 2185 1947 2 5 12 45 48 12 139 1719 30
6578 2185 1947 1 6 13 . . . 247 . .
6579 2185 1947 1 6 13 46 48 12 268 2079 28
6580 2185 1947 2 5 12 45 48 1 239 2300 24
6581 2185 1947 2 5 12 45 46 13 216 2169 22
6582 2185 1947 2 5 12 46 48 13 186 2071 23
6583 2185 1897 2 5 12 45 46 12 239 2064 34
6584 2185 1897 1 6 13 46 48 2 336 1578 23
6585 2185 1897 2 5 12 45 48 1 206 1969 29
6586 2185 1897 2 5 12 45 46 14 244 1946 42
6587 2185 1897 1 6 13 46 48 1 322 2280 22
6588 2185 1897 2 5 12 . . . 247 . .
6589 2185 1903 2 5 12 46 48 1 210 1944 21
6590 2185 1903 2 5 12 46 48 3 197 1893 27
6591 2185 1903 2 5 12 45 46 13 208 1887 28
6592 2185 1903 1 6 13 46 48 1 192 1293 22
6593 2185 1904 2 5 12 45 46 13 256 2160 22
6594 2185 1904 2 5 12 45 46 13 242 2057 29
6595 2185 1904 2 5 12 45 46 13 259 2434 24
6596 2185 2132 2 5 12 45 46 12 266 2192 26
6597 2185 2132 1 6 13 46 48 1 235 1655 30
6598 2185 2132 2 5 12 45 46 14 212 2093 24
6599 2185 2132 2 5 12 45 48 2 230 2114 17
6600 2185 2132 2 5 12 45 46 12 241 1989 44
6601 2185 2132 1 6 13 46 48 3 277 1966 23
6602 2185 2132 1 6 13 46 48 1 227 1814 27
6603 2185 2132 1 6 13 46 48 12 250 1937 22
6604 2185 1883 2 5 12 45 46 13 271 1773 48
6605 2185 1883 1 6 13 46 48 3 286 1928 20
6606 2185 1883 1 6 13 46 48 1 294 1971 25
6607 2185 1883 1 6 13 46 48 1 319 2132 27
6608 2185 1883 1 6 13 46 48 1 310 1741 23
6609 2185 1883 1 6 13 46 48 12 301 2382 27
6610 2185 1883 2 5 12 45 46 12 269 2116 47
6611 2185 1993 1 6 13 46 48 2 211 1987 18
6612 2185 1993 1 6 13 46 48 2 257 2087 20
6613 2185 1993 2 5 12 . . . 245 . .
6614 2185 1993 2 5 12 46 48 12 164 1572 17
6615 2185 1993 1 6 13 46 48 2 248 1916 21
6616 2185 1993 1 6 13 46 48 2 229 1889 18
6617 2185 2146 2 5 12 45 46 14 286 2469 30
6618 2185 2146 1 6 13 46 48 3 252 1756 21
6619 2185 2146 2 5 12 45 46 14 279 2413 26
6620 2185 2146 1 6 13 46 48 1 286 2112 24
6621 2185 2146 1 6 13 . . . 187 . .
6622 2185 2146 1 6 13 46 48 2 285 2080 18
6623 2185 2214 2 5 12 45 46 13 194 2017 41
6624 2185 2214 2 5 12 45 46 14 236 2147 40
6625 2185 2214 2 5 12 . . . 266 . .
6626 2185 2214 2 5 12 45 48 1 257 1728 34
6627 2185 2214 1 6 13 46 48 12 334 1869 45
6628 2185 2214 2 5 12 45 46 14 246 2185 28
6629 2185 1912 2 5 12 45 48 13 299 2480 27
6630 2185 1912 2 5 12 45 48 12 261 2422 28
6631 2185 1912 2 5 12 45 46 12 232 2379 23
6632 2185 2534 1 6 13 46 48 3 281 1815 41
6633 2185 2534 1 6 13 46 . . 305 2185 .
6634 2185 2534 1 6 13 46 48 1 286 2229 24
6635 2220 1886 2 5 12 45 48 13 274 2458 24
6636 2220 1886 1 6 13 46 48 2 348 2238 15
6637 2220 1886 2 5 12 45 48 12 284 2196 37
6638 2220 1886 2 5 12 45 46 12 249 2519 26
6639 2220 1886 1 6 13 46 48 13 250 1976 28
6640 2220 1886 2 5 12 45 . . 248 2578 .
6641 2220 1886 2 5 12 45 46 12 241 2299 31
6642 2220 2083 2 5 12 45 48 3 182 1889 33
6643 2220 2083 1 6 13 46 48 13 232 1505 32
6644 2220 1898 2 5 12 45 48 2 198 2060 18
6645 2220 1898 1 6 13 46 48 12 287 2174 20
6646 2220 2129 2 5 12 . . . 267 . .
6647 2220 2129 2 5 12 45 46 13 227 1801 31
6648 2220 2129 2 5 12 . . . 87 . .
6649 2220 2129 1 6 13 46 48 12 268 2073 28
6650 2220 2129 2 5 12 45 46 13 219 1562 39
6651 2220 2129 2 5 12 45 46 12 241 1438 28
6652 2220 2129 1 6 13 46 48 2 259 1800 12
6653 1971 2046 2 5 12 46 48 1 211 1904 21
6654 1971 2046 2 5 12 45 48 13 198 1585 20
6655 1971 2046 2 5 12 45 48 3 220 2016 32
6656 1971 2170 2 5 12 45 48 13 176 1805 43
6657 1971 2170 2 5 12 45 46 13 179 1680 35
6658 1971 2170 2 5 12 45 48 1 174 1680 39
6659 1971 2170 2 5 12 45 46 13 153 1498 43
6660 1971 2170 1 6 13 46 48 12 250 1929 25
6661 1971 2077 2 5 12 45 48 13 206 840 52
6662 1971 2077 2 5 12 45 46 12 218 1671 45
6663 1971 2077 1 6 13 46 48 3 278 2005 26
6664 1971 2077 2 5 12 45 48 3 222 2055 19
6665 1971 2077 1 6 13 46 48 12 233 1827 25
6666 1971 2077 1 6 13 46 48 2 241 1670 26
6667 1971 2077 1 6 13 46 48 2 291 2144 22
6668 1971 2066 1 6 13 46 48 1 247 2071 19
6669 1879 1925 2 5 12 . . . 186 . .
6670 1879 1925 1 6 13 . . . 264 . .
6671 1879 1925 1 6 13 46 48 12 346 2361 24
6672 1879 1925 1 6 13 . . . 191 . .
6673 1879 1925 2 5 12 45 48 2 233 2437 18
6674 1879 1925 2 5 12 . . . 266 . .
6675 1879 1925 1 6 13 46 48 1 264 2059 25
6676 1816 1987 1 6 13 46 48 2 251 2148 19
6677 2220 2148 2 5 12 45 48 1 242 2303 27
6678 2220 2148 1 6 13 46 48 12 307 2257 22
6679 2220 2148 2 5 12 45 46 13 118 1724 38
6680 2220 2148 2 5 12 45 46 12 195 2222 30
6681 2220 2148 2 5 12 45 48 12 251 2364 22
6682 2220 2148 1 6 13 46 48 13 278 2351 24
6683 2220 2148 2 5 12 45 48 13 207 2000 23
6684 2220 2148 2 5 12 45 46 13 228 2398 26
6685 2220 2148 1 6 13 46 48 13 306 2449 21
6686 2220 2148 2 5 12 45 46 12 187 2127 26
6687 2204 2002 1 6 13 46 48 2 251 1612 24
6688 2204 2002 1 6 13 46 48 13 190 1954 25
6689 2204 2002 2 5 12 46 48 13 195 1777 32
6690 2204 2002 2 5 12 45 48 1 202 1842 25
6691 2204 2115 1 6 13 46 48 12 270 1707 23
6692 2204 2115 2 5 12 45 46 12 238 1436 35
6693 2204 2131 2 5 12 45 46 13 251 2294 44
6694 2204 2131 2 5 12 45 48 2 242 1865 25
6695 2204 2131 2 5 12 45 48 3 239 2401 33
6696 2204 2131 1 6 13 46 48 3 231 1784 25
6697 2204 2131 2 5 12 45 46 14 223 2387 25
6698 2204 2131 1 6 13 46 48 13 248 1982 28
6699 2204 2141 2 5 12 45 48 2 169 1618 33
6700 2204 2141 1 6 13 . . . 213 . .
6701 2204 2141 1 6 13 46 48 1 269 2040 40
6702 2204 2141 1 6 13 . . . 238 . .
6703 2204 2141 2 5 12 45 46 14 174 1290 53
6704 2204 2141 2 5 12 45 46 13 201 1943 43
6705 2204 2141 1 6 13 . . . 303 . .
6706 2204 2141 2 5 12 . . . 208 . .
6707 2204 1852 2 5 12 45 48 12 199 1269 39
6708 2204 1852 1 6 13 . . . 251 . .
6709 2204 2573 2 5 12 45 46 14 241 2425 27
6710 2204 2573 1 6 13 46 48 1 272 2122 27
6711 2204 2573 1 6 13 46 48 2 282 2036 25
6712 2204 2573 1 6 13 46 48 13 266 1721 44
6713 2204 2573 2 5 12 45 46 14 250 2260 52
6714 2204 2407 2 5 12 . . . 239 . .
6715 2204 2407 1 6 13 46 48 2 258 1612 25
6716 2204 2407 2 5 12 45 48 3 208 2079 25
6717 2204 2407 1 6 13 46 48 12 233 2154 35
6718 2204 2663 2 5 12 45 48 1 226 1918 36
6719 2204 2663 2 5 12 . . . 226 . .
6720 2204 2663 2 5 12 . . . 227 . .
6721 2204 2522 1 6 13 . . . 270 . .
6722 2204 2522 1 6 13 46 48 1 309 1941 31
6723 2204 2522 1 6 13 46 48 13 335 1867 36
6724 2204 2522 2 5 12 45 46 14 236 2199 48
6725 2204 2522 1 6 13 46 48 3 295 2229 25
6726 2204 2522 1 6 13 . . . 320 . .
6727 2204 2426 2 5 12 . . . 219 . .
6728 2204 2426 2 5 12 45 48 1 213 2305 32
6729 2233 2551 2 5 12 46 48 2 184 1896 17
6730 2233 2551 2 5 12 45 46 13 227 2215 26
6731 2233 2551 2 5 12 . . . 138 . .
6732 2233 2551 1 6 13 46 48 1 260 2151 20
6733 2233 2551 1 6 13 46 48 2 260 2045 18
6734 2233 2551 2 5 12 46 48 13 186 1972 22
6735 2233 2551 1 6 13 46 48 2 239 2030 18
6736 2233 2551 1 6 13 46 48 1 301 2303 35
6737 2233 2551 2 5 12 . . . 206 . .
6738 2233 2283 2 5 12 . . . 133 . .
6739 2233 2283 2 5 12 45 48 2 246 1990 30
6740 2233 2283 2 5 12 . . . 192 . .
6741 2233 2283 1 6 13 . . . 151 . .
6742 2233 2283 1 6 13 46 48 12 217 1898 35
6743 2233 2581 2 5 12 45 48 1 189 2056 33
6744 2233 2581 1 6 13 46 48 13 244 2113 31
6745 2233 2581 1 6 13 46 48 1 293 2223 28
6746 2233 2581 1 6 13 46 48 1 214 1878 27
6747 2233 2581 1 6 13 46 48 1 172 1726 31
6748 2233 2581 2 5 12 45 48 3 211 2194 36
6749 2233 2581 1 6 13 46 48 2 228 1638 22
6750 2233 2535 2 5 12 45 48 13 234 1880 25
6751 2233 2535 2 5 12 45 46 12 233 2670 35
6752 2233 2535 2 5 12 45 46 13 201 1779 29
6753 2233 2535 2 5 12 45 48 12 244 1953 31
6754 2233 2535 1 6 13 46 48 13 277 2029 26
6755 2233 2535 2 5 12 . . . 124 . .
6756 2233 2535 1 6 13 46 48 12 234 1998 23
6757 2233 2535 2 5 12 45 46 13 204 2159 34
6758 2233 2457 1 6 13 46 48 3 231 1951 29
6759 2233 2457 2 5 12 45 48 12 134 1549 34
6760 2061 2635 2 5 12 45 46 12 212 2092 32
6761 2061 2635 2 5 12 45 48 2 213 2060 22
6762 2061 2635 1 6 13 46 48 13 203 1711 30
6763 2061 2472 1 6 13 46 48 1 257 2023 24
6764 2061 2472 1 6 13 46 48 1 225 1547 25
6765 2061 2472 1 6 13 46 48 2 219 2031 17
6766 2061 2371 1 6 13 46 48 3 274 2095 31
6767 2061 2371 1 6 13 46 48 1 258 1791 35
6768 2061 2371 1 6 13 46 48 1 247 1806 22
6769 2061 2371 1 6 13 46 48 3 224 1134 33
6770 2061 2399 2 5 12 45 46 12 206 2334 44
6771 2061 2399 1 6 13 . . . 220 . .
6772 2061 2399 2 5 12 45 46 12 211 2038 49
6773 2061 2399 2 5 12 45 46 12 212 2199 27
6774 2061 2399 1 6 13 . . . 204 . .
6775 2061 2399 2 5 12 45 48 1 179 1862 25
6776 2061 2578 1 6 13 46 48 2 231 1970 16
6777 2061 2578 2 5 12 45 46 13 239 1807 39
6778 2061 2578 1 6 13 46 48 3 231 1383 40
6779 2061 2578 2 5 12 45 46 14 254 2245 42
6780 2061 2578 1 6 13 46 48 13 301 2326 28
6781 2061 2578 2 5 12 46 48 1 239 1944 40
6782 2061 2540 2 5 12 45 48 3 182 1779 39
6783 2061 2553 2 5 12 45 48 13 224 1902 33
6784 2061 2553 2 5 12 45 46 12 197 1917 32
6785 2061 2553 1 6 13 46 48 2 278 2301 23
6786 2061 2553 2 5 12 45 46 13 180 1603 23
6787 2061 2553 1 6 13 46 48 1 271 2060 21
6788 2061 2363 2 5 12 . . . 240 . .
6789 2061 2363 1 6 13 46 48 3 237 1561 28
6790 2061 2363 2 5 12 45 46 14 243 2283 30
6791 2061 2363 2 5 12 45 48 12 226 1855 37
6792 2061 2395 2 5 12 46 48 1 147 1801 26
6793 2061 2395 2 5 12 45 46 13 211 2086 24
6794 2061 2395 2 5 12 46 48 2 190 1479 25
6795 2061 2316 1 6 13 46 48 2 201 1803 19
6796 2061 2316 1 6 13 . . . 244 . .
6797 2061 2316 1 6 13 46 48 2 268 2163 19
6798 2061 2316 1 6 13 46 48 1 207 1649 24
6799 2061 2316 2 5 12 45 46 13 238 1743 29
6800 2061 2316 2 5 12 45 48 2 159 1529 22
6801 2061 2316 2 5 12 45 46 12 228 2333 28
6802 2061 2316 1 6 13 46 48 12 276 1996 25
6803 2061 2536 1 6 13 46 48 2 268 2253 15
6804 2061 2536 2 5 12 45 48 3 213 2097 25
6805 2061 2536 2 5 12 45 48 13 221 2248 29
6806 2061 2536 1 6 13 46 48 3 232 1718 22
6807 2061 2528 1 6 13 46 48 1 271 2175 19
6808 2061 2528 1 6 13 . . . 266 . .
6809 2233 2405 2 5 12 45 46 14 210 2178 39
6810 2233 2405 2 5 12 45 48 2 201 1891 26
6811 2233 2576 1 6 13 46 48 12 271 1925 31
6812 2233 2613 1 6 13 46 48 2 168 1393 14
6813 2233 2613 1 6 13 46 48 1 272 2019 22
6814 2233 2613 1 6 13 46 48 2 256 1978 16
6815 2233 2613 2 5 12 45 . . 153 1167 .
6816 2233 2613 2 5 12 45 48 3 196 2033 53
6817 2233 2613 2 5 12 45 48 1 203 2128 33
6818 2233 2403 1 6 13 46 48 12 236 1934 22
6819 2233 2403 1 6 13 46 48 2 258 2273 28
6820 2233 2403 1 6 13 46 48 2 284 1860 23
6821 2233 2403 1 6 13 46 48 3 155 1619 36
6822 2103 2461 1 6 13 46 48 2 279 2350 15
6823 2103 2461 2 5 12 45 46 13 234 2080 27
6824 2103 2461 2 5 12 . . . 259 . .
6825 2103 2461 2 5 12 45 48 13 236 1780 43
6826 2103 2461 1 6 13 46 48 2 212 1750 23
6827 2103 2461 1 6 13 46 48 2 325 2231 19
6828 2103 2461 1 6 13 46 48 1 334 2243 22
6829 2103 2539 1 6 13 46 48 12 245 1232 45
6830 2103 2539 1 6 13 46 48 13 242 1860 33
6831 2103 2539 1 6 13 46 48 13 274 1952 42
6832 2103 2539 2 5 12 . . . 192 . .
6833 2103 2654 1 6 13 46 48 12 253 1864 44
6834 2103 2654 1 6 13 46 48 1 217 1341 38
6835 2103 2654 2 5 12 45 46 14 233 1886 33
6836 2103 2654 2 5 12 45 48 13 223 1844 39
6837 2103 2523 1 6 13 46 48 1 311 2048 33
6838 2103 2523 1 6 13 46 48 1 314 2050 27
6839 2103 2523 2 5 12 45 46 13 229 1979 50
6840 2103 2456 2 5 12 45 46 13 207 2117 29
6841 2103 2456 2 5 12 45 48 2 209 2069 22
6842 2103 2456 2 5 12 45 46 13 199 1899 33
6843 2103 2456 1 6 13 46 48 1 280 2000 27
6844 2103 2456 1 6 13 46 48 12 262 1865 30
6845 2103 2456 1 6 13 46 48 2 250 1801 24
6846 2103 2456 2 5 12 45 46 13 181 1598 41
6847 2103 2456 2 5 12 46 48 13 210 1027 44
6848 2103 2322 1 6 13 46 48 2 299 2086 22
6849 2103 2322 1 6 13 46 48 3 252 2059 23
6850 2103 2322 2 5 12 45 46 12 219 1642 22
6851 2103 2322 2 5 12 45 46 14 245 2293 28
6852 2103 2322 2 5 12 45 48 13 220 1975 29
6853 2103 2280 2 5 12 45 46 14 232 1341 35
6854 2103 2460 1 6 13 46 48 12 282 2258 28
6855 2103 2460 1 6 13 46 48 1 286 2326 27
6856 2103 2460 1 6 13 46 48 3 257 1882 27
6857 2103 2460 1 6 13 . . . 287 . .
6858 2103 2460 1 6 13 46 48 3 332 1626 17
6859 2103 2467 1 6 13 . . . 224 . .
6860 2103 2675 1 6 13 46 48 3 295 1716 45
6861 2103 2675 1 6 13 46 48 12 269 1869 38
6862 2103 2675 2 5 12 45 46 14 228 2071 35
6863 2093 2375 2 5 12 45 46 13 224 2276 33
6864 2093 2375 2 5 12 45 48 13 221 1910 45
6865 2093 2526 2 5 12 45 48 12 238 1735 47
6866 2093 2526 1 6 13 46 48 1 262 2087 22
6867 2093 2616 1 6 13 46 48 13 268 2003 23
6868 1917 2531 2 5 12 45 48 1 208 2316 23
6869 1917 2547 2 5 12 45 48 1 239 2347 22
6870 1917 2479 1 6 13 46 48 1 305 2105 30
6871 1917 2479 2 5 12 45 48 2 218 1892 28
6872 1917 2479 1 6 13 46 48 13 287 1895 42
6873 1917 2346 2 5 12 45 46 12 249 1534 49
6874 1917 2346 1 6 13 46 48 13 288 1743 42
6875 2057 2419 1 6 13 46 . . 274 2297 .
6876 2057 2419 2 5 12 45 46 14 191 1664 23
6877 2057 2419 2 5 12 45 46 14 231 2525 32
6878 2057 2465 2 5 12 45 46 14 234 2234 26
6879 2057 2465 2 5 12 . . . 242 . .
6880 2057 2465 1 6 13 46 48 1 254 1872 26
6881 2057 2465 2 5 12 45 46 13 160 1940 43
6882 2057 2293 2 5 12 . . . 209 . .
6883 2057 2293 2 5 12 45 48 1 165 1777 32
6884 2057 2293 1 6 13 46 48 12 279 2511 32
6885 2057 2293 1 6 13 46 48 12 257 1776 37
6886 2057 2293 1 6 13 46 48 1 283 1726 33
6887 2057 2440 1 6 13 46 48 13 208 1778 29
6888 2057 2440 1 6 13 46 48 1 195 1768 38
6889 2057 2440 2 5 12 45 48 3 168 1959 41
6890 2057 2440 2 5 12 45 46 13 199 2241 25
6891 2057 2410 2 5 12 45 46 13 225 1941 33
6892 2057 2410 1 6 13 46 48 12 283 1369 42
6893 2057 2410 2 5 12 . . . 230 . .
6894 2057 2410 1 6 13 46 48 13 289 2216 25
6895 2057 2410 1 6 13 . . . 270 . .
6896 2057 2313 1 6 13 46 48 1 286 2087 34
6897 2057 2313 1 6 13 46 48 13 248 1999 22
6898 2057 2313 1 6 13 46 48 3 260 2202 35
6899 2057 2313 1 6 13 46 48 13 248 1981 27
6900 2057 2290 2 5 12 45 46 12 214 1952 37
6901 2057 2290 2 5 12 . . . 222 . .
6902 2057 2290 1 6 13 46 48 1 274 2391 33
6903 2057 2290 2 5 12 . . . 167 . .
6904 2057 2290 1 6 13 46 48 13 229 1897 26
6905 2057 2290 1 6 13 46 48 12 264 2336 28
6906 2057 2290 2 5 12 45 46 14 246 2227 32
6907 2057 2290 2 5 12 . . . 217 . .
6908 2057 2290 2 5 12 . . . 213 . .
6909 2057 2290 1 6 13 46 48 2 288 1857 21
6910 2057 2290 2 5 12 45 46 13 226 2412 32
6911 2057 2579 2 5 12 45 48 1 201 2044 30
6912 2057 2579 1 6 13 46 48 1 269 1805 30
6913 2057 2579 1 6 13 46 48 1 266 1893 33
6914 2057 2579 1 6 13 . . . 204 . .
6915 2057 2579 2 5 12 45 46 12 178 2107 31
6916 2057 2579 2 5 12 45 48 1 206 2049 23
6917 2057 2579 1 6 13 46 48 12 272 2148 36
6918 2057 2579 1 6 13 46 48 1 266 1868 35
6919 2057 2385 1 6 13 46 48 2 256 1909 21
6920 2057 2385 2 5 12 . . . 243 . .
6921 2057 2385 1 6 13 46 48 1 308 2020 34
6922 2057 2385 2 5 12 . . . 229 . .
6923 2057 2385 1 6 13 46 48 12 261 2104 25
6924 2057 2415 2 5 12 45 48 12 227 2348 48
6925 2057 2415 2 5 12 . . . 167 . .
6926 2057 2415 1 6 13 . . . 167 . .
6927 2057 2415 2 5 12 . . . 241 . .
6928 2057 2415 2 5 12 45 46 14 270 2756 31
6929 1809 2386 1 6 13 46 48 13 260 1873 21
6930 1809 2386 1 6 13 46 48 3 247 1916 18
6931 1809 2386 2 5 12 45 48 13 219 1826 38
6932 1809 2386 2 5 12 45 46 13 205 2191 23
6933 1809 2386 2 5 12 46 48 1 183 1359 22
6934 1809 2386 1 6 13 46 48 1 275 1433 25
6935 1809 2386 2 5 12 45 46 12 224 2245 38
6936 1809 2386 1 6 13 46 48 1 256 2159 24
6937 1809 2444 1 6 13 46 48 2 265 2129 18
6938 1809 2444 2 5 12 45 48 1 238 2404 36
6939 1809 2444 1 6 13 46 48 3 207 1934 22
6940 1809 2444 2 5 12 . . . 239 . .
6941 1809 2444 1 6 13 46 48 12 254 2180 28
6942 1809 2444 1 6 13 46 48 13 231 1617 30
6943 1809 2444 1 6 13 46 48 2 248 1950 19
6944 1809 2406 2 5 12 45 46 12 266 2716 30
6945 1809 2406 1 6 13 46 48 13 250 1843 38
6946 1809 2406 1 6 13 46 48 12 270 1731 42
6947 1809 2406 1 6 13 46 48 3 293 2204 21
6948 1809 2607 1 6 13 46 48 13 252 2053 22
6949 1809 2607 2 5 12 45 48 2 151 1699 21
6950 1809 2607 2 5 12 45 46 14 252 2103 39
6951 1809 2544 2 5 12 45 46 13 237 2232 38
6952 1809 2544 1 6 13 46 48 12 260 1246 27
6953 1809 2544 2 5 12 . . . 220 . .
6954 1809 2544 2 5 12 45 48 12 238 2123 27
6955 1809 2544 2 5 12 45 46 13 260 1810 44
6956 1809 2364 1 6 13 46 48 12 271 1318 21
6957 1809 2364 1 6 13 46 48 1 259 1921 24
6958 1809 2364 1 6 13 46 48 3 313 2190 22
6959 1809 2364 1 6 13 46 48 2 288 1616 17
6960 1809 2364 1 6 13 46 48 13 303 1774 22
6961 1809 2364 2 5 12 . . . 257 . .
6962 2257 2413 2 5 12 45 46 13 250 2271 41
6963 2257 2413 1 6 13 46 48 3 293 2319 38
6964 2257 2413 1 6 13 46 48 1 222 1756 31
6965 2257 2413 2 5 12 45 46 14 274 2234 24
6966 2257 2413 2 5 12 46 48 12 268 1619 50
6967 2257 2372 2 5 12 . . . 207 . .
6968 2257 2372 2 5 12 45 46 12 252 2192 28
6969 2257 2372 1 6 13 46 48 12 273 1293 29
6970 2257 2372 1 6 13 46 48 3 245 1905 36
6971 2257 2372 1 6 13 46 48 1 287 2037 32
6972 2257 2673 2 5 12 45 46 12 268 2441 25
6973 2257 2673 2 5 12 45 46 12 250 2315 31
6974 2257 2673 2 5 12 45 48 2 245 2274 22
6975 2257 2673 1 6 13 46 48 12 267 1821 24
6976 2257 2631 2 5 12 45 48 13 224 1075 36
6977 2257 2582 1 6 13 46 48 13 273 2229 35
6978 2257 2582 2 5 12 45 48 1 236 2067 31
6979 2257 2582 2 5 12 45 46 13 191 2062 39
6980 2257 2582 1 6 13 46 48 13 285 2075 30
6981 2257 2582 2 5 12 . . . 184 . .
6982 2257 2582 1 6 13 46 48 3 275 2237 30
6983 2257 2289 1 6 13 46 48 1 224 1802 29
6984 2257 2289 1 6 13 46 48 13 258 2136 35
6985 2257 2289 2 5 12 . . . 230 . .
6986 2257 2289 1 6 13 46 48 13 239 1988 31
6987 2257 2289 1 6 13 46 48 3 214 1500 45
6988 2257 2289 2 5 12 45 46 14 213 1977 34
6989 2257 2471 1 6 13 46 48 1 268 2221 37
6990 2257 2471 1 6 13 46 48 1 259 1125 43
6991 2257 2471 1 6 13 46 48 13 270 2162 32
6992 2257 2471 1 6 13 46 48 1 221 1918 41
6993 2257 2471 1 6 13 46 48 2 270 1588 31
6994 2257 2471 2 5 12 45 46 12 218 1829 41
6995 2257 2417 2 5 12 45 46 13 252 1957 45
6996 2257 2417 1 6 13 46 48 3 307 2099 30
6997 2257 2417 2 5 12 45 46 14 223 2148 42
6998 2257 2417 2 5 12 45 46 14 257 1696 38
6999 2257 2417 1 6 13 46 48 1 256 2161 25
7000 2257 2417 1 6 13 46 48 1 273 2114 32
7001 2257 2417 2 5 12 45 46 12 250 2362 49
7002 2257 2400 1 6 13 46 48 12 263 1557 46
7003 2257 2400 1 6 13 46 48 3 268 1999 40
7004 2257 2317 2 5 12 45 46 14 158 1836 32
7005 2257 2317 1 6 13 46 48 2 275 2006 22
7006 2257 2317 1 6 13 46 48 13 307 2213 32
7007 2257 2317 2 5 12 45 48 13 183 1746 41
7008 2257 2317 2 5 12 45 46 13 224 2170 33
7009 2257 2317 2 5 12 . . . 235 . .
7010 2257 2317 2 5 12 45 48 2 206 1758 26
7011 2257 2317 2 5 12 . . . 169 . .
7012 2257 2418 1 6 13 46 48 3 319 2119 39
7013 2257 2418 2 5 12 45 46 14 210 1534 41
7014 2257 2418 2 5 12 45 46 12 202 1901 43
7015 2257 2418 2 5 12 45 46 14 231 2394 43
7016 2257 2418 1 6 13 46 48 1 226 1664 38
7017 2257 2418 1 6 13 . . . 226 . .
7018 2257 2418 2 5 12 45 46 12 202 2331 28
7019 2121 2384 1 6 13 46 48 2 251 1987 16
7020 2121 2603 1 6 13 46 48 12 233 2101 21
7021 2121 2603 2 5 12 45 48 13 223 1897 25
7022 2121 2462 2 5 12 45 48 2 226 1452 19
7023 2121 2462 1 6 13 46 48 2 222 1918 22
7024 2121 2462 2 5 12 . . . 218 . .
7025 1906 2492 2 5 12 45 48 3 209 2188 26
7026 1906 2492 2 5 12 45 48 12 213 2362 28
7027 1906 2492 1 6 13 46 48 13 223 1923 28
7028 1906 2437 2 5 12 45 46 14 213 1927 25
7029 1906 2437 2 5 12 45 48 2 238 2125 22
7030 1906 2488 2 5 12 45 46 14 201 2209 27
7031 1906 2488 1 6 13 46 48 1 236 1861 21
7032 1906 2488 2 5 12 45 46 13 183 1915 38
7033 1906 2488 1 6 13 46 48 1 248 1752 21
7034 1906 2488 1 6 13 46 48 1 240 1854 31
7035 1906 2567 2 5 12 45 46 13 168 2182 24
7036 1906 2567 1 6 13 46 48 1 214 1347 26
7037 1906 2567 2 5 12 45 48 13 221 1960 24
7038 1906 2567 1 6 13 46 48 12 250 2097 27
7039 1906 2567 1 6 13 46 48 3 233 1625 25
7040 1906 2567 1 6 13 46 48 3 257 1842 25
7041 1906 2567 1 6 13 46 48 1 244 1973 25
7042 1906 2567 1 6 13 46 48 13 238 1831 20
7043 1906 2567 1 6 13 46 48 1 249 1686 25
7044 1906 2475 2 5 12 45 46 12 189 2009 35
7045 1906 2475 2 5 12 45 46 13 189 2151 25
7046 1906 2475 1 6 13 46 48 2 219 1822 18
7047 1906 2299 2 5 12 45 48 2 225 2164 19
7048 1906 2299 1 6 13 46 48 1 237 2041 23
7049 1906 2299 1 6 13 46 48 3 218 1791 24
7050 1906 2299 1 6 13 46 48 1 244 1941 21
7051 1906 2299 1 6 13 46 48 12 273 2176 24
7052 1906 2299 2 5 12 45 48 3 193 1988 29
7053 1906 2299 1 6 13 46 48 3 237 1981 22
7054 1906 2299 1 6 13 46 48 12 198 1901 23
7055 1906 2299 2 5 12 45 46 13 216 2088 26
7056 1906 2546 2 5 12 45 48 1 214 2020 36
7057 1906 2546 2 5 12 45 48 2 254 2412 25
7058 1906 2546 2 5 12 45 46 14 247 1924 34
7059 1906 2546 1 6 13 46 48 1 227 1806 28
7060 1906 2563 2 5 12 45 46 14 241 2124 27
7061 1906 2563 1 6 13 46 48 1 215 1718 20
7062 1906 2563 1 6 13 46 48 12 281 1743 19
7063 1906 2563 2 5 12 45 46 13 166 1877 20
7064 1906 2608 1 6 13 46 48 3 266 1838 25
7065 1906 2608 2 5 12 . . . 245 . .
7066 1906 2608 2 5 12 45 46 14 211 2183 27
7067 1906 2608 2 5 12 45 48 3 210 1924 19
7068 1906 2608 2 5 12 45 46 13 222 2293 29
7069 1906 2296 1 6 13 46 48 1 270 1912 21
7070 1906 2296 1 6 13 46 48 2 266 2035 19
7071 1906 2296 2 5 12 45 46 14 173 1927 31
7072 1906 2296 1 6 13 46 48 1 258 2123 24
7073 1906 2296 1 6 13 46 48 12 236 1902 24
7074 1906 2594 2 5 12 45 46 14 250 2426 29
7075 1906 2594 2 5 12 45 46 14 211 2210 26
7076 1906 2594 2 5 12 45 48 3 189 2182 26
7077 1906 2594 2 5 12 45 46 13 231 2089 25
7078 1906 2594 1 6 13 46 48 3 250 1967 29
7079 1906 2594 1 6 13 46 48 2 276 2109 17
7080 1906 2594 1 6 13 46 48 13 279 2111 26
7081 1906 2639 2 5 12 45 48 3 200 1499 34
7082 1906 2639 1 6 13 46 48 13 277 1981 26
7083 1906 2639 2 5 12 45 46 14 178 1510 40
7084 1906 2639 2 5 12 45 46 13 226 2161 29
7085 1906 2639 2 5 12 45 48 2 220 2048 30
7086 1906 2639 1 6 13 46 48 1 257 1933 23
7087 1906 2639 2 5 12 45 48 2 210 2224 21
7088 1906 2599 1 6 13 46 48 1 263 1916 25
7089 1906 2599 2 5 12 45 46 12 244 2262 33
7090 2238 1822 1 6 13 . . . 317 . .
7091 2238 1822 1 6 13 . . . 337 . .
7092 2238 1822 1 6 13 46 48 1 250 2033 22
7093 2238 1822 2 5 12 . . . 223 . .
7094 2238 1822 2 5 12 . . . 242 . .
7095 1930 2022 1 6 . 46 48 3 . 2222 29
7096 1930 2022 2 5 12 . . . 223 . .
7097 1930 2022 2 5 12 45 46 12 250 2275 39
7098 1930 2022 1 6 13 46 48 13 289 2099 24
7099 1930 2022 2 5 12 45 48 1 273 2377 38
7100 1930 2022 2 5 12 45 46 13 264 2280 32
7101 1930 2022 2 5 12 45 46 13 226 2219 38
7102 1930 2022 2 5 12 45 48 1 239 2284 26
7103 1930 1970 1 6 13 46 48 12 278 2195 32
7104 1930 1970 1 6 13 46 48 2 254 1879 19
7105 1930 1970 1 6 13 46 48 1 259 1859 20
7106 1930 1970 1 6 13 46 48 12 274 1818 25
7107 1930 1970 2 5 12 45 46 13 229 2144 24
7108 1930 1970 2 5 12 45 46 14 232 2078 37
7109 1930 1970 1 6 13 46 48 1 235 2034 26
7110 1930 1878 1 6 13 46 48 3 284 2130 31
7111 1930 1878 1 6 13 46 48 13 265 2059 43
7112 1930 1878 1 6 13 46 48 2 286 2206 21
7113 1930 1878 2 5 12 45 46 14 228 2048 38
7114 1930 1878 1 6 13 . . . 291 . .
7115 1930 1878 2 5 12 . . . 221 . .
7116 1930 2116 2 5 12 45 46 14 223 2115 39
7117 1930 1984 1 6 13 45 48 13 315 2337 44
7118 1930 1984 1 6 13 45 48 3 291 2337 30
7119 1930 1984 1 6 13 46 48 1 281 1885 23
7120 1930 1984 1 6 13 46 48 13 279 1164 47
7121 1930 1984 2 5 12 45 46 12 223 2183 34
7122 1930 1984 2 5 12 45 46 14 259 2410 28
7123 1930 2171 2 5 12 45 46 12 248 1984 48
7124 1930 2171 2 5 12 45 46 14 250 2540 24
7125 1930 2171 1 6 13 46 48 13 292 1995 29
7126 1930 2171 2 5 12 45 46 13 185 1870 22
7127 1930 2171 2 5 12 45 46 13 265 2465 41
7128 1930 2235 1 6 13 46 48 1 285 1957 23
7129 1930 2235 1 6 13 46 48 2 255 2083 13
7130 1930 2235 1 6 13 46 48 13 302 2242 29
7131 1955 1831 2 7 12 45 47 14 267 2169 27
7132 1955 1831 2 7 12 45 47 12 310 2454 25
7133 1955 2169 2 7 12 45 47 14 254 2332 23
7134 1955 2169 2 7 12 45 47 1 260 2262 31
7135 1955 2044 1 8 13 46 48 14 256 1840 21
7136 1955 2044 1 8 13 46 48 1 153 1610 26
7137 1955 2044 2 7 12 45 47 13 255 2349 29
7138 1955 2044 2 7 12 45 47 13 236 2118 31
7139 1955 2044 1 8 13 46 48 1 233 1418 22
7140 1955 2044 1 8 13 46 48 14 200 1965 25
7141 1955 2234 2 7 12 45 47 1 241 1905 40
7142 1955 2234 1 8 13 46 48 12 202 2048 28
7143 1955 2234 1 8 13 46 48 1 189 948 43
7144 1955 2143 2 7 12 . . . 228 . .
7145 1955 2143 2 7 12 45 47 14 252 2326 24
7146 1955 2143 1 8 13 46 48 14 226 1269 49
7147 1955 2025 2 7 12 45 47 1 297 2423 27
7148 1955 2025 2 7 12 . . . 184 . .
7149 1958 1882 1 8 13 46 48 14 222 1514 15
7150 1958 1911 1 8 13 46 48 12 239 2146 24
7151 1958 1911 1 8 13 46 48 14 220 1874 21
7152 1958 2138 1 8 13 46 48 1 290 2126 23
7153 2053 1985 1 8 13 46 48 1 251 2120 31
7154 2053 1985 2 7 12 45 47 13 278 1694 47
7155 2053 1985 1 8 13 46 47 14 281 1902 39
7156 2053 1985 1 8 13 46 48 1 255 1469 42
7157 2053 1926 1 8 13 . . . 207 . .
7158 2053 1926 2 7 12 . . . 255 . .
7159 2053 1926 1 8 13 46 48 14 261 2245 28
7160 2053 1992 2 7 12 45 47 1 300 2377 34
7161 2053 1992 1 8 13 46 48 12 262 1893 27
7162 2053 1992 1 8 13 46 48 14 218 1765 22
7163 2053 1992 2 7 12 45 47 1 275 1730 24
7164 2053 1874 1 8 13 46 47 4 256 1904 35
7165 2053 1874 1 8 13 . . . 293 . .
7166 2053 1874 1 8 13 46 48 13 267 2106 31
7167 2053 1874 1 8 13 46 48 1 246 1939 31
7168 2053 1952 1 8 13 46 48 13 287 2103 25
7169 2053 1952 2 7 12 45 47 1 292 1978 38
7170 2053 1952 2 7 12 45 47 14 293 1301 38
7171 2080 2125 1 8 13 46 48 12 207 1632 37
7172 2080 2125 2 7 12 45 47 12 239 1146 24
7173 2080 2094 2 7 12 45 47 13 261 2174 31
7174 2080 2094 2 7 12 45 47 14 238 2187 36
7175 2076 2017 1 8 13 46 47 13 285 1978 39
7176 2076 2017 1 8 13 46 47 12 241 1813 36
7177 2076 2192 2 7 12 45 47 13 303 2371 34
7178 2076 2192 2 7 12 45 47 13 302 2203 39
7179 2076 2151 1 8 13 46 47 13 258 2032 38
7180 2076 2151 2 7 12 45 47 12 243 1881 38
7181 2076 2151 1 8 13 46 48 14 280 1723 28
7182 2076 2079 2 7 12 . . . 264 . .
7183 2076 2079 2 7 12 . . . 274 . .
7184 2076 2079 1 8 13 46 48 13 258 854 15
7185 2076 2079 1 8 13 46 48 1 248 1931 28
7186 2076 2075 2 7 12 45 47 12 269 2115 27
7187 2076 2075 1 8 13 . . . 251 . .
7188 2076 2075 2 7 12 . . . 296 . .
7189 2076 2133 1 8 13 46 48 14 289 1949 24
7190 2076 2133 2 7 12 45 47 13 248 1981 9
7191 1825 2135 2 7 12 45 47 13 271 2001 23
7192 1825 2135 2 7 12 45 47 12 297 1798 24
7193 1825 2135 2 7 12 . . . 291 . .
7194 1825 2167 2 7 12 45 47 4 302 2546 29
7195 1825 2167 2 7 12 45 47 12 331 2526 28
7196 1825 2167 1 8 13 46 48 13 197 1949 23
7197 1825 2218 1 8 13 46 48 12 273 2106 20
7198 2118 2009 1 8 13 46 48 14 246 2097 34
7199 2118 2009 2 7 12 45 47 12 260 1997 23
7200 2118 2009 1 8 13 46 48 1 228 1824 23
7201 2118 2009 1 8 13 46 47 1 254 1781 15
7202 2118 1821 1 8 13 46 48 1 219 1812 26
7203 2118 1821 2 7 12 45 47 1 314 2641 21
7204 2118 1821 2 7 12 45 47 4 233 2137 19
7205 2262 2049 2 7 12 45 47 12 246 2398 28
7206 2262 2052 1 8 13 46 48 12 272 2123 22
7207 2262 2052 1 8 13 46 48 1 251 1844 26
7208 2262 2159 1 8 13 46 48 1 219 1863 31
7209 2262 2159 2 7 12 45 47 12 269 2234 32
7210 2147 2034 2 7 12 45 47 13 272 2486 26
7211 2147 2034 1 8 13 46 48 12 206 1781 24
7212 2147 2241 1 8 13 46 48 13 271 1741 31
7213 2147 2241 1 8 13 46 48 14 259 1533 31
7214 2147 2241 1 8 13 46 48 1 239 1851 28
7215 2147 2241 2 7 12 45 47 13 286 2299 29
7216 2147 2241 2 7 12 45 47 13 254 2253 21
7217 2147 2241 1 8 13 46 48 12 248 1727 27
7218 2147 2026 1 8 13 46 48 13 210 2028 32
7219 2147 2026 1 8 13 46 48 1 238 2010 22
7220 2147 2026 1 8 13 46 48 1 232 1789 29
7221 2147 2026 1 8 13 46 48 12 258 1822 34
7222 2147 2026 1 8 13 46 48 13 243 1841 32
7223 2147 1973 2 7 12 . . . 178 . .
7224 2147 1973 2 7 12 45 47 1 271 2278 37
7225 2147 1973 1 8 13 . . . 260 . .
7226 2147 1973 2 7 12 45 47 13 244 2497 28
7227 2147 2028 2 7 12 45 47 1 287 1920 30
7228 2147 2028 2 7 12 . . . 293 . .
7229 2147 2037 1 8 13 46 47 13 272 2136 41
7230 2147 2037 1 8 13 46 48 12 269 1942 23
7231 2147 2037 2 7 12 45 47 12 236 2082 29
7232 2147 2037 2 7 12 45 47 1 251 1866 39
7233 2147 1924 2 7 12 45 47 4 241 1956 14
7234 2147 1924 2 7 12 45 47 1 250 2080 19
7235 2147 2260 2 7 12 . . . 259 . .
7236 2147 2260 2 7 12 45 47 13 339 2404 22
7237 2147 2260 1 8 13 46 48 13 239 2026 26
7238 2147 2260 2 7 12 45 47 14 270 2423 25
7239 2147 1887 2 7 12 45 47 13 265 2266 30
7240 2147 1887 1 8 13 . . . 302 . .
7241 2147 1959 1 8 13 46 48 13 271 1987 30
7242 2147 1959 2 7 12 45 47 13 307 2542 29
7243 2147 1875 1 8 13 46 48 12 294 2157 27
7244 2147 1875 1 8 13 46 48 14 258 1735 25
7245 2147 1875 2 7 12 45 47 12 260 2387 30
7246 2147 1875 1 8 13 46 48 12 272 2142 25
7247 2147 1875 2 7 12 45 47 1 282 2299 33
7248 2147 1875 1 8 13 46 48 12 300 2126 30
7249 2147 1875 1 8 13 . . . 184 . .
7250 1972 2144 2 7 12 45 47 13 213 2319 28
7251 1972 2144 2 7 12 45 47 4 221 2080 15
7252 1972 2144 1 8 13 46 47 1 209 1786 20
7253 1972 2144 1 8 13 46 48 1 243 1716 24
7254 1972 2144 2 7 12 45 47 12 260 2324 26
7255 1972 2161 2 7 12 45 47 1 273 2341 27
7256 2039 2036 1 8 13 . . . 223 . .
7257 2039 1921 1 8 13 46 48 13 276 2292 28
7258 2039 1921 2 7 12 45 47 1 292 2434 32
7259 2039 1921 2 7 12 45 47 4 262 2014 28
7260 2039 1921 1 8 13 46 48 14 275 1880 25
7261 2039 1921 2 7 12 45 47 4 291 2286 30
7262 2039 2001 1 8 13 46 48 13 281 2097 31
7263 2039 2001 1 8 13 46 48 12 283 1718 43
7264 2039 2001 2 7 12 45 47 13 238 1888 37
7265 2039 2001 2 7 12 . . . 226 . .
7266 2039 2048 2 7 12 45 47 14 260 2161 29
7267 2039 2048 2 7 12 45 47 14 291 2330 33
7268 2039 1900 2 7 12 . . . 249 . .
7269 2039 1900 1 8 13 46 47 13 244 2134 26
7270 2039 1929 2 7 12 . . . 276 . .
7271 2039 1929 2 7 12 45 47 12 272 2032 38
7272 2039 2102 1 8 13 46 48 14 153 1601 25
7273 2039 1814 1 8 13 46 47 12 237 2169 30
7274 2039 1814 2 7 12 45 47 1 241 1713 34
7275 2039 1814 2 7 12 . . . 252 . .
7276 2039 1814 2 7 12 . . . 276 . .
7277 2039 1814 2 7 12 . . . 262 . .
7278 2039 1814 2 7 12 45 47 4 224 1343 37
7279 2039 2004 2 7 12 45 47 12 233 2276 40
7280 2039 1872 1 8 13 46 48 12 217 1703 37
7281 2039 1872 1 8 13 46 48 12 290 2256 33
7282 2039 1872 2 7 12 45 47 1 295 2291 40
7283 2039 1872 1 8 13 46 48 13 252 2148 20
7284 2212 2024 2 7 12 45 47 14 298 2577 25
7285 2212 2024 1 8 13 46 48 12 250 2127 23
7286 2212 2024 1 8 13 46 48 13 257 1984 32
7287 2212 2024 2 7 12 45 47 14 243 2311 25
7288 2212 2156 2 7 12 45 47 1 331 2376 24
7289 2212 2156 1 8 13 . . . 275 . .
7290 2212 2156 2 7 12 45 47 14 242 1877 19
7291 2018 1842 1 8 13 46 48 1 299 2387 29
7292 2018 1842 1 8 13 46 48 1 272 1984 38
7293 2018 1842 1 8 13 46 48 14 268 1968 31
7294 2018 1842 1 8 13 46 47 14 213 2044 22
7295 2018 1977 1 8 13 . . . 167 . .
7296 2018 1977 2 7 12 45 47 14 178 1875 29
7297 2018 1977 2 7 12 45 47 13 186 1856 23
7298 2018 1851 1 8 13 46 48 1 237 2041 24
7299 2018 2155 2 7 12 45 47 12 261 2534 28
7300 2018 2155 1 8 13 46 47 1 244 2107 19
7301 2018 2155 1 8 13 46 47 12 200 1925 37
7302 2018 2104 1 8 13 46 48 1 288 2281 26
7303 2018 2104 1 8 13 46 47 14 208 1979 25
7304 2018 2165 1 8 13 46 48 1 246 2136 27
7305 2018 1896 2 7 12 45 47 13 281 2378 35
7306 2018 1896 1 8 13 . . . 127 . .
7307 1833 1963 1 8 13 46 48 12 235 1999 24
7308 1833 1963 2 7 12 45 47 1 248 2161 27
7309 1833 2045 2 7 12 . . . 247 . .
7310 1833 2045 2 7 12 45 47 13 212 2123 34
7311 1833 2045 1 8 13 46 48 1 205 1788 19
7312 1833 1884 1 8 13 46 48 14 272 2033 22
7313 1850 2217 1 8 13 46 48 14 211 1783 40
7314 1850 2217 2 7 12 . . . 295 . .
7315 1850 2217 1 8 13 46 47 12 214 1619 43
7316 1850 2217 2 7 12 . . . 287 . .
7317 1850 2217 1 8 13 46 48 13 317 2003 41
7318 1850 2158 1 8 13 46 48 14 289 1815 30
7319 1850 2158 1 8 13 46 48 1 284 2227 24
7320 1850 2158 1 8 13 46 47 1 294 1556 21
7321 1850 2062 2 7 12 45 47 12 287 2341 35
7322 1850 2062 1 8 13 46 48 13 238 1727 32
7323 1850 2062 1 8 13 46 48 1 257 2065 28
7324 1850 2012 2 7 12 . . . 275 . .
7325 1850 2012 2 7 12 45 47 4 231 2064 36
7326 1850 2012 1 8 13 46 48 1 292 1956 37
7327 1850 1965 2 7 12 45 47 12 248 2132 44
7328 1850 1965 2 7 12 45 47 13 271 2336 35
7329 1850 1965 1 8 13 46 47 12 203 1578 50
7330 1850 1965 2 7 12 45 47 1 177 1946 36
7331 1850 1965 1 8 13 46 48 14 268 1835 26
7332 1850 1965 2 7 12 . . . 306 . .
7333 1850 1965 1 8 13 46 48 1 293 1983 35
7334 1850 1965 2 7 12 45 47 12 214 1823 42
7335 1850 1965 2 7 12 45 47 1 300 2042 42
7336 2185 1876 1 8 13 46 48 14 190 1882 25
7337 2185 1876 2 7 12 45 47 1 178 2027 24
7338 2220 1841 1 8 13 46 48 12 263 2138 28
7339 2220 1841 1 8 13 46 48 13 257 700 18
7340 2220 1841 2 7 12 . . . 287 . .
7341 2220 1841 2 7 12 45 47 1 269 2070 25
7342 2220 2124 1 8 13 46 48 1 189 1531 27
7343 2220 2124 2 7 12 45 47 13 292 2747 27
7344 2220 2124 1 8 13 46 48 1 227 1856 26
7345 2220 2124 2 7 12 45 47 4 260 1928 29
7346 2220 2255 1 8 13 46 48 12 250 2109 22
7347 2220 2255 2 7 12 45 47 12 209 1935 29
7348 2220 2255 2 7 12 45 47 12 296 2271 27
7349 2220 2255 1 8 13 46 48 1 247 1822 21
7350 2220 1843 1 8 13 46 48 13 251 1575 21
7351 2220 1843 1 8 13 46 48 12 218 1883 24
7352 2220 1843 2 7 12 45 47 14 219 2403 27
7353 2220 2201 2 7 12 45 47 14 274 2370 24
7354 2220 2201 1 8 13 46 48 1 233 1658 25
7355 2220 2242 1 8 13 46 48 1 257 1638 22
7356 2220 2242 1 8 13 46 47 4 223 2011 23
7357 2220 1817 1 8 13 46 48 13 235 1911 21
7358 2220 1817 2 7 12 45 47 12 230 2186 30
7359 2220 1817 1 8 13 46 48 14 214 2035 17
7360 2220 1817 2 7 12 45 47 14 299 2531 29
7361 2204 1834 1 8 13 46 48 1 250 1060 44
7362 2204 2100 1 8 13 46 48 14 218 1924 35
7363 2204 2100 2 7 12 45 47 14 252 2054 16
7364 2204 2100 2 7 12 45 47 13 248 2376 24
7365 2204 2005 1 8 13 46 48 12 276 1949 27
7366 2233 2132 1 8 13 46 47 1 222 1873 20
7367 2233 2132 2 7 12 45 47 14 245 1869 19
7368 2233 2132 1 8 13 46 48 14 186 1817 27
7369 2233 1982 1 8 13 . . . 239 . .
7370 2233 1982 2 7 12 45 47 4 228 1995 27
7371 2233 1982 2 7 12 45 47 12 244 1228 43
7372 2233 1982 1 8 13 46 48 1 213 1663 43
7373 2233 1982 2 7 12 . . . 272 . .
7374 2233 1982 1 8 13 46 48 13 224 1733 35
7375 2233 2146 2 7 12 45 47 13 199 2134 39
7376 2233 2146 2 7 12 . . . 249 . .
7377 2233 2146 1 8 13 46 48 14 245 1918 25
7378 2233 2146 1 8 13 . . . 225 . .
7379 2233 2214 1 8 13 46 48 14 166 1786 37
7380 2233 2214 2 7 12 45 47 14 302 1992 49
7381 2233 2214 1 7 12 . . . 256 . .
7382 2233 2534 2 7 12 . . . 249 . .
7383 2233 2534 1 8 13 46 48 12 277 1757 45
7384 2061 1886 1 8 13 46 48 12 268 1980 29
7385 2061 1886 1 8 13 46 48 13 287 2300 24
7386 2061 1886 2 7 12 45 47 12 303 2479 21
7387 2061 1886 2 7 12 45 47 12 337 2316 22
7388 2061 1886 1 8 13 46 48 14 282 1671 20
7389 2061 1898 1 8 13 46 48 1 255 1982 25
7390 2061 1898 1 8 13 46 48 14 246 1801 33
7391 2061 1898 1 8 13 46 48 1 226 1791 25
7392 2061 2129 2 7 12 45 47 14 258 2069 24
7393 2061 2129 2 7 12 45 47 1 220 1936 33
7394 2103 2250 1 8 13 46 48 1 256 1721 31
7395 2103 2250 2 7 12 . . . 280 . .
7396 2103 2250 2 7 12 45 47 1 289 2267 30
7397 2103 2407 1 8 13 . . . 240 . .
7398 2103 2522 1 8 13 46 48 12 242 2006 34
7399 2103 2522 1 8 13 46 47 12 278 1967 33
7400 2103 2522 2 7 12 . . . 230 . .
7401 2103 2522 2 7 12 45 47 1 258 2099 43
7402 2103 2311 1 8 13 46 48 1 207 1776 30
7403 2103 2311 2 7 12 46 48 12 240 1858 41
7404 2103 2311 2 7 12 . . . 222 . .
7405 2093 2551 2 7 12 45 47 4 270 1826 36
7406 2093 2551 2 7 12 45 47 13 248 2466 21
7407 2093 2551 2 7 12 46 48 13 220 1818 29
7408 2093 2551 2 7 12 45 47 12 245 2263 26
7409 2093 2551 2 7 12 45 47 1 224 2252 25
7410 2093 2283 1 8 13 . . . 227 . .
7411 2093 2283 2 7 12 . . . 296 . .
7412 2093 2283 2 7 12 45 47 1 261 2243 29
7413 2093 2581 1 8 13 . . . 262 . .
7414 2093 2581 2 7 12 45 47 13 262 2618 28
7415 2093 2581 1 8 13 46 48 1 246 1884 23
7416 2093 2581 1 8 13 46 48 12 272 2296 27
7417 2093 2581 2 7 12 45 47 1 266 2315 48
7418 2093 2581 1 8 13 . . . 248 . .
7419 2093 2549 2 7 12 45 47 1 307 1722 22
7420 2093 2535 2 7 12 45 47 12 263 2455 24
7421 2093 2535 2 7 12 . . . 294 . .
7422 2093 2535 2 7 12 45 47 1 257 2035 34
7423 1888 2540 1 8 13 46 48 13 198 1897 29
7424 1888 2540 2 7 12 . . . 318 . .
7425 1888 2540 1 8 13 46 48 1 190 1639 31
7426 1888 2553 1 8 13 46 48 12 272 2077 29
7427 1888 2553 2 7 12 45 47 13 228 2366 26
7428 1888 2553 2 7 12 45 47 1 235 2137 15
7429 1888 2363 2 7 12 45 47 1 263 1884 34
7430 1888 2363 1 8 13 46 48 1 245 1612 33
7431 1888 2536 2 7 12 45 47 4 252 2194 34
7432 1888 2536 2 7 12 45 47 1 277 2276 22
7433 1888 2405 2 7 12 45 47 4 240 2130 23
7434 1888 2405 1 8 13 . . . 205 . .
7435 1888 2405 2 7 12 . . . 268 . .
7436 2230 2617 2 7 12 45 47 14 199 2091 20
7437 2230 2326 2 7 12 45 47 14 240 1974 29
7438 2230 2325 1 8 13 46 47 4 189 1850 25
7439 2230 2325 1 8 13 46 48 1 218 1776 29
7440 2230 2325 2 7 12 . . . 191 . .
7441 2230 2375 1 8 13 . . . 186 . .
7442 2230 2375 2 7 12 45 47 12 241 1826 29
7443 2230 2375 1 8 13 . . . 206 . .
7444 2230 2604 2 7 12 45 47 14 247 2303 23
7445 2230 2428 1 8 13 46 48 13 250 1886 20
7446 2230 2428 2 7 12 45 47 13 274 2170 37
7447 2230 2428 1 8 13 46 48 14 259 1846 27
7448 2230 2428 2 7 12 45 47 1 247 2117 30
7449 2230 2526 1 8 13 46 48 14 241 2227 23
7450 2230 2526 2 7 12 45 47 1 292 2404 35
7451 2230 2526 2 7 12 . . . 275 . .
7452 2230 2526 2 7 12 45 47 13 270 2349 29
7453 2230 2616 1 8 13 46 48 13 254 1867 24
7454 2057 2660 1 8 13 46 48 1 249 1672 29
7455 2057 2660 2 7 12 45 47 1 282 2176 33
7456 2057 2660 1 8 13 46 47 12 216 1574 30
7457 2057 2660 1 8 13 46 47 1 203 1794 37
7458 2057 2660 1 8 13 46 48 14 230 1744 19
7459 2057 2273 2 7 12 45 . . 277 2350 .
7460 2057 2273 2 7 12 45 47 1 249 2007 38
7461 2057 2273 2 7 12 45 47 13 250 2154 33
7462 2057 2592 1 8 13 46 48 14 236 1753 18
7463 2057 2592 2 7 12 45 47 14 283 2075 42
7464 2057 2592 1 8 13 46 48 13 254 1434 47
7465 2057 2481 1 8 13 46 48 14 266 1144 51
7466 2057 2481 1 8 13 46 48 1 274 1988 32
7467 2057 2481 1 8 13 46 48 14 286 1606 47
7468 2057 2481 2 7 12 45 47 1 260 2349 32
7469 2057 2565 1 8 13 46 48 14 264 1663 27
7470 2057 2565 2 7 12 . . . 288 . .
7471 2057 2530 2 7 12 45 47 14 232 1646 40
7472 2057 2530 2 7 12 45 47 1 236 1801 32
7473 2057 2301 2 7 12 . . . 252 . .
7474 2057 2301 1 8 13 . . . 262 . .
7475 2057 2337 2 7 12 45 47 1 272 2246 33
7476 2057 2624 1 8 13 46 48 13 234 1961 35
7477 2057 2469 1 8 13 46 48 1 278 1942 45
7478 2057 2469 1 8 13 46 48 1 268 2214 32
7479 2057 2469 1 8 13 . . . 247 . .
7480 2057 2469 2 7 12 . . . 260 . .
7481 1809 2508 2 7 12 45 47 14 297 2212 30
7482 1809 2505 1 8 13 . . . 233 . .
7483 1809 2505 1 8 13 46 47 12 259 1904 26
7484 1809 2505 1 8 13 . . . 272 . .
7485 1809 2505 1 8 13 46 48 12 249 1661 24
7486 1809 2505 1 8 13 . . . 239 . .
7487 1809 2505 2 7 12 46 48 13 278 2094 26
7488 1809 2560 1 8 13 46 48 14 203 1876 28
7489 1809 2560 2 7 12 45 47 14 246 1948 38
7490 1809 2560 1 8 13 46 48 12 168 1172 31
7491 1809 2560 2 7 12 45 47 12 289 2448 35
7492 1809 2560 2 7 12 . . . 194 . .
7493 1809 2450 2 7 12 45 47 14 270 2261 37
7494 1809 2450 1 8 13 46 48 14 224 1932 27
7495 1809 2450 2 7 12 45 47 1 288 2127 42
7496 1809 2450 1 8 13 46 48 12 243 2162 35
7497 1809 2450 1 8 13 46 48 1 227 1624 29
7498 1809 2450 2 7 12 45 47 14 272 2108 43
7499 1809 2450 2 7 12 45 47 14 258 1964 27
7500 1809 2314 2 7 12 45 47 12 230 1615 44
7501 1809 2314 2 7 12 . . . 275 . .
7502 1809 2314 1 8 . 46 48 1 . 1974 30
7503 1809 2297 2 7 12 45 47 1 246 1782 33
7504 1809 2297 1 8 13 46 48 13 257 2013 28
7505 1809 2297 2 7 12 45 47 12 177 1678 37
7506 2121 2531 1 8 13 46 48 1 237 1934 28
7507 2121 2531 2 7 12 45 47 4 203 1934 31
7508 2121 2531 2 7 12 45 47 13 237 2250 25
7509 2121 2308 2 7 12 45 47 1 219 2083 24
7510 2121 2308 2 7 12 45 47 12 242 1602 28
7511 2121 2308 1 8 13 46 48 1 233 1975 27
7512 2121 2501 1 8 13 46 48 14 272 2063 25
7513 2121 2501 2 7 12 45 47 13 312 2346 40
7514 2121 2501 2 7 12 45 47 1 289 2341 33
7515 2121 2547 2 7 12 45 47 1 222 2235 34
7516 2121 2547 1 8 13 46 48 1 223 1785 35
7517 2121 2547 1 8 13 46 47 14 253 1824 33
7518 2121 2547 2 7 12 45 47 12 254 2132 20
7519 2121 2547 2 7 12 . . . 274 . .
7520 2121 2507 2 7 12 . . . 248 . .
7521 2121 2507 1 8 13 46 48 13 249 1720 33
7522 2121 2507 1 8 13 46 48 1 235 2089 29
7523 2121 2507 2 7 12 45 47 14 196 1559 40
7524 2121 2507 2 7 12 45 47 13 253 2305 47
7525 2121 2507 1 8 13 46 48 14 183 1578 38
7526 2121 2479 1 8 13 46 48 1 260 1212 22
7527 2121 2479 2 7 12 45 47 12 291 2527 28
7528 2121 2479 2 7 12 45 47 1 241 2289 28
7529 2121 2423 2 7 12 45 47 1 295 2374 35
7530 2121 2423 2 7 12 45 47 1 294 2500 31
7531 2121 2346 1 8 13 46 48 1 141 1533 23
7532 2121 2346 1 8 13 46 48 12 220 995 27
7533 2121 2346 2 7 12 45 47 13 274 2047 38
7534 1978 2562 1 8 13 46 48 1 220 1776 27
7535 1978 2562 2 7 12 45 47 1 258 2479 30
7536 1978 2562 1 8 13 46 48 12 255 2028 29
7537 1978 2445 2 7 12 45 47 13 244 2164 33
7538 1978 2445 1 8 13 46 47 12 243 1909 40
7539 1978 2401 2 7 12 45 47 13 253 2008 46
7540 1978 2401 2 7 12 45 47 1 201 2404 30
7541 1978 2401 1 8 13 46 48 1 213 1812 41
7542 1978 2618 2 7 12 . . . 267 . .
7543 1978 2618 1 8 13 46 47 1 209 1847 39
7544 1978 2618 1 8 13 . . . 222 . .
7545 1978 2356 2 7 12 45 47 14 266 1891 47
7546 1978 2356 2 7 12 45 47 4 212 404 27
7547 1978 2356 1 8 13 46 47 1 240 1902 35
7548 1978 2356 2 7 12 45 47 4 229 2315 30
7549 1978 2356 1 8 13 46 47 13 254 1510 27
7550 1901 2449 2 7 12 45 47 12 301 2177 28
7551 1901 2449 2 7 12 45 47 1 327 2483 23
7552 1901 2449 2 7 12 45 47 14 284 2364 10
7553 1901 2476 2 7 12 45 47 12 276 2224 43
7554 1901 2476 1 8 13 46 48 1 286 2245 30
7555 1901 2476 2 7 12 45 47 1 288 2560 21
7556 1901 2476 2 7 12 45 47 13 261 2254 29
7557 2257 2419 1 8 13 46 48 13 240 1674 46
7558 2257 2419 1 8 13 46 48 14 262 2011 22
7559 2257 2419 1 8 13 46 48 1 271 1960 24
7560 2257 2419 1 8 13 46 . . 295 1754 .
7561 2257 2440 1 8 13 . . . 217 . .
7562 2257 2440 2 7 12 46 48 1 250 1979 26
7563 2257 2440 1 8 13 46 48 14 184 1471 16
7564 2257 2440 1 8 13 46 48 12 229 1812 27
7565 2257 2440 1 8 13 46 47 12 213 1468 39
7566 2257 2313 2 7 12 . . . 290 . .
7567 2257 2313 1 8 13 46 48 1 230 1954 29
7568 2257 2290 1 8 13 46 48 1 273 2042 28
7569 2257 2290 1 8 13 46 48 12 291 1959 28
7570 2257 2290 1 7 . 45 47 1 . 1704 38
7571 2257 2290 2 7 12 45 47 14 273 2301 26
7572 2257 2290 2 7 12 . . . 269 . .
7573 2257 2290 1 8 13 46 48 1 281 2128 26
7574 2257 2385 2 7 12 . . . 289 . .
7575 2257 2385 2 7 12 45 47 14 238 1924 36
7576 2257 2385 1 8 13 46 47 4 226 2098 25
7577 2257 2385 2 7 12 45 47 1 294 2310 36
7578 2257 2385 2 7 12 45 47 12 249 1694 48
7579 2257 2385 2 7 12 . . . 113 . .
7580 2257 2385 2 8 13 . . . 198 . .
7581 2121 2444 1 8 13 46 48 13 220 1948 25
7582 2121 2444 1 8 13 46 48 13 216 2071 20
7583 2121 2444 2 7 12 45 47 14 217 2218 19
7584 2121 2406 1 8 13 46 48 14 265 1907 15
7585 2121 2406 2 7 12 45 47 14 272 2503 23
7586 2121 2406 1 8 13 46 48 14 238 2167 26
7587 2121 2406 1 8 13 46 48 14 235 1954 17
7588 2121 2406 1 8 13 . . . 216 . .
7589 2121 2607 2 7 12 45 47 1 300 2284 20
7590 2121 2607 1 8 13 46 48 14 188 2036 21
7591 2121 2364 2 7 12 45 47 14 247 2117 23
7592 2121 2364 2 7 12 45 47 4 297 2256 25
7593 1906 2605 2 7 12 45 47 14 272 2327 23
7594 1906 2605 2 7 12 45 47 13 296 2318 42
7595 1906 2662 1 8 13 46 47 1 175 1761 24
7596 1906 2636 2 7 12 45 47 4 253 2276 34
7597 1906 2671 2 7 12 45 47 4 236 2335 32
7598 1906 2671 2 7 12 45 47 1 194 2067 24
7599 1906 2648 2 7 12 45 47 13 206 1996 19
7600 1906 2648 1 8 13 46 48 14 224 1891 22
7601 1906 2648 1 8 13 46 48 13 200 1830 23
7602 1906 2648 2 7 12 45 47 14 257 2212 29
7603 1906 2648 2 7 12 45 47 1 224 1243 35
7604 1906 2648 1 8 13 46 48 1 180 1500 32
7605 1906 2614 1 8 13 46 48 1 253 1641 41
7606 1906 2614 1 8 13 46 48 14 188 1739 20
7607 1906 2614 2 7 12 . . . 226 . .
7608 1906 2676 2 7 12 45 47 12 208 2061 25
7609 1906 2676 1 8 13 46 47 13 186 1711 21
7610 1906 2329 1 8 13 46 48 14 283 2084 28
7611 1906 2329 1 8 13 46 47 4 182 1747 30
7612 1906 2329 2 7 12 45 47 14 273 2394 33
7613 1978 2516 2 7 12 45 47 4 237 2089 31
7614 1978 2516 1 8 13 46 48 14 183 1242 35
7615 1978 2516 2 7 12 45 47 4 246 1525 47
7616 1978 2516 1 8 13 . . . 196 . .
7617 1978 2643 2 7 12 45 47 13 240 2522 29
7618 1978 2643 1 8 13 46 48 13 197 1763 33
7619 1978 2583 2 7 12 45 47 14 201 1812 29
7620 1978 2583 1 8 13 46 48 13 268 1966 40
7621 1978 2583 2 8 13 . . . 181 . .
7622 1978 2583 2 7 12 45 47 4 210 1969 26
7623 1978 2583 2 7 12 45 47 14 208 2317 22
7624 1978 2596 1 8 13 . . . 218 . .
7625 1978 2596 1 8 13 46 48 1 184 1195 34
7626 1978 2596 2 7 12 45 47 13 228 2251 31
7627 1978 2596 2 7 12 45 47 14 254 2523 23
7628 1978 2596 2 7 12 45 47 14 219 1983 51
7629 1978 2438 2 7 12 . . . 230 . .
7630 1978 2333 1 8 13 46 48 13 251 2037 26
7631 1978 2275 2 7 12 45 47 1 225 1950 33
7632 1978 2275 1 8 13 46 47 13 221 1795 44
7633 1978 2275 2 7 12 45 . . 232 1994 .
7634 2150 2413 1 8 13 46 48 13 221 1737 36
7635 2150 2413 1 8 13 46 48 14 285 1949 16
7636 2150 2413 2 7 12 45 47 12 275 1919 37
7637 2150 2413 2 7 12 . . . 229 . .
7638 2150 2372 1 8 13 46 47 1 194 1944 17
7639 2150 2372 2 7 12 . . . 177 . .
7640 2150 2673 1 8 13 . . . 261 . .
7641 2150 2673 2 7 12 45 47 12 228 1791 45
7642 2150 2631 2 7 12 45 47 4 250 2180 31
7643 2150 2400 1 8 13 . . . 177 . .
7644 2150 2400 1 8 13 46 48 1 288 2108 35
7645 2150 2317 1 8 13 46 48 12 175 1567 27
7646 2150 2317 2 7 12 45 47 12 192 1734 36
7647 2150 2317 1 8 13 46 48 1 164 1518 42
7648 2150 2317 1 8 13 46 48 1 195 1342 36
7649 1934 2488 1 8 13 46 48 1 211 1888 26
7650 1934 2488 1 8 13 46 47 1 209 1740 13
7651 1934 2488 1 8 13 46 48 13 226 1993 30
7652 1934 2488 2 7 12 45 47 12 201 1722 40
7653 1934 2567 2 7 12 45 47 13 224 1817 42
7654 1934 2567 2 7 12 . . . 195 . .
7655 1934 2567 1 8 13 46 48 14 272 1593 24
7656 1934 2567 1 8 13 46 48 1 227 1630 30
7657 1934 2567 2 7 12 45 47 14 219 1697 28
7658 1934 2567 1 8 13 46 47 14 198 1312 37
7659 1934 2567 1 8 13 46 48 14 174 1430 31
7660 1934 2475 2 7 12 45 47 13 274 2273 22
7661 1934 2475 2 7 12 45 47 4 202 2241 30
7662 1934 2299 2 7 12 45 47 1 205 2142 26
7663 1934 2546 2 7 12 45 47 1 275 2529 29
7664 1934 2546 1 8 13 46 48 13 295 2066 37
7665 1934 2294 2 7 12 . . . 216 . .
7666 1934 2294 1 8 13 46 48 13 181 1512 44
7667 1934 2294 2 7 12 45 47 12 242 2192 26
7668 1934 2294 1 8 13 46 48 13 233 2195 28
7669 1934 2294 1 8 13 46 48 12 227 1816 36
7670 1934 2599 2 7 12 45 47 13 235 2088 40
7671 1934 2599 1 8 13 46 48 13 198 1793 31
7672 1934 2599 1 8 13 46 48 1 177 1504 27
7673 1873 2649 2 7 12 45 47 12 239 2271 33
7674 1873 2649 1 8 13 46 48 13 207 1902 22
7675 1873 2572 2 7 12 . . . 216 . .
7676 1873 2572 1 8 13 46 47 14 296 2235 19
7677 1873 2572 2 7 12 45 47 1 237 1032 22
7678 1873 2572 2 7 12 45 47 12 292 2136 25
7679 1873 2376 1 8 13 46 48 14 277 1773 28
7680 1873 2376 2 7 12 45 47 13 253 2066 32
7681 1873 2376 1 8 13 46 48 12 212 1881 31
7682 1873 2376 1 8 13 . . . 221 . .
7683 1873 2376 2 7 12 45 47 1 254 2094 25
7684 1873 2600 1 8 13 46 48 13 283 1962 27
7685 1873 2600 1 8 13 46 48 1 258 1737 40
7686 1873 2600 1 8 13 46 48 1 236 1145 52
7687 1873 2600 2 7 12 45 47 1 282 2260 32
7688 1873 2600 1 8 13 46 48 14 236 1795 28
7689 1885 2436 2 7 12 45 47 13 193 1915 28
7690 1885 2436 1 8 13 46 48 1 231 1807 25
7691 1885 2436 2 7 12 45 47 12 258 2396 25
7692 1885 2503 1 8 13 45 47 1 262 2134 21
7693 1885 2503 1 8 13 46 48 12 246 2088 26
7694 1885 2503 1 8 13 46 48 12 246 1905 27
7695 1885 2484 2 7 12 45 47 12 206 1505 46
7696 1885 2484 1 8 13 46 48 13 252 2073 26
7697 1885 2421 1 8 13 46 47 13 204 1891 33
7698 1885 2421 1 8 13 46 47 12 201 1787 27
7699 1885 2421 2 7 12 45 47 4 213 2018 27
7700 1885 2421 2 7 12 45 47 13 207 2292 31
7701 1885 2657 1 8 13 46 48 12 262 2009 26
7702 1885 2657 1 8 13 46 48 12 326 2104 40
7703 1885 2306 2 7 12 45 47 12 237 2426 33
7704 1885 2383 1 8 13 46 48 1 278 1598 23
7705 1885 2383 2 7 12 45 47 1 262 2252 29
7706 1885 2383 2 7 12 46 48 1 263 1491 23
7707 1885 2533 1 8 13 46 48 14 230 2161 26
7708 1885 2533 2 7 12 45 47 1 240 2057 19
7709 1885 2533 2 7 12 45 47 13 205 2247 28
7710 1885 2533 1 8 13 46 48 1 244 1949 39
7711 1885 2517 1 8 13 45 47 12 260 1889 38
7712 1885 2517 2 7 12 45 47 12 255 2095 22
7713 1885 2517 1 8 13 46 48 12 256 1303 24
7714 1885 2517 2 7 12 45 47 13 292 2489 35
7715 2264 2345 1 8 13 46 48 14 299 2282 22
7716 2264 2345 1 8 13 46 48 1 274 1994 27
7717 2264 2304 2 7 12 45 47 12 283 1997 23
7718 2264 2304 2 7 12 45 47 12 298 2514 27
7719 2264 2304 2 7 12 46 48 13 243 1592 33
7720 2264 2672 2 7 12 45 47 14 278 2379 28
7721 2264 2672 1 8 13 46 48 14 280 2131 22
7722 2264 2672 1 8 13 46 48 1 246 2097 19
7723 2264 2672 1 8 13 46 48 14 282 2100 28
7724 2264 2490 1 8 13 46 48 12 243 1841 31
7725 2264 2490 2 7 12 45 47 4 253 2167 25
7726 2264 2490 1 8 13 46 47 1 241 1944 25
7727 2264 2601 1 8 13 46 . . 259 1990 .
7728 2183 2412 1 8 13 46 48 13 235 1691 20
7729 2183 2412 1 8 13 46 48 1 334 2048 31
7730 2183 2412 1 8 13 46 48 14 323 2067 19
7731 2183 2590 1 8 13 46 48 12 257 2082 24
7732 2183 2590 1 8 13 46 48 14 231 1319 43
7733 2183 2590 1 8 13 46 48 1 279 2105 24
7734 2183 2590 1 8 13 46 47 12 276 2022 27
7735 2183 2590 1 8 13 46 47 1 252 2164 19
7736 2183 2324 1 8 13 46 47 14 262 1681 9
7737 2183 2324 1 8 13 46 48 13 296 2392 27
7738 2183 2324 1 8 13 46 48 13 244 2102 24
7739 2183 2324 2 7 12 45 47 13 240 2440 31
7740 2183 2446 1 8 13 46 47 13 264 2158 29
7741 2183 2446 2 7 12 45 47 13 276 2243 28
7742 2183 2446 2 7 12 45 47 14 251 2160 34
7743 2183 2666 1 8 13 46 48 1 203 1735 35
7744 2183 2666 2 7 12 45 47 14 245 1969 33
7745 2183 2666 1 8 13 46 48 13 247 2202 29
7746 2183 2335 2 7 12 45 47 1 305 2553 33
7747 2183 2335 1 8 13 46 48 13 301 1999 26
7748 2183 2335 2 7 12 45 47 4 303 2162 29
7749 2183 2335 2 7 12 . . . 265 . .
7750 2183 2335 1 8 13 46 48 13 237 2041 28
7751 2183 2335 1 8 13 46 48 13 256 1896 18
7752 2183 2634 2 7 12 45 47 12 292 2463 27
7753 2183 2634 1 8 13 46 48 1 241 1855 20
7754 2183 2634 1 8 13 46 48 1 246 2055 24
7755 2183 2634 1 8 13 46 48 12 280 1796 26
7756 2183 2645 1 8 13 46 47 12 263 2068 36
7757 2183 2645 1 8 13 46 48 12 232 2064 35
7758 2183 2645 1 8 13 46 47 13 233 1773 41
7759 2183 2645 2 7 12 45 47 1 259 2064 36
7760 2183 2321 2 7 12 45 47 1 271 2185 27
7761 2183 2321 1 8 13 46 48 14 231 2129 26
7762 1826 2389 2 7 12 45 47 13 239 1940 27
7763 1826 2351 1 8 13 46 48 13 207 1948 25
7764 1826 2351 1 8 13 46 48 1 252 2076 28
7765 1826 2351 1 8 13 46 48 13 203 1616 34
7766 2238 2651 1 8 13 . . . 253 . .
7767 2238 2651 2 7 12 45 47 1 189 1525 20
7768 2238 2651 2 7 12 45 47 12 297 2271 24
7769 2238 2651 2 7 12 45 47 1 210 1801 25
7770 2238 2651 2 7 12 45 47 12 191 1347 47
7771 2238 2498 1 8 13 46 . . 309 2172 .
7772 2238 2498 2 7 12 45 47 14 278 2283 25
7773 2238 2498 1 8 13 46 48 14 259 1483 39
7774 2238 2498 1 8 13 . . . 177 . .
7775 2238 2498 2 7 12 . . . 245 . .
7776 2229 1937 2 7 12 45 47 1 294 2559 35
7777 2229 2180 2 7 12 . . . 204 . .
7778 2263 2226 1 8 13 46 48 12 227 1506 21
7779 2263 2226 1 8 13 46 48 1 239 1907 26
7780 2263 2226 2 7 12 45 47 13 277 2207 28
7781 2263 2226 1 8 13 46 48 1 239 1901 24
7782 2263 1909 1 8 13 46 48 1 175 1833 23
7783 2263 1909 2 7 12 . . . 277 . .
7784 2263 1909 2 7 12 45 47 1 264 2313 27
7785 2263 1909 2 7 12 45 47 1 295 2199 30
7786 2263 1909 1 8 13 46 48 13 261 1932 30
7787 2263 1940 2 7 12 45 47 14 180 1659 26
7788 2263 1940 1 8 13 46 48 13 195 1536 33
7789 2263 1940 2 7 12 45 47 4 274 2166 28
7790 2263 1940 2 7 12 . . . 256 . .
7791 2263 1940 2 7 12 45 47 1 230 2255 32
7792 2263 1940 2 7 12 45 47 1 199 2007 32
7793 2263 2178 1 8 13 46 48 1 238 1609 26
7794 2263 2178 2 7 12 45 47 14 287 2388 24
7795 2263 2178 1 8 13 46 47 14 229 1974 18
7796 2263 2178 2 7 12 45 47 1 207 2203 18
7797 2263 2178 2 7 12 . . . 280 . .
7798 2263 2178 2 7 12 45 47 14 279 1997 25
7799 2263 2178 2 7 12 45 47 1 188 1674 33
7800 2263 2177 1 8 13 46 48 1 182 1358 20
7801 2229 2074 1 8 13 46 48 12 279 2148 27
7802 2229 2074 2 7 12 45 47 14 299 2293 26
7803 2229 1899 1 8 13 46 47 14 200 1774 18
7804 2229 2207 2 7 12 45 47 13 283 2199 29
7805 2006 1974 1 8 13 . . . 254 . .
7806 2006 1974 2 7 12 45 47 1 141 1722 29
7807 2006 1935 2 7 12 45 47 14 333 2537 31
7808 2006 1935 2 7 12 45 47 14 281 2295 34
7809 2006 1935 2 7 12 45 47 14 290 2062 13
7810 2006 1935 2 7 12 45 47 4 280 2410 28
7811 2006 1935 1 8 13 46 47 1 189 1807 26
7812 2006 1822 2 7 12 45 47 14 254 1965 28
7813 2199 2128 1 8 13 46 48 13 241 1844 33
7814 2199 2128 2 7 12 45 47 12 278 2276 25
7815 2199 2128 1 8 13 46 48 1 237 2151 22
7816 2199 2128 2 7 12 45 47 1 288 2472 26
7817 2199 2128 2 7 12 45 47 1 292 2662 23
7818 2199 2114 2 7 12 45 47 1 301 2501 21
7819 2199 2114 2 7 12 45 47 1 200 2293 29
7820 2199 2114 2 7 12 45 47 14 297 2476 9
7821 2199 2114 1 8 13 46 48 12 283 2308 16
7822 2199 2114 1 8 13 46 48 14 303 2181 21
7823 2199 2095 2 7 12 . . . 291 . .
7824 2199 2095 1 8 13 46 48 1 254 1997 27
7825 2199 2095 1 8 13 . . . 236 . .
7826 2199 2095 1 8 13 . . . 275 . .
7827 2199 2095 1 8 13 46 48 1 242 897 28
7828 2199 2200 2 7 12 . . . 265 . .
7829 2199 2123 1 8 13 46 48 12 269 2147 22
7830 2199 2123 2 7 12 45 47 14 252 2435 15
7831 2199 2123 1 8 13 46 48 14 213 2010 28
7832 2199 2123 2 7 12 45 47 12 289 2605 31
7833 2199 2123 1 8 13 45 47 4 226 2435 27
7834 2199 2123 2 7 12 45 47 14 187 1729 31
7835 2199 2123 2 7 12 . . . 249 . .
7836 2199 2123 1 8 13 46 48 14 268 2001 21
7837 1930 2105 2 7 12 45 47 14 267 2007 39
7838 1930 2105 2 7 12 45 47 1 243 2048 38
7839 1930 1913 2 7 12 46 48 1 207 1766 24
7840 1930 1913 1 8 13 46 48 13 254 2137 28
7841 1930 1913 1 8 13 46 48 14 228 1217 21
7842 1930 1913 2 7 12 45 47 13 257 2332 33
7843 1930 1913 1 8 13 46 48 1 190 1406 20
7844 1930 1881 1 8 13 46 48 12 299 2303 28
7845 1930 1881 1 8 13 46 48 13 306 2431 31
7846 1930 1881 2 7 12 46 48 14 252 1803 25
7847 1930 1890 1 8 13 46 48 14 280 2200 24
7848 1930 1890 2 7 12 45 47 13 255 2131 24
7849 1930 1890 1 8 13 . . . 104 . .
7850 1930 1890 1 8 13 46 48 14 234 1935 26
7851 1930 1902 1 8 13 46 47 12 300 1676 21
7852 1930 1902 2 7 12 45 47 1 292 2212 32
7853 1930 1902 1 8 13 45 47 1 265 1922 13
7854 1930 1968 2 7 12 45 47 14 265 2130 29
7855 1930 1968 1 8 13 46 48 13 263 2005 25
7856 1930 2130 2 7 12 45 47 13 200 2047 36
7857 1930 2055 2 7 12 45 47 12 220 1722 25
7858 1930 1942 1 8 13 46 48 13 281 2205 41
7859 1930 1942 1 8 13 46 47 1 230 1902 23
7860 1930 1942 2 7 12 45 47 1 315 2325 28
7861 1930 1942 1 8 13 46 48 14 233 1733 41
7862 1930 1942 1 8 13 46 48 12 262 2032 36
7863 1930 1942 2 7 12 45 47 14 288 2515 19
7864 1930 1942 1 8 13 46 48 13 236 2205 32
7865 1930 1942 2 7 12 45 47 1 208 1660 39
7866 1930 1824 1 8 13 46 48 14 246 2052 33
7867 1930 1824 1 8 13 46 48 1 191 1311 29
7868 1930 1824 2 7 12 45 47 4 354 2606 37
7869 1930 1969 2 7 12 45 47 1 188 1802 32
7870 1930 1969 1 8 13 46 48 14 253 1849 21
7871 1930 1969 1 8 13 46 48 14 279 1911 31
7872 1930 1969 2 7 12 45 47 1 202 1717 20
7873 1930 1969 2 7 12 45 47 14 331 2478 24
7874 1930 1969 2 7 12 45 47 14 248 2006 25
7875 1930 1969 1 8 13 46 48 1 268 2093 23
7876 1971 2134 2 7 12 45 47 13 316 2616 22
7877 1971 2160 1 8 13 46 47 1 188 1106 28
7878 1971 2223 1 8 13 46 47 13 229 2023 25
7879 2137 2035 2 7 12 45 47 1 237 2238 29
7880 2137 2035 1 8 13 46 48 14 186 1653 25
7881 2137 2035 1 8 13 46 48 12 261 1890 27
7882 2137 2035 1 8 13 46 48 14 292 1960 25
7883 2137 2154 2 7 12 45 . . 265 2298 .
7884 2137 2154 1 8 13 46 48 1 295 2300 20
7885 2137 2154 1 8 13 46 47 13 252 2037 18
7886 2137 2154 1 7 12 45 47 12 272 2015 30
7887 2137 1868 1 8 13 46 47 13 230 2063 22
7888 2137 1868 2 7 12 . . . 222 . .
7889 2137 1868 1 8 13 46 48 14 298 2161 23
7890 2137 1868 2 7 12 46 48 1 208 1891 32
7891 2137 1849 1 8 13 46 48 14 239 1995 27
7892 2137 1849 1 8 13 46 48 13 198 1544 31
7893 1829 2010 2 7 12 45 47 13 257 2693 22
7894 1879 1893 2 7 12 45 47 1 260 1454 44
7895 1879 1893 1 8 13 46 48 1 225 1676 33
7896 1879 1893 2 7 12 45 47 13 234 1587 42
7897 1879 1893 2 7 12 45 47 4 223 1455 40
7898 1879 1893 1 8 13 . . . 216 . .
7899 1879 1893 1 8 13 . . . 219 . .
7900 1879 2019 2 7 12 45 47 4 258 2320 17
7901 1879 2109 2 7 12 45 47 14 241 1941 24
7902 1879 2109 1 8 13 46 47 1 234 2191 26
7903 1879 2109 2 7 12 45 47 14 262 2297 23
7904 1879 2047 1 8 13 46 48 13 249 1799 43
7905 1879 2047 2 7 12 45 47 1 298 2171 36
7906 1879 2047 2 7 12 45 47 1 282 2243 42
7907 1879 1967 1 8 13 46 48 13 250 2000 29
7908 1879 1967 1 8 13 46 48 12 251 2039 27
7909 1879 1967 1 8 13 46 48 1 230 2009 23
7910 1879 1967 1 8 13 46 48 14 244 2167 22
7911 1879 1967 2 7 12 45 47 1 269 2585 26
7912 1879 1967 2 7 12 45 47 1 302 2229 26
7913 1879 1967 1 8 13 46 48 12 244 1714 39
7914 1928 1995 1 8 13 46 47 1 249 1517 38
7915 1928 1995 1 8 13 . . . 263 . .
7916 1928 1995 2 7 12 45 47 4 308 2795 29
7917 1928 1995 2 7 12 45 47 1 204 2225 24
7918 1928 2110 1 8 13 46 48 14 210 1967 36
7919 1928 1932 2 7 12 45 47 12 232 1891 45
7920 1928 1932 2 7 12 . . . 232 . .
7921 1928 1932 1 8 13 46 48 12 215 1807 29
7922 1928 2228 2 7 12 45 47 14 222 1866 42
7923 1928 2228 2 7 12 45 47 1 288 1866 25
7924 1928 2228 2 7 12 45 47 1 276 2227 30
7925 1928 2228 1 8 13 46 48 1 263 2257 28
7926 1928 2228 1 8 13 46 48 14 207 1896 32
7927 1928 2228 1 8 13 46 48 1 204 2015 30
7928 1928 2228 2 7 12 45 47 1 240 1126 31
7929 1816 1970 1 8 13 46 48 12 246 1848 35
7930 1816 1970 1 8 13 46 47 4 253 2071 26
7931 1816 1970 2 7 12 45 47 14 255 1967 25
7932 1816 1970 2 7 12 . . . 221 . .
7933 1816 1970 1 8 13 46 48 14 302 2146 23
7934 1816 1970 2 7 12 45 47 14 292 2218 39
7935 1816 1970 2 7 12 . . . 293 . .
7936 1816 1970 2 7 12 . . . 220 . .
7937 1816 1970 2 7 12 45 47 4 302 2158 31
7938 1816 1878 2 7 12 . . . 297 . .
7939 1816 1878 2 7 12 . . . 251 . .
7940 1816 1878 2 7 12 . . . 301 . .
7941 1816 1878 2 7 12 45 47 1 313 1701 41
7942 1816 1878 1 8 13 46 48 1 257 1283 47
7943 1816 1878 1 8 13 . . . 201 . .
7944 1816 2116 2 7 12 45 47 13 256 2161 45
7945 1816 2116 1 8 13 46 48 1 307 2095 29
7946 1816 2116 2 7 12 45 47 1 272 2370 34
7947 1816 2116 1 8 13 46 48 13 233 1772 28
7948 1816 2116 1 8 13 46 48 12 275 2049 27
7949 1816 2116 1 8 13 46 48 13 222 1552 19
7950 1816 2116 1 8 13 . . . 245 . .
7951 1816 2116 2 7 12 45 47 12 223 2147 41
7952 1816 1984 1 8 13 46 48 14 253 1615 35
7953 1816 1984 1 8 13 46 48 1 275 1856 36
7954 1816 1984 1 8 13 46 47 12 242 1773 50
7955 1816 1984 1 8 13 . . . 269 . .
7956 1816 1984 2 7 12 . . . 246 . .
7957 1816 1984 2 7 12 . . . 255 . .
7958 1816 2171 2 7 12 45 47 12 299 2144 51
7959 1816 2171 2 7 12 . . . 298 . .
7960 1816 2171 2 7 12 45 47 1 312 2135 37
7961 1816 2171 1 8 13 46 48 1 246 2090 31
7962 1816 2171 2 7 12 . . . 242 . .
7963 1816 2235 2 7 12 45 47 1 281 2103 33
7964 1816 2235 2 7 12 45 47 4 267 2259 38
7965 1816 2235 2 7 12 . . . 252 . .
7966 1816 2235 2 7 12 45 47 12 281 1377 50
7967 1816 2046 1 8 13 46 48 1 259 982 25
7968 1816 2046 1 8 13 46 47 1 276 2186 29
7969 1816 2046 2 7 12 45 47 14 276 2393 22
7970 1816 2046 1 8 13 46 48 13 280 1961 38
7971 1816 2046 2 7 12 45 47 1 265 2174 29
7972 1816 2170 2 7 12 45 47 14 254 2075 33
7973 1816 2170 2 7 12 . . . 289 . .
7974 1816 2170 2 7 12 45 47 1 237 1665 44
7975 1816 2184 1 8 13 46 48 14 273 1447 44
7976 1816 2184 2 7 12 45 47 13 222 1867 31
7977 1816 2077 2 7 12 45 47 12 253 2062 34
7978 1816 2077 2 7 12 45 47 1 284 2184 32
7979 1816 2077 2 7 12 . . . 254 . .
7980 1816 2077 1 8 13 46 48 13 200 1537 37
7981 1816 2077 2 7 12 45 47 1 300 2148 30
7982 1816 2077 2 7 12 . . . 272 . .
7983 1816 2077 2 7 12 45 47 1 251 1418 48
7984 1816 2077 2 7 12 . . . 245 . .
7985 2085 1861 2 7 12 46 48 12 277 1717 31
7986 2085 2099 1 8 13 46 47 1 266 1892 17
7987 2085 2099 1 8 13 46 48 12 198 1683 27
7988 2085 2099 2 7 12 45 47 13 275 1929 32
7989 2085 1830 1 8 13 46 47 1 244 2077 19
7990 2085 1830 2 7 12 45 47 4 294 2378 29
7991 2085 1830 2 7 12 45 47 13 266 2203 40
7992 2085 1830 1 8 13 46 47 14 216 1786 29
7993 2085 1830 1 8 13 46 47 14 232 1590 31
7994 2085 1870 2 7 12 45 47 1 252 2407 34
7995 2085 1870 1 8 13 46 47 1 317 2037 16
7996 2085 1870 1 8 13 46 48 1 257 2011 21
7997 2085 2249 1 8 13 46 48 1 228 1895 27
7998 2085 2249 2 7 12 . . . 277 . .
7999 2085 2249 1 8 13 46 48 1 230 1864 26
8000 2085 1944 1 8 13 46 48 13 239 1612 42
8001 2085 1944 1 8 13 46 48 13 242 1239 24
8002 2085 1944 1 8 13 . . . 183 . .
8003 2085 1944 1 8 13 46 48 12 283 2174 28
8004 2085 2072 2 7 12 45 47 12 261 2067 44
8005 2085 2072 2 7 12 45 47 14 272 2266 24
8006 2085 2072 2 7 12 45 47 12 291 2350 29
8007 2041 1925 1 8 13 46 48 14 272 1789 20
8008 2041 1925 1 8 13 46 48 14 275 2050 21
8009 2041 1925 1 8 13 46 48 12 246 1993 30
8010 2041 2211 1 8 13 46 47 13 226 1594 21
8011 2041 2211 2 7 12 . . . 250 . .
8012 2041 2211 2 7 12 . . . 250 . .
8013 2041 2211 2 7 12 45 47 14 260 2163 38
8014 2041 2211 2 7 12 45 47 12 248 2307 25
8015 2179 1863 1 8 13 46 48 13 274 1734 23
8016 2179 1863 1 8 13 46 48 13 256 1861 42
8017 2179 1863 2 7 12 45 47 1 317 2331 29
8018 2179 1863 1 8 13 46 48 1 245 1955 38
8019 2179 2187 2 7 12 45 47 13 211 2045 25
8020 2179 2187 2 7 12 45 47 1 245 1886 20
8021 2179 2187 2 7 12 45 47 12 244 2239 26
8022 2179 1847 2 7 12 45 47 1 228 2216 31
8023 2179 2163 1 8 13 46 48 13 238 1126 30
8024 2179 2163 1 8 13 46 48 13 285 2043 23
8025 2179 1832 1 8 13 46 47 13 286 1867 25
8026 2179 1832 1 8 13 46 47 13 191 1452 38
8027 2023 2089 2 7 12 45 47 1 194 2096 22
8028 2023 2089 2 7 12 45 47 1 217 1914 21
8029 2023 2089 2 7 12 45 47 14 197 1596 17
8030 2023 2225 1 8 13 46 47 4 275 2126 24
8031 2023 2261 1 8 13 46 48 13 288 1937 34
8032 2023 2261 1 8 13 46 47 4 181 1540 26
8033 2023 2000 2 7 12 . . . 267 . .
8034 2023 2000 2 7 12 46 48 1 200 2029 34
8035 2023 2000 2 7 12 . . . 264 . .
8036 2023 2000 2 7 12 45 47 14 238 2058 36
8037 2023 2000 1 8 13 46 47 1 200 1284 10
8038 2023 2000 2 7 12 45 47 13 250 2090 41
8039 2023 2203 1 8 13 46 48 14 274 2157 29
8040 2023 2203 1 8 13 46 48 14 193 1560 39
8041 2023 2203 2 7 12 45 47 13 283 2336 28
8042 2023 2203 2 7 12 45 47 13 185 2070 37
8043 2023 2203 2 7 12 45 47 1 258 2340 23
8044 2023 2203 2 7 12 45 47 1 285 2386 32
8045 2023 2203 1 8 13 46 48 1 245 1726 29
8046 2023 2203 2 7 12 45 47 4 251 2420 27
8047 1936 2236 1 7 12 . . . 239 . .
8048 1936 2236 1 8 13 46 48 13 213 1972 38
8049 1936 2020 2 7 12 . . . 283 . .
8050 1936 2020 2 7 12 45 47 1 262 2259 41
8051 1936 2020 1 8 13 46 48 14 268 2027 31
8052 1936 2003 1 8 13 . . . 261 . .
8053 1936 2003 2 7 12 . . . 274 . .
8054 1936 2003 2 7 12 45 47 1 189 1858 29
8055 1936 2003 2 7 12 . . . 267 . .
8056 1936 2003 2 7 12 45 47 13 212 2157 27
8057 1936 2397 1 8 13 46 48 1 250 1856 35
8058 1936 2397 2 7 12 45 47 13 262 1713 37
8059 1936 2397 1 8 13 46 48 14 243 1450 22
8060 1936 2397 1 8 13 46 48 14 249 1557 19
8061 1936 2397 1 8 13 46 47 13 183 1502 49
8062 1936 2397 1 7 12 . . . 230 . .
8063 1936 2397 1 8 13 46 48 12 247 1811 29
8064 1936 2240 2 7 12 45 47 13 235 2281 23
8065 1936 2240 2 7 12 45 47 12 228 1996 23
8066 1936 2240 1 8 13 46 48 13 260 1736 28
8067 1936 2240 1 8 13 46 48 1 218 1948 24
8068 1936 2259 1 8 13 46 48 1 246 1550 24
8069 1936 1840 2 7 12 . . . 319 . .
8070 1936 1840 1 8 13 46 48 1 257 2157 23
8071 1936 1840 2 7 12 45 47 13 268 1252 25
8072 1936 1840 2 7 12 . . . 270 . .
8073 1936 2119 1 8 13 46 48 13 260 2262 25
8074 1936 2119 1 8 13 46 48 12 256 2095 23
8075 1936 2119 2 7 12 45 47 1 272 2363 37
8076 1936 2119 2 7 12 45 47 13 286 2207 41
8077 1866 2422 2 7 12 45 47 14 262 2548 34
8078 1866 2422 2 7 12 45 47 4 268 2207 34
8079 1866 2527 2 7 12 45 47 13 286 2622 41
8080 1866 2496 1 8 13 46 48 1 262 2051 23
8081 1866 2566 1 8 13 46 47 1 216 1431 41
8082 1866 2566 2 7 12 45 47 12 281 2007 43
8083 1948 2486 1 8 13 46 48 13 248 1736 43
8084 1948 2486 1 8 13 46 48 12 268 2095 26
8085 1948 2486 2 7 12 45 47 13 246 2439 28
8086 1948 2486 2 7 12 45 47 14 314 2643 20
8087 1948 2486 2 7 12 45 47 1 286 2295 40
8088 1948 2633 2 7 12 45 47 13 250 2391 27
8089 1948 2633 2 7 12 45 47 4 252 2035 29
8090 1948 2633 2 7 12 46 48 13 194 1613 16
8091 1948 2295 1 8 13 46 48 13 188 1403 42
8092 1948 2435 2 7 12 46 48 13 242 1544 39
8093 1948 2577 1 8 13 46 48 14 216 1780 29
8094 1948 2577 2 7 12 45 47 1 278 2269 40
8095 1948 2577 2 7 12 45 47 14 305 2531 20
8096 1948 2577 2 7 12 45 47 4 258 2279 31
8097 1948 2577 1 8 13 . . . 294 . .
8098 1948 2292 2 7 12 . . . 289 . .
8099 1948 2292 1 8 13 46 48 1 221 2017 24
8100 1948 2621 1 8 13 46 47 12 259 2042 30
8101 1948 2621 2 7 12 . . . 188 . .
8102 1948 2621 2 7 12 45 47 4 285 2188 36
8103 1948 2621 1 8 13 46 48 1 206 1902 35
8104 1948 2621 2 7 12 45 47 4 223 2380 26
8105 1948 2621 2 7 12 45 47 12 190 2142 26
8106 1948 2305 2 7 12 45 47 1 206 2014 29
8107 1948 2305 1 8 13 46 48 12 207 1846 24
8108 1948 2305 1 8 13 . . . 216 . .
8109 1948 2305 2 7 12 45 47 13 269 2159 42
8110 1948 2305 2 7 12 45 47 4 186 1864 35
8111 1948 2305 1 8 13 46 48 14 176 1232 33
8112 1948 2305 1 8 13 . . . 124 . .
8113 1845 2591 1 8 13 46 48 12 241 1953 27
8114 1845 2502 1 8 13 46 48 14 266 1902 18
8115 1845 2502 1 8 13 46 47 1 280 1990 16
8116 1845 2502 1 8 13 . . . 250 . .
8117 1845 2502 1 8 13 46 48 14 249 1994 18
8118 1845 2281 1 8 13 46 47 4 246 2101 20
8119 1845 2281 1 8 13 46 47 13 276 1970 26
8120 1845 2281 2 7 12 45 47 1 298 2552 22
8121 1845 2281 1 8 13 46 48 13 293 1511 21
8122 1845 2368 1 8 13 46 48 14 198 1175 27
8123 1845 2368 1 8 13 . . . 249 . .
8124 1845 2521 2 7 12 45 47 1 291 1867 28
8125 1845 2521 1 8 13 46 48 13 174 1161 35
8126 1845 2521 2 7 12 45 47 14 252 2232 19
8127 1845 2521 2 7 12 45 47 12 310 2122 33
8128 1845 2521 2 7 12 45 47 4 294 2363 31
8129 1845 2521 2 7 12 45 47 4 206 1875 29
8130 2126 2518 2 7 12 . . . 260 . .
8131 2126 2514 2 7 12 45 47 14 254 1874 40
8132 2126 2514 2 7 12 45 47 1 256 2108 37
8133 2126 2338 2 7 12 45 47 13 269 2265 31
8134 2126 2473 2 7 12 45 47 14 237 1765 46
8135 2082 2302 1 8 13 46 48 13 267 2222 27
8136 2082 2302 1 8 13 46 48 1 243 2051 28
8137 2082 2302 2 7 12 45 47 14 254 2085 22
8138 2082 2482 2 7 12 45 47 1 234 2157 27
8139 2082 2597 2 7 12 45 47 1 234 2172 27
8140 2082 2630 2 7 12 45 47 14 195 1675 33
8141 2082 2630 2 7 12 45 . . 191 1689 .
8142 2082 2630 1 8 13 46 48 14 188 1423 20
8143 2082 2630 2 7 12 . . . 206 . .
8144 2082 2630 1 8 13 46 48 13 242 1559 47
8145 2245 2558 2 7 12 46 48 1 252 1928 26
8146 2245 2558 2 7 12 . . . 300 . .
8147 2245 2558 2 7 12 45 47 12 277 2255 44
8148 2245 2558 2 7 12 45 47 13 227 2344 36
8149 2245 2558 2 7 12 45 47 1 232 1995 18
8150 2245 2285 2 7 12 45 47 12 312 1824 48
8151 2245 2285 1 8 13 46 48 12 233 1796 31
8152 2245 2515 2 7 12 45 47 4 266 2359 28
8153 2245 2515 2 7 12 . . . 291 . .
8154 2245 2515 1 8 13 46 48 14 225 989 41
8155 2245 2515 1 8 13 46 47 14 208 1769 35
8156 2245 2515 2 7 12 . . . 290 . .
8157 2245 2495 1 8 13 . . . 225 . .
8158 2245 2495 2 7 12 46 48 1 237 1278 28
8159 2245 2495 2 8 13 . . . 194 . .
8160 2245 2271 2 7 12 45 47 13 268 1055 38
8161 2245 2271 2 7 12 45 47 14 262 2400 47
8162 2245 2271 1 8 13 46 48 1 241 1841 30
8163 2245 2266 1 8 13 46 48 1 268 1295 44
8164 2245 2506 1 8 13 46 48 1 210 2006 36
8165 2245 2506 1 8 13 46 47 14 256 2238 25
8166 2245 2506 1 7 12 . . . 260 . .
8167 2245 2543 1 8 13 . . . 237 . .
8168 2245 2543 1 8 13 46 48 13 233 1893 22
8169 2245 2543 1 8 13 46 48 14 242 1879 40
8170 2245 2543 1 8 13 46 48 1 233 1203 37
8171 2245 2300 1 8 13 46 48 12 245 1921 35
8172 2245 2300 1 8 13 46 48 12 230 1970 25
8173 2245 2300 2 7 12 . . . 260 . .
8174 2245 2300 2 7 12 45 47 13 263 2295 29
8175 2245 2300 2 7 12 45 47 12 270 2011 31
8176 2245 2357 2 7 12 45 47 14 239 2191 29
8177 2245 2357 1 8 13 46 48 14 243 1267 20
8178 2245 2393 1 8 13 46 48 1 253 1840 22
8179 2245 2593 1 8 13 46 47 12 173 1944 30
8180 2245 2593 2 7 12 45 47 4 282 2389 27
8181 2245 2593 2 7 12 . . . 240 . .
8182 2245 2593 2 7 12 45 47 14 215 2116 21
8183 2015 2320 2 7 12 45 47 4 265 2191 21
8184 2015 2298 2 7 12 45 47 4 244 2216 22
8185 2189 2454 1 8 13 46 48 1 223 1546 33
8186 2189 2454 1 8 13 46 47 4 243 2029 20
8187 2189 2588 2 7 12 45 47 4 289 2425 36
8188 2189 2588 1 8 13 46 47 13 227 2196 21
8189 2189 2588 1 8 13 46 47 13 229 1859 28
8190 2189 2485 1 8 13 46 47 13 254 1851 28
8191 2189 2485 1 8 13 46 48 14 273 1764 26
8192 2189 2611 1 8 13 . . . 160 . .
8193 2189 2459 1 8 13 46 47 12 290 2227 21
8194 2189 2459 2 7 12 45 47 13 241 2070 18
8195 2189 2459 2 7 12 45 47 4 261 2318 29
8196 2174 2647 1 8 13 . . . 277 . .
8197 2174 2647 2 7 12 45 47 1 280 2312 34
8198 2174 2647 2 7 12 45 47 13 250 1809 25
8199 2174 2647 1 8 13 46 48 14 260 2289 29
8200 2174 2647 2 7 12 45 47 1 280 1631 38
8201 2174 2480 2 7 12 45 47 13 254 2346 27
8202 2174 2480 2 7 12 45 47 14 337 2067 18
8203 2174 2480 2 7 12 45 47 14 269 2150 24
8204 2174 2659 1 8 13 46 48 13 254 1847 33
8205 2174 2659 2 7 12 45 47 13 283 2204 47
8206 2174 2659 1 8 13 46 48 14 222 1901 24
8207 2174 2659 1 8 13 46 48 1 252 2043 33
8208 2174 2659 1 8 13 46 47 12 240 1072 36
8209 2174 2270 2 7 12 45 47 1 287 2189 31
8210 2174 2270 1 8 13 46 48 13 287 2254 26
8211 2174 2270 2 7 12 45 47 13 356 2509 39
8212 2174 2270 1 8 13 46 48 14 250 2149 23
8213 2174 2270 1 8 13 46 48 13 218 1951 28
8214 2174 2270 1 8 13 46 47 1 238 2217 23
8215 2174 2279 1 8 13 46 48 14 234 1849 28
8216 2174 2279 2 7 12 45 47 4 248 2316 29
8217 2174 2279 1 8 13 46 48 13 258 1949 36
8218 2174 2279 2 7 12 45 47 12 256 2397 25
8219 2174 2279 1 8 13 46 48 14 281 1818 30
8220 2174 1859 1 8 13 46 47 13 255 1975 24
8221 2174 1859 1 8 13 46 48 13 310 2103 26
8222 2174 1859 1 8 13 46 48 1 240 2017 26
8223 2174 1859 2 7 12 45 47 1 246 1533 32
8224 2174 1859 1 8 13 46 48 1 301 2321 24
8225 2174 1859 1 8 13 46 48 1 297 2061 24
8226 2174 2341 2 7 12 . . . 265 . .
8227 2174 2341 2 7 12 45 47 12 283 2210 28
8228 2174 2653 2 7 12 45 47 14 265 1916 34
8229 2174 2653 1 8 13 46 48 1 257 2107 27
8230 2174 2278 1 8 13 46 47 13 155 1129 37
8231 2174 2278 1 8 13 46 47 1 197 1949 14
8232 2174 2278 2 7 12 45 47 13 268 2339 23
8233 2007 2665 1 8 13 46 48 12 235 1180 40
8234 2007 2665 1 8 13 . . . 168 . .
8235 2007 2626 2 7 12 45 47 13 320 1715 43
8236 2007 2627 1 8 13 46 47 14 251 1785 20
8237 2007 2627 1 8 13 46 48 13 269 2000 40
8238 2007 2627 2 7 12 45 47 1 272 2054 30
8239 2007 2355 2 7 12 45 47 14 279 2296 31
8240 2007 2343 1 8 13 46 48 13 256 1752 51
8241 2007 2529 2 7 12 45 47 12 297 2325 32
8242 2007 2529 2 7 12 45 47 4 281 2408 28
8243 2007 2529 2 7 12 45 47 1 315 2381 21
8244 1860 2491 2 7 12 45 47 14 241 2163 15
8245 1860 2491 2 7 12 45 47 14 275 2484 23
8246 1860 2458 2 7 12 45 47 1 253 2127 29
8247 1860 2458 2 7 12 45 47 1 274 2152 28
8248 1860 2458 2 7 12 46 48 13 255 2258 25
8249 1860 2387 2 7 12 45 47 13 262 1914 33
8250 1860 2387 2 7 12 . . . 232 . .
8251 1860 2387 2 7 12 45 47 4 224 1828 29
8252 1860 2387 2 7 12 45 47 13 260 2252 29
8253 1860 2478 2 7 12 45 47 12 320 2356 29
8254 1860 2478 2 7 12 45 47 1 217 2216 38
8255 1860 2478 2 7 12 45 47 14 285 1803 41
8256 1860 2478 2 7 12 45 47 4 286 2613 22
8257 1860 2478 1 8 13 46 47 1 264 1865 28
8258 1860 2504 2 7 12 45 47 14 279 2181 41
8259 1860 2504 1 8 13 46 48 1 284 2028 18
8260 1860 2504 2 7 12 45 47 13 292 2273 39
8261 1860 2504 1 8 13 46 48 14 289 2127 17
8262 1860 2350 1 8 13 46 48 14 245 2023 25
8263 1860 2350 1 8 13 46 48 14 256 1827 37
8264 1869 2392 2 7 12 45 47 12 289 2241 38
8265 1869 2392 2 7 12 45 47 14 283 1626 23
8266 1869 2392 1 8 13 46 48 14 235 1852 41
8267 1869 2392 2 7 12 45 47 12 291 2194 28
8268 1869 2392 1 8 13 45 47 12 258 2357 27
8269 1869 2519 1 8 13 46 48 14 230 1950 33
8270 1869 2519 1 8 13 46 48 14 255 2008 23
8271 1869 2519 1 8 13 46 48 13 217 1934 24
8272 1869 2519 1 8 13 46 47 14 292 2238 16
8273 1869 2519 1 8 13 . . . 289 . .
8274 1869 2512 2 7 12 45 47 12 265 1777 37
8275 1869 2512 2 7 12 45 47 12 234 2030 30
8276 1869 2525 1 8 13 46 47 13 225 1923 24
8277 1869 2525 1 8 13 46 48 13 253 1883 41
8278 1869 2525 2 7 12 45 47 14 252 2412 18
8279 1946 2359 2 7 12 45 47 14 280 2324 26
8280 1946 2433 1 8 13 . . . 262 . .
8281 1946 2433 1 8 13 46 48 13 308 2254 33
8282 1946 2433 1 8 13 46 48 13 274 2031 25
8283 1946 2483 2 7 12 . . . 264 . .
8284 1946 2483 1 8 13 46 47 14 282 1999 35
8285 1946 2483 1 8 13 46 47 1 273 1775 25
8286 1946 2269 1 8 13 . . . 271 . .
8287 1946 2269 2 7 12 . . . 276 . .
8288 1946 2269 2 7 12 45 47 14 270 2653 28
8289 1946 2353 1 8 13 . . . 274 . .
8290 1946 2353 1 8 13 46 47 14 262 2267 22
8291 1946 2353 2 7 12 . . . 255 . .
8292 1946 2353 1 8 13 46 48 12 280 2057 36
8293 1946 2353 1 8 13 . . . 271 . .
8294 1946 2658 2 7 12 45 47 12 238 2029 35
8295 1946 2658 2 7 12 45 47 1 269 1990 32
8296 1946 2291 2 7 12 . . . 245 . .
8297 1946 2291 1 8 13 . . . 299 . .
8298 1946 2668 1 8 13 46 48 14 254 2362 36
8299 1946 2668 2 7 12 45 47 4 248 2234 23
8300 1946 2377 2 7 12 45 47 12 338 2568 47
8301 2073 2272 2 7 12 45 47 14 283 2403 26
8302 2073 2272 2 7 12 45 47 1 183 1995 28
8303 2073 2272 2 7 12 45 47 1 269 1605 23
8304 2073 2336 2 7 12 46 48 1 248 1147 26
8305 2073 2414 1 8 13 46 48 14 267 2018 37
8306 2073 2414 2 7 12 45 47 13 291 2366 28
8307 2073 2524 2 7 12 45 47 14 285 2256 27
8308 2073 2524 1 8 13 46 48 1 253 2195 31
8309 2073 2524 1 8 13 46 48 1 299 2267 24
8310 2098 2307 1 8 13 46 48 12 295 1859 29
8311 2098 2307 2 7 12 45 47 13 263 2449 27
8312 2098 2307 1 8 13 46 47 12 213 2044 23
8313 2098 2307 2 7 12 45 47 1 309 2581 33
8314 2098 2307 2 7 12 45 47 12 265 2349 25
8315 2098 2307 1 8 13 46 48 1 271 2024 34
8316 2098 2434 1 8 13 46 48 1 280 2011 29
8317 2098 2334 2 7 12 . . . 312 . .
8318 2098 2334 1 8 13 46 48 12 186 1289 38
8319 2098 2334 1 8 13 46 48 14 197 1344 22
8320 2098 2334 1 8 13 46 48 14 232 1705 37
8321 2098 2310 1 8 13 46 48 1 292 2063 39
8322 2098 2310 1 8 13 46 48 12 214 1030 49
8323 2098 2310 2 7 12 45 47 1 287 1512 38
8324 2098 2310 1 7 12 . . . 261 . .
8325 2098 2310 2 7 12 45 47 1 283 2475 26
8326 2098 2374 2 7 12 45 47 4 271 2555 27
8327 2098 2374 1 8 13 46 48 1 262 1868 25
8328 2098 2374 1 8 13 46 47 12 240 1859 32
8329 2098 2580 2 7 12 . . . 327 . .
8330 2098 2580 2 7 12 45 47 13 332 2140 40
8331 2098 2580 1 8 13 46 48 12 290 1908 32
8332 2098 2580 1 8 13 46 48 12 293 2202 33
8333 2098 2580 1 8 13 46 48 1 285 2129 28
8334 2098 2580 1 8 13 46 47 1 257 2214 16
8335 2098 2580 1 8 13 46 48 13 268 1644 43
8336 2098 2580 1 8 13 46 48 13 242 1064 26
8337 2098 2637 1 8 13 46 48 1 270 1642 20
8338 2098 2637 1 8 13 45 47 1 278 2043 36
8339 2098 2637 1 8 13 46 48 12 255 1974 29
8340 2098 2442 2 7 12 45 47 13 304 2554 28
8341 2098 2442 2 7 12 45 47 12 298 2640 35
8342 2098 2442 1 8 13 46 47 4 278 2437 22
8343 2098 2442 2 7 12 45 47 14 258 2515 22
8344 2098 2427 2 7 12 45 47 1 285 2529 30
8345 2098 2427 1 8 13 46 48 1 309 1197 32
8346 2098 2427 1 8 13 . . . 252 . .
8347 2098 2427 1 8 13 46 48 1 229 2148 23
8348 2106 2667 1 8 13 46 48 1 286 1943 31
8349 2106 2667 1 8 13 46 48 13 215 1520 38
8350 2106 2667 1 8 13 46 48 14 266 1888 21
8351 2106 2667 1 8 13 46 48 14 252 1890 42
8352 2106 2655 2 7 12 45 47 1 286 2394 27
8353 2106 2655 2 7 12 45 47 1 258 2373 21
8354 2106 2655 1 8 13 46 48 12 280 1670 42
8355 2106 2509 2 7 12 45 47 1 289 1346 35
8356 2106 2509 2 7 12 . . . 259 . .
8357 2106 2509 1 8 13 46 48 1 215 2095 32
8358 2106 2402 2 7 12 45 47 1 239 2142 31
8359 2106 2402 2 7 12 45 47 14 294 2344 26
8360 2106 2402 2 7 12 45 47 4 259 2333 33
8361 1941 2541 1 8 13 46 48 14 206 1570 19
8362 1941 2541 2 7 12 45 47 13 234 1964 23
8363 1941 2541 2 7 12 . . . 220 . .
8364 1941 2348 2 7 12 45 47 1 270 2150 33
8365 1941 2348 2 7 12 45 47 12 258 1680 20
8366 1941 2348 2 7 12 45 47 12 294 2423 34
8367 1941 2640 1 8 13 46 47 1 235 2250 21
8368 1941 2640 1 8 13 46 47 4 209 1940 22
8369 1941 2640 1 8 13 46 48 12 174 1579 21
8370 1941 2640 1 8 13 46 48 1 193 1622 19
8371 1941 2640 1 8 13 46 48 12 244 1884 31
8372 1941 2640 1 8 13 46 48 13 243 1789 36
8373 1941 2432 1 8 13 46 48 1 210 1606 27
8374 1941 2432 2 7 12 45 47 1 243 2327 26
8375 1941 2432 1 8 13 46 48 13 211 1952 19
8376 1941 2416 1 8 13 46 48 13 220 2104 16
8377 1941 2416 1 8 13 46 48 14 211 1883 16
8378 1941 2416 2 7 12 45 47 12 204 2186 29
8379 1941 2416 1 8 13 . . . 215 . .
8380 1941 2416 2 7 12 . . . 205 . .
8381 1941 2416 2 7 12 . . . 218 . .
8382 1941 2609 1 8 13 46 48 13 302 2033 41
8383 1941 2609 1 8 13 46 47 1 200 1828 17
8384 1941 2328 1 8 13 46 48 14 262 1993 33
8385 1941 2328 1 8 13 . . . 200 . .
8386 1941 2312 2 7 12 45 47 1 198 2242 28
8387 1941 2312 2 7 12 45 47 13 248 2052 35
8388 1941 2312 1 8 13 46 48 1 256 2012 25
8389 1941 2511 2 7 12 45 47 4 242 2357 38
8390 1941 2511 2 7 12 45 47 12 243 1907 34
8391 1941 2511 2 7 12 . . . 224 . .
8392 1941 2511 2 7 12 45 47 14 222 1897 29
8393 2243 2542 2 7 12 . . . 240 . .
8394 2243 2424 1 8 13 46 47 12 265 2122 27
8395 2243 2424 2 7 12 45 47 1 214 1972 32
8396 2243 2424 2 7 12 45 47 4 232 2244 17
8397 2243 2598 1 8 13 46 48 12 277 2031 30
8398 2243 2598 1 8 13 46 48 13 218 752 37
8399 2243 2598 1 8 13 46 48 1 259 1557 33
8400 2243 2598 1 8 13 46 48 13 260 1713 20
8401 2243 2598 2 7 12 45 . . 282 1019 .
8402 2243 2497 2 7 12 45 47 1 300 2267 40
8403 2243 2497 2 7 12 45 47 1 273 2165 35
8404 2243 2497 1 8 13 46 48 13 213 1789 40
8405 2243 2497 2 7 12 45 47 14 254 2226 31
8406 2136 2315 2 8 13 . . . 247 . .
8407 2136 2315 1 8 13 46 48 13 263 1698 16
8408 2136 2265 2 7 12 45 47 14 297 1700 25
8409 2136 2265 1 8 13 46 48 1 250 1340 31
8410 2136 2265 2 7 12 45 47 1 269 2495 27
8411 2136 2559 1 8 13 . . . 236 . .
8412 2136 2559 1 8 13 46 48 1 282 1686 35
8413 2136 2602 2 7 12 45 47 13 258 2105 38
8414 2136 2602 1 8 13 46 48 1 217 1852 31
8415 2136 2602 1 8 13 46 48 13 248 2005 33
8416 2136 2323 2 7 12 45 47 1 287 2384 22
8417 2136 2323 2 7 12 45 47 13 288 2374 27
8418 2136 2323 2 7 12 45 47 12 292 2658 29
8419 2136 2323 1 8 13 46 48 14 288 2350 27
8420 2136 2323 1 8 13 46 48 1 270 2168 27
8421 2136 2557 1 8 13 46 48 1 307 2125 36
8422 2136 2557 1 8 13 46 48 1 254 1653 18
8423 2136 2557 2 7 12 45 47 1 227 2568 28
8424 2136 2557 2 7 12 45 47 4 273 2481 30
8425 2136 2557 2 7 12 45 47 12 222 1879 25
8426 2136 2557 1 8 13 46 48 13 245 2254 23
8427 2136 2557 2 7 12 45 47 4 213 2382 25
8428 2136 2379 2 7 12 45 47 14 267 2614 24
8429 2136 2379 1 8 13 46 48 14 296 2085 26
8430 2136 2379 2 7 12 45 47 13 308 2505 17
8431 2136 2494 2 7 12 46 48 12 272 2147 23
8432 2136 2494 2 7 12 45 47 1 247 2136 25
8433 2136 2494 2 7 12 45 47 14 258 2433 34
8434 2136 2494 2 7 12 45 47 13 248 2509 30
8435 2136 2494 1 8 13 46 48 12 297 2182 44
8436 2136 2674 1 8 13 46 48 13 239 1953 27
8437 2136 2674 2 7 12 45 47 1 292 2509 26
8438 2136 2556 2 7 12 45 47 1 299 1218 31
8439 2136 2556 2 7 12 45 47 14 285 2033 23
8440 2136 2556 2 7 12 45 47 13 321 1844 17
8441 2136 2561 1 8 13 46 48 1 211 1812 21
8442 2136 2561 1 8 13 46 48 12 281 2056 24
8443 2136 2370 2 7 12 45 47 13 266 2266 39
8444 2136 2370 1 8 13 46 48 12 294 2151 25
8445 2136 2370 2 7 12 45 47 14 261 2436 20
8446 2136 2370 1 8 13 46 47 14 241 2199 19
8447 2136 2370 2 7 12 45 47 13 247 1932 15
8448 2106 2453 1 8 13 46 48 12 142 1315 40
8449 2106 2453 2 7 12 45 47 1 267 2147 46
8450 2106 2453 1 8 13 46 47 14 228 1525 20
8451 2106 2453 1 8 13 46 48 12 274 1948 36
8452 2106 2453 1 8 13 46 47 14 201 1603 26
8453 2106 2452 1 8 13 46 47 13 267 2220 26
8454 2106 2452 1 8 13 46 47 4 272 2205 19
8455 2106 2452 2 7 12 45 47 14 235 2104 27
8456 2106 2452 1 8 13 46 48 14 264 1926 26
8457 2106 2452 1 8 13 46 48 13 265 2015 29
8458 2106 2429 2 7 12 45 47 14 257 1959 27
8459 2106 2429 1 8 13 46 48 13 277 2095 27
8460 2243 2589 1 8 13 46 47 12 230 2096 24
8461 2243 2589 1 8 13 46 47 14 232 1956 35
8462 2243 2548 1 8 13 46 48 1 266 2058 24
8463 2243 2548 1 8 13 46 47 1 265 1911 11
8464 2243 2327 1 8 13 46 48 1 244 1958 27
8465 2243 2468 2 7 12 45 47 14 260 2123 15
8466 1955 2050 1 10 13 46 48 11 223 2043 25
8467 1955 2050 1 10 13 46 48 11 182 1601 24
8468 1955 2050 1 10 13 46 47 11 258 1642 24
8469 1955 2050 1 10 13 46 48 2 246 1913 23
8470 1955 2054 2 9 12 45 47 11 246 2216 26
8471 1955 2054 2 9 12 45 47 11 241 2194 22
8472 1955 2054 1 10 13 46 48 12 216 1902 21
8473 1955 2054 2 9 12 45 47 1 205 1882 23
8474 1955 2054 1 10 13 46 48 1 262 1471 34
8475 1955 1949 2 9 12 45 47 11 207 2180 32
8476 1955 1831 1 10 13 46 48 1 217 1893 20
8477 1955 1831 1 10 13 46 48 13 226 1923 21
8478 1955 2205 1 10 13 46 48 11 226 2094 32
8479 1955 2205 1 10 13 46 48 11 219 1988 24
8480 1955 2205 1 10 13 46 48 11 274 1991 30
8481 1955 2205 2 9 12 45 47 1 252 2064 21
8482 1955 2205 1 10 13 46 48 12 242 1928 40
8483 1955 2205 1 10 13 . . . 281 . .
8484 1955 2205 2 9 12 45 47 1 206 1874 31
8485 1955 2084 2 9 12 45 47 14 219 2106 23
8486 1955 2084 2 9 12 45 47 1 246 2289 20
8487 1955 1864 2 9 12 45 47 1 193 2151 21
8488 1955 1864 2 9 12 45 47 7 221 2246 29
8489 1955 1864 1 10 13 46 48 12 260 2110 25
8490 1955 1864 2 9 12 45 47 11 217 2182 18
8491 1955 2234 2 9 12 45 47 1 188 1986 28
8492 1955 2234 1 10 13 46 48 1 265 2158 25
8493 1955 2234 1 10 13 46 48 1 208 2058 27
8494 1955 2234 2 9 12 45 47 1 234 2156 42
8495 1955 2234 2 9 12 45 47 1 228 2051 38
8496 1955 2234 1 10 13 46 48 13 206 1909 31
8497 1955 2234 1 10 13 46 48 1 251 1766 31
8498 1955 2088 2 9 12 45 47 1 252 2486 31
8499 1955 2088 2 9 12 45 47 1 184 1987 39
8500 1955 2088 1 10 13 46 48 11 272 2174 24
8501 1955 2088 2 9 12 45 47 1 187 2129 24
8502 1955 2088 1 10 13 46 48 11 201 2161 32
8503 1955 2088 2 9 12 45 47 1 172 1998 33
8504 1955 2025 1 10 13 46 48 1 265 2158 39
8505 2080 2224 1 10 13 46 48 12 238 1788 22
8506 2080 2094 1 10 13 46 48 2 251 2053 21
8507 2080 2094 1 10 13 46 48 12 237 1775 24
8508 2080 2094 1 10 13 46 48 1 251 2039 22
8509 2080 2237 2 9 12 45 47 13 240 2171 21
8510 2080 2237 2 9 12 45 47 13 220 2171 25
8511 2080 2071 2 9 12 45 47 13 224 2166 29
8512 2080 2071 2 9 12 45 47 7 215 2213 25
8513 2080 2071 1 10 13 46 48 2 219 2004 26
8514 2080 2071 2 9 12 45 47 1 237 2116 23
8515 2080 2071 2 9 12 45 47 1 269 2191 28
8516 2076 2017 2 9 12 45 47 7 204 1941 29
8517 2076 2017 1 10 13 46 48 13 285 1934 29
8518 2076 2017 1 10 13 46 48 13 231 1541 41
8519 2076 2017 1 10 13 46 48 12 259 1850 26
8520 2076 2017 1 10 13 46 48 11 256 2034 30
8521 2076 2017 2 9 12 45 47 7 233 2190 35
8522 2076 2017 2 9 12 45 47 13 200 1928 31
8523 2076 2017 2 9 12 45 47 1 249 2052 27
8524 2076 2017 2 9 12 45 47 11 203 1985 31
8525 2076 1997 2 9 12 45 47 11 216 1942 19
8526 2076 1997 1 10 13 46 48 1 263 2171 27
8527 2076 1997 2 9 12 45 47 1 245 2181 38
8528 2076 1997 1 10 13 46 47 11 256 1983 33
8529 2076 1997 1 10 13 46 48 11 231 2193 22
8530 2076 1997 1 10 13 46 48 12 222 2128 27
8531 2076 1997 2 9 12 45 47 11 249 2392 39
8532 2076 1997 1 10 13 46 48 11 283 1847 37
8533 2076 1997 2 9 12 45 47 11 240 2245 31
8534 2076 1997 2 9 12 45 47 7 283 2258 32
8535 2076 1857 2 9 12 45 47 11 257 2162 30
8536 2076 1857 2 9 12 45 47 1 260 1908 24
8537 2076 1857 1 10 13 46 47 1 251 1787 23
8538 2076 1857 2 9 12 45 47 14 245 2329 24
8539 2076 1857 2 9 12 45 47 13 213 1965 33
8540 2076 1857 1 10 13 46 48 11 263 1861 25
8541 2076 1857 1 10 13 46 48 11 218 1832 27
8542 2076 1857 2 9 12 45 47 7 184 1911 24
8543 2076 1857 2 10 13 45 47 13 266 2292 25
8544 2076 1857 2 9 12 45 47 13 254 2007 24
8545 2076 2186 2 9 12 45 47 13 204 1872 25
8546 2076 2186 1 10 13 46 48 1 231 1735 23
8547 2076 2186 1 10 13 46 47 14 276 2123 25
8548 2076 2186 2 9 12 45 47 7 225 2126 30
8549 2076 2186 2 9 12 45 47 1 245 2001 36
8550 2076 2186 2 9 12 45 47 11 223 2000 25
8551 2076 2192 1 10 13 46 48 12 301 2113 26
8552 2076 2192 1 10 13 46 48 2 254 1895 25
8553 2076 2192 1 10 13 46 48 13 265 1972 30
8554 2076 2192 1 10 13 46 48 11 240 2121 36
8555 2076 2192 2 9 12 45 47 1 261 2058 29
8556 2076 2192 1 10 13 46 48 11 225 1802 37
8557 2076 2151 2 9 12 . . . 196 . .
8558 2076 2151 2 9 12 45 47 7 235 1873 25
8559 2076 2151 2 9 12 45 47 1 237 2181 27
8560 2076 2151 2 9 12 45 47 7 212 1815 30
8561 2076 2151 1 10 13 46 48 11 205 1718 21
8562 2076 2151 2 9 12 45 47 11 253 2006 42
8563 2076 2151 2 9 12 45 47 13 272 2032 45
8564 2076 2252 2 9 12 45 47 14 240 1899 32
8565 2076 2252 2 9 12 45 47 1 246 1997 29
8566 2076 2252 1 10 13 46 48 2 290 2244 23
8567 2076 2075 1 10 13 46 48 2 238 1670 24
8568 2076 2075 2 9 12 45 47 1 219 1851 27
8569 2076 2075 2 9 12 45 47 1 261 2160 23
8570 2076 2075 2 9 12 . . . 278 . .
8571 2076 2075 1 10 13 46 48 1 186 1780 30
8572 2076 2075 1 10 13 46 48 12 231 1594 29
8573 2076 2133 1 10 13 46 48 13 260 2006 33
8574 2076 1907 1 10 13 46 48 2 213 1517 33
8575 2076 1907 2 9 12 45 47 11 232 2103 29
8576 2076 1907 1 10 13 46 48 11 230 1881 22
8577 2076 1907 1 10 13 46 48 1 264 1837 36
8578 2076 1907 1 10 13 46 48 11 220 1645 33
8579 2076 1907 1 10 13 46 48 11 256 1844 22
8580 2076 1907 1 10 13 46 48 12 259 1895 36
8581 2076 1907 1 10 13 46 48 13 226 1807 22
8582 2076 2096 1 10 13 46 48 12 263 1942 24
8583 2076 2096 1 10 13 46 47 14 260 1867 27
8584 2076 2096 1 10 13 46 48 13 279 1998 34
8585 2076 2096 1 10 13 46 48 13 217 1965 26
8586 2076 2096 1 10 13 46 48 1 232 2162 23
8587 2076 2096 1 10 13 46 48 13 247 1867 27
8588 2076 2096 2 9 12 45 47 1 225 1914 29
8589 2076 2096 1 10 13 46 48 13 263 1926 39
8590 2076 2209 1 10 13 . . . 277 . .
8591 2076 2209 2 9 12 45 47 7 265 2284 33
8592 2076 2209 1 10 13 46 48 11 245 1952 37
8593 2076 2209 2 9 12 45 47 13 270 1897 46
8594 2076 2209 2 9 12 45 47 7 234 1287 25
8595 2076 2209 1 10 13 46 48 12 255 1961 27
8596 2076 2091 2 9 12 45 47 14 282 1975 19
8597 2076 2091 1 10 13 46 48 13 258 1933 33
8598 2076 2091 1 10 13 46 48 2 200 1742 21
8599 2076 2091 1 10 13 46 48 11 225 1884 30
8600 2076 2091 2 9 12 45 47 11 206 1837 28
8601 2076 2091 2 9 12 45 47 13 277 1984 37
8602 2118 1975 1 10 13 46 48 1 239 1861 18
8603 2118 1975 1 10 13 46 48 12 241 2105 27
8604 2118 1975 2 9 12 45 47 1 262 2153 23
8605 2118 1975 2 9 12 45 47 7 259 2487 26
8606 2118 1975 2 9 12 45 47 14 235 2274 22
8607 2118 1975 2 9 12 45 47 7 230 2042 21
8608 2118 1975 2 9 12 45 47 14 231 2272 25
8609 2118 2016 2 9 12 . . . 241 . .
8610 2118 2016 2 9 12 45 47 14 203 1864 43
8611 2118 2016 2 9 12 45 47 11 234 2280 29
8612 2118 2016 1 10 13 46 48 13 245 2147 27
8613 2118 2016 2 9 12 45 47 13 215 2088 25
8614 2118 2016 1 10 13 46 48 12 237 2046 24
8615 2118 2016 2 9 12 45 47 1 230 1863 25
8616 2118 2016 2 9 12 45 47 7 252 2425 25
8617 2118 2016 2 9 12 45 47 14 261 2205 21
8618 2118 2016 2 9 12 45 47 13 194 2225 29
8619 2118 2016 2 9 12 45 47 13 189 1738 29
8620 2118 1981 1 10 13 46 47 1 245 2054 24
8621 2118 1981 1 10 13 46 47 13 238 1936 21
8622 2118 1981 2 9 12 45 47 13 221 2047 33
8623 2118 1981 2 9 12 45 47 7 205 1973 24
8624 2118 1981 1 10 13 46 48 11 239 1964 19
8625 2118 1981 1 10 13 46 48 1 221 1745 25
8626 2118 1981 2 9 12 45 47 13 205 1958 19
8627 2118 1981 1 10 13 46 47 13 250 2077 21
8628 2118 2009 2 10 . 45 47 11 . 2426 38
8629 2118 2009 2 9 12 45 47 1 221 2270 37
8630 2118 1821 1 10 13 . . . 280 . .
8631 2118 1821 2 9 12 45 47 1 266 2286 31
8632 2118 1821 1 10 13 46 47 11 245 2207 21
8633 2118 1808 1 10 13 46 48 13 233 1788 38
8634 2118 1808 2 9 12 45 47 1 245 1062 25
8635 2118 1808 1 10 13 46 48 2 204 1687 24
8636 2118 1808 1 10 13 46 48 11 233 2215 24
8637 2118 1808 2 9 12 45 47 11 240 2078 25
8638 2118 1808 2 10 . 45 47 13 . 1627 18
8639 2118 1808 1 10 13 46 47 14 230 2090 19
8640 2118 1808 2 9 12 45 47 1 260 2299 22
8641 2118 1808 2 9 12 45 47 14 274 2164 29
8642 2118 1813 1 10 13 46 48 1 268 2015 22
8643 2118 1813 1 10 13 46 48 1 279 2221 27
8644 2118 1813 1 10 13 . . . 263 . .
8645 2118 1813 1 10 13 46 48 1 262 1941 18
8646 2118 1813 1 10 13 46 48 13 249 2255 20
8647 2118 2014 2 9 12 45 47 14 230 1937 21
8648 2118 2014 2 9 12 45 47 1 243 2270 28
8649 2118 2014 2 9 12 45 47 14 208 2259 40
8650 2118 1957 1 10 13 46 48 1 259 1885 21
8651 2262 2049 1 9 12 46 47 1 245 2006 25
8652 2262 2049 1 10 13 46 48 13 263 1700 29
8653 2262 2049 1 10 13 46 47 14 245 2056 25
8654 2262 2049 1 10 13 46 48 1 266 2056 20
8655 2262 2049 1 10 13 46 48 13 257 2014 27
8656 2262 2052 2 9 12 45 47 14 260 2500 22
8657 2262 2052 1 10 13 46 48 2 272 2086 24
8658 2262 2052 2 9 12 45 47 11 244 2304 29
8659 2262 2052 1 10 13 46 48 11 238 1886 29
8660 2262 2052 2 9 12 45 47 1 278 2184 22
8661 2262 2159 1 10 13 46 48 1 247 1985 23
8662 2262 2159 1 10 13 46 47 13 264 1824 21
8663 2262 2159 2 9 12 45 47 11 269 2534 31
8664 2262 2159 2 9 12 45 47 11 250 2263 24
8665 2262 2159 2 9 12 45 47 14 282 2381 24
8666 2147 2034 1 10 13 46 48 11 220 1877 28
8667 2147 2034 1 10 13 46 47 11 265 2087 29
8668 2147 2034 2 10 13 45 47 11 254 2372 27
8669 2147 2241 2 9 12 45 47 7 208 2010 23
8670 2147 2241 2 9 12 45 47 14 220 2009 15
8671 2147 2026 2 9 12 45 47 13 252 1960 23
8672 2147 2026 2 9 12 45 47 11 237 1859 39
8673 2147 2026 2 9 12 45 47 13 243 2384 33
8674 2147 2026 1 10 13 46 48 1 249 1833 37
8675 2147 2026 2 9 12 45 47 11 257 1814 29
8676 2147 2026 1 10 13 46 48 2 242 1997 26
8677 2147 2026 2 9 12 45 47 11 265 2217 26
8678 2147 1973 1 10 13 46 48 11 253 2035 24
8679 2147 1973 1 10 13 46 48 11 249 1563 27
8680 2147 1973 1 10 13 46 48 11 252 1872 32
8681 2147 1973 1 10 13 46 48 11 221 1709 35
8682 2147 2028 1 10 13 46 48 2 287 2105 20
8683 2147 2028 2 9 12 45 47 7 184 2082 26
8684 2147 2028 2 9 12 . . . 272 . .
8685 2147 2028 2 9 12 45 47 1 220 2062 23
8686 2147 2028 1 10 13 46 48 1 252 2105 26
8687 2147 2028 2 9 12 45 47 1 273 2405 26
8688 2147 2028 1 10 13 46 47 1 232 1846 33
8689 2147 2028 1 10 13 46 48 11 233 1929 38
8690 2147 2028 2 9 12 45 47 13 246 2369 26
8691 2147 2028 1 10 13 46 48 1 256 2191 23
8692 2147 2028 1 10 13 46 47 13 285 2026 26
8693 2147 2037 2 9 12 45 47 11 245 2385 32
8694 2147 2037 1 10 13 46 48 1 252 1837 31
8695 2147 2037 2 9 12 45 47 11 228 2214 28
8696 2147 2037 2 9 12 45 47 7 260 2204 24
8697 2147 2037 2 9 12 45 47 13 232 1205 41
8698 2147 2037 1 10 13 46 47 13 268 1919 25
8699 2147 1924 1 10 13 46 48 13 239 1876 27
8700 2147 1924 2 9 12 45 47 1 259 2346 33
8701 2147 2260 1 10 13 46 48 11 252 1931 28
8702 2147 2260 1 10 13 46 47 1 259 1904 23
8703 2147 2260 2 9 12 45 47 11 208 2247 22
8704 2147 2260 1 10 13 46 48 12 236 1986 24
8705 2147 2260 2 9 12 45 47 11 243 2288 30
8706 2147 2260 2 9 12 . . . 251 . .
8707 2147 1887 1 10 13 46 48 1 257 2059 22
8708 2147 1887 2 9 12 45 47 7 239 2378 26
8709 2147 1887 2 9 12 45 47 13 251 2452 33
8710 2147 1887 2 9 12 45 47 11 255 2343 31
8711 2147 1887 1 10 13 46 48 2 240 1956 19
8712 2147 1887 2 9 12 . . . 262 . .
8713 2147 1875 2 9 12 45 47 11 225 2158 25
8714 2147 1875 1 10 13 46 48 2 240 1898 28
8715 2147 1875 1 10 13 46 48 12 239 2161 24
8716 2147 1875 2 9 12 45 47 11 183 1966 29
8717 2147 1875 2 9 12 45 47 7 272 2449 25
8718 2147 1875 2 9 12 45 47 13 259 2036 27
8719 1972 2144 2 9 12 45 47 11 231 2244 24
8720 1972 2188 2 9 12 45 47 1 232 2154 26
8721 1972 2188 1 10 13 46 48 2 224 1804 19
8722 1972 1945 2 9 12 45 . . 223 2121 .
8723 2039 1856 2 9 12 45 47 1 185 2180 26
8724 2039 2036 1 10 13 46 48 1 258 2136 26
8725 2039 2036 1 10 13 . . . 227 . .
8726 2039 2036 1 10 13 46 48 13 245 2188 30
8727 2039 1921 1 10 13 46 48 1 220 2030 28
8728 2039 1921 2 9 12 45 47 13 233 2247 27
8729 2039 1921 2 9 12 45 47 13 240 2512 24
8730 2039 1921 1 10 13 46 48 2 256 1883 29
8731 2039 1921 1 10 13 46 47 13 230 1886 23
8732 2039 1921 1 10 13 46 48 13 241 1888 35
8733 2039 1921 2 9 12 45 47 13 188 2142 25
8734 2039 1954 1 10 13 46 48 13 244 1968 27
8735 2039 2001 2 9 12 45 47 7 227 2136 29
8736 2039 2001 1 10 13 46 48 11 199 1447 47
8737 2039 2001 1 10 13 46 48 12 210 2018 24
8738 2039 2048 2 9 12 45 47 14 272 2320 24
8739 2039 2048 2 9 12 45 47 1 245 2136 36
8740 2039 2048 1 10 13 46 48 11 283 2288 27
8741 2039 2048 2 9 12 45 47 1 254 2115 32
8742 2039 2048 1 10 13 46 48 12 270 2397 25
8743 2039 1900 2 9 12 45 47 1 227 1477 16
8744 2039 1900 1 10 13 46 48 13 198 2017 16
8745 2039 1900 1 10 13 46 48 2 200 1890 30
8746 2039 1900 1 10 13 46 48 1 240 1891 22
8747 2039 1900 2 9 12 45 47 1 183 1700 34
8748 2039 1929 2 9 12 45 47 11 223 1193 31
8749 2039 1929 1 10 13 46 48 11 210 1777 26
8750 2039 1929 1 10 13 46 48 1 282 2214 27
8751 2039 1929 1 10 13 46 47 13 200 1770 35
8752 2039 1929 2 9 12 45 47 11 191 2006 30
8753 2039 2102 2 9 12 45 47 13 180 1596 23
8754 2039 2102 1 9 12 46 47 1 222 1749 22
8755 2039 1814 1 10 13 46 48 11 247 2011 23
8756 2039 1814 2 9 12 45 47 11 255 2275 39
8757 2039 1814 2 9 12 45 47 1 228 1845 33
8758 2039 1814 2 9 12 45 47 7 188 2042 31
8759 2039 1814 1 10 13 46 47 13 272 1975 32
8760 2039 1814 2 9 12 . . . 221 . .
8761 2039 1814 1 10 13 46 48 1 264 2029 29
8762 2039 2197 2 9 12 45 47 1 228 2340 32
8763 2039 2197 2 9 12 45 47 1 199 2040 25
8764 2039 2197 1 10 13 46 48 11 199 2125 30
8765 2039 2197 2 9 12 45 47 7 201 1951 29
8766 2039 2197 2 9 12 45 47 11 261 2257 27
8767 2039 2197 1 10 13 46 47 13 250 2081 20
8768 2039 2004 2 9 12 45 47 11 197 1962 24
8769 2039 2004 1 10 13 46 47 1 226 2130 33
8770 2039 2004 2 9 12 45 47 1 196 2242 23
8771 2039 1872 2 9 12 45 47 1 261 1937 19
8772 2039 1872 1 10 13 46 48 1 252 1943 38
8773 2039 1872 1 10 13 46 48 2 242 1933 23
8774 2039 1872 1 10 13 46 48 11 276 2066 27
8775 2039 1872 2 9 12 45 47 13 218 2412 31
8776 2039 1872 2 9 12 45 47 7 221 1581 30
8777 2039 1872 1 10 13 46 48 2 276 1959 19
8778 2039 1872 2 9 12 45 47 1 213 2029 22
8779 2212 2145 2 9 12 45 47 13 271 2407 24
8780 2212 2122 1 10 13 46 47 1 247 1921 22
8781 2212 2122 1 10 13 46 48 13 238 2115 20
8782 2212 2122 1 10 13 46 48 11 219 1979 29
8783 2212 2122 1 10 13 46 48 11 284 2077 28
8784 2212 2122 2 9 12 45 47 11 224 2143 32
8785 2212 2156 1 10 13 46 47 14 232 1896 34
8786 2212 2156 2 9 12 . . . 267 . .
8787 2212 2156 1 10 13 46 48 12 272 2003 29
8788 2212 2156 2 9 12 45 47 1 233 1821 26
8789 2212 2156 1 10 13 46 47 1 251 2051 30
8790 2212 2156 1 10 13 46 48 11 279 2162 29
8791 2018 1842 2 9 12 45 47 1 178 1977 30
8792 2018 1842 2 9 12 45 47 1 179 2032 26
8793 2018 1842 2 9 12 45 47 1 210 2104 37
8794 2018 1977 2 9 12 45 47 7 187 2195 20
8795 2018 1977 2 9 12 45 47 7 209 1850 24
8796 2018 1939 1 10 13 46 48 11 200 1990 31
8797 2018 1939 2 9 12 45 47 11 187 2217 25
8798 2018 1939 1 10 13 46 48 2 237 1069 23
8799 2018 2104 2 9 12 45 47 14 224 2356 24
8800 2018 2165 1 10 13 46 48 12 233 1735 32
8801 2018 2165 1 10 13 46 48 12 254 2058 29
8802 2018 2165 2 9 12 45 47 13 201 1687 32
8803 2018 2165 1 10 13 46 48 13 238 2039 30
8804 2018 2165 1 10 13 46 48 11 238 2023 31
8805 2018 2165 1 10 13 46 47 1 287 1849 25
8806 2018 2165 1 10 13 46 48 12 278 1976 23
8807 2018 2165 2 9 12 45 47 14 256 2446 26
8808 2018 2165 2 9 12 45 47 1 239 2235 24
8809 2018 1896 1 10 13 46 48 1 233 2017 23
8810 1833 2253 1 10 13 46 48 11 230 2115 26
8811 1833 1895 1 10 13 46 48 1 257 2013 22
8812 1833 1895 2 9 12 45 47 13 247 1789 22
8813 1833 1895 1 10 13 46 48 12 288 2125 24
8814 1833 1895 2 9 12 45 47 7 194 2065 25
8815 1833 1895 1 10 13 46 48 1 247 1992 23
8816 1833 1895 1 10 13 46 48 2 234 1779 22
8817 1833 1963 1 9 12 46 47 11 203 1881 20
8818 1833 1963 1 10 13 46 48 1 246 1995 23
8819 1833 1884 1 10 13 46 48 1 215 1727 24
8820 1833 1884 1 10 13 46 48 11 190 1791 33
8821 1833 1884 1 10 13 46 47 11 220 2059 28
8822 1833 1884 2 9 12 45 47 1 239 2332 23
8823 1833 1884 2 9 12 45 47 1 222 2028 24
8824 1833 1884 1 10 13 46 48 11 260 2060 27
8825 1833 1884 2 9 12 45 47 11 219 2304 34
8826 1850 2217 1 10 13 46 48 2 315 2246 34
8827 1850 2217 2 9 12 45 47 11 246 2549 31
8828 1850 2158 1 10 13 46 48 1 237 1654 28
8829 1850 2158 1 10 13 46 48 13 313 1927 44
8830 1850 2158 2 9 12 45 47 1 317 2156 34
8831 1850 2158 1 10 13 46 48 12 280 2259 29
8832 1850 1854 1 10 13 46 48 2 285 2404 20
8833 1850 1854 1 10 13 46 48 1 235 2061 25
8834 1850 1854 2 9 12 . . . 253 . .
8835 1850 1854 1 10 13 46 48 1 234 2001 25
8836 1850 1854 1 10 13 46 48 2 214 1989 24
8837 1850 2062 2 9 12 45 47 1 249 1637 42
8838 1850 2062 1 10 13 46 48 11 295 2052 25
8839 1850 2062 2 9 12 . . . 233 . .
8840 1850 2012 1 10 13 46 48 11 304 2178 29
8841 1850 2012 2 9 12 . . . 213 . .
8842 1850 2012 2 9 12 45 47 1 229 2417 42
8843 1850 2038 1 10 13 46 48 13 169 1414 25
8844 1850 2038 2 9 12 45 47 1 255 2229 31
8845 1850 2038 1 10 13 46 48 2 172 1443 24
8846 1850 2038 1 10 13 46 48 11 250 2187 36
8847 1850 2038 1 10 13 46 48 2 227 2022 27
8848 1850 2038 2 9 12 45 47 14 245 2279 24
8849 1850 2149 1 10 13 46 48 1 254 2057 27
8850 1850 2149 1 10 13 46 48 1 269 2386 31
8851 1850 2149 2 9 12 45 47 1 267 2088 36
8852 1850 2149 2 9 12 . . . 212 . .
8853 1850 2149 1 10 13 46 47 1 236 2232 27
8854 1850 2149 1 10 13 46 48 12 256 2110 29
8855 1850 1965 2 9 12 45 47 13 210 2301 25
8856 1850 1965 2 9 12 45 47 13 204 2583 28
8857 1850 1965 2 9 12 45 47 14 229 2409 27
8858 1850 1965 2 9 12 45 47 13 229 2329 30
8859 1850 1965 1 10 13 46 48 13 275 2242 29
8860 1850 1965 1 10 13 46 48 11 285 2016 37
8861 1850 1965 2 9 12 45 47 7 204 2238 35
8862 2185 1931 2 9 12 45 47 7 210 1772 28
8863 2185 1931 1 10 13 46 48 12 235 1915 30
8864 2185 1876 2 9 12 45 47 14 209 1945 28
8865 2185 1876 1 9 12 46 47 1 226 1771 18
8866 2185 1876 1 10 13 46 48 12 218 1210 25
8867 2185 1876 2 9 12 45 47 1 203 1937 24
8868 2185 1876 1 10 13 46 47 14 245 1955 21
8869 2185 1807 1 10 13 46 48 11 213 1996 29
8870 2185 2176 2 9 12 45 47 11 189 1786 28
8871 2185 2176 1 10 13 46 47 1 280 1866 24
8872 2185 2176 1 10 13 46 48 2 207 1641 26
8873 2185 2176 2 9 12 45 47 13 256 1949 25
8874 2185 2176 2 9 12 45 47 7 224 1976 24
8875 2185 2176 2 9 12 45 47 7 261 2060 26
8876 2185 2176 1 10 13 46 48 2 214 1768 29
8877 2185 2176 1 10 13 46 48 1 220 1586 35
8878 2220 2064 2 9 12 45 47 14 203 2140 26
8879 2220 2227 1 10 13 46 48 11 233 1923 22
8880 2220 2227 2 9 12 45 47 11 214 1277 29
8881 2220 2227 2 9 12 45 47 11 233 2015 31
8882 2220 2227 1 10 13 46 48 13 232 2043 23
8883 2220 2227 2 9 12 45 47 11 209 1879 24
8884 2220 2227 2 9 12 45 . . 197 1941 .
8885 2220 2227 1 10 13 46 47 1 188 1894 24
8886 2220 2227 1 10 13 46 48 1 225 2034 30
8887 2220 2227 2 9 12 45 47 1 255 2334 22
8888 2220 2227 2 9 12 45 47 11 229 2175 23
8889 2220 2202 2 9 12 45 47 1 198 2230 24
8890 2220 2202 2 9 12 45 47 11 184 2084 43
8891 2220 2202 2 9 12 45 47 11 208 1804 30
8892 2220 2202 1 10 13 46 48 1 225 1871 26
8893 2220 2202 1 10 13 46 48 13 206 2065 24
8894 2220 2202 1 10 13 46 48 2 238 2027 19
8895 2220 1841 1 10 13 46 47 11 291 2340 21
8896 2220 1841 1 10 13 46 48 1 311 2365 25
8897 2220 1841 1 10 13 46 48 13 250 2009 27
8898 2220 1841 2 9 12 45 47 13 278 2332 26
8899 2220 1841 2 9 12 45 47 13 288 2441 28
8900 2220 1841 2 9 12 45 47 11 239 2486 35
8901 2220 1841 1 10 13 46 48 12 279 2239 22
8902 2220 1841 1 10 13 46 48 2 253 2103 26
8903 2220 1841 1 10 13 46 48 1 294 2210 22
8904 2220 2124 1 10 13 46 48 12 229 1990 22
8905 2220 2124 1 10 13 46 48 11 248 2132 20
8906 2220 2124 2 9 12 45 47 7 264 1355 24
8907 2220 2124 1 10 13 46 48 11 273 1805 22
8908 2220 2255 1 10 13 46 48 11 248 1812 24
8909 2220 2255 1 10 13 46 48 12 247 2097 23
8910 2220 2255 2 9 12 45 47 11 244 2368 24
8911 2220 2255 2 9 12 45 47 1 238 2179 21
8912 2220 2255 1 10 13 46 48 13 255 2285 24
8913 2220 2255 2 9 12 45 47 14 239 2189 23
8914 2220 1843 1 10 13 46 48 12 248 2309 30
8915 2220 1843 2 9 12 45 47 13 242 2181 37
8916 2220 2063 1 10 13 46 47 14 237 2055 19
8917 2220 2063 2 9 12 45 47 11 241 2199 37
8918 2220 2242 1 10 13 46 48 11 246 2110 20
8919 2220 1817 2 9 12 45 47 13 190 2117 21
8920 2220 1817 1 10 13 46 48 13 268 2140 25
8921 2220 1817 1 10 13 46 48 12 286 2317 23
8922 2220 1817 1 10 13 46 48 1 230 1997 20
8923 2220 1817 1 10 13 46 48 1 281 1751 26
8924 2220 1817 2 9 12 45 47 13 262 2616 26
8925 2220 1817 2 9 12 45 47 7 262 2447 26
8926 2204 1834 1 10 13 . . . 272 . .
8927 2204 1834 2 9 12 45 47 1 254 2438 27
8928 2204 1914 1 10 13 46 47 14 294 2032 19
8929 2204 1914 1 10 13 46 48 11 273 2093 28
8930 2204 1914 1 10 13 46 48 13 271 2032 35
8931 2204 1914 2 9 12 45 47 1 253 2314 21
8932 2204 1914 1 10 13 . . . 267 . .
8933 2204 2191 2 9 12 45 47 14 220 1550 31
8934 2204 2191 1 10 13 46 47 1 310 2250 47
8935 2204 2191 1 10 13 46 48 1 234 1863 21
8936 2204 2191 1 10 13 46 48 13 253 2030 26
8937 2204 2191 1 10 13 46 48 2 211 1787 29
8938 2204 2191 2 9 12 45 47 11 193 1560 34
8939 2204 2191 1 10 13 46 48 11 216 1697 26
8940 2204 2030 2 9 12 45 47 1 233 2267 31
8941 2204 2030 1 10 13 46 48 12 224 2079 26
8942 2204 2030 2 9 12 45 47 13 212 2430 23
8943 2204 2030 2 9 12 45 47 1 246 2032 26
8944 2204 2030 2 9 12 45 . . 228 1607 .
8945 2204 2030 2 9 12 45 47 14 225 1966 24
8946 2204 2030 2 9 12 45 47 1 212 2208 24
8947 2204 2100 1 10 13 46 48 11 213 2166 27
8948 2204 2100 2 9 12 . . . 188 . .
8949 2204 2100 1 10 13 46 48 1 213 1886 37
8950 2204 2100 1 10 13 46 48 12 244 2001 28
8951 2204 2005 2 9 12 45 47 13 207 1918 45
8952 2233 1947 2 9 12 45 . . 220 2290 .
8953 2233 1947 2 9 12 45 47 11 212 2200 44
8954 2233 1947 1 10 13 46 48 11 203 1866 22
8955 2233 1947 1 10 13 . . . 267 . .
8956 2233 1947 2 9 12 45 47 14 180 1978 27
8957 2233 1897 2 9 12 45 47 14 203 1228 29
8958 2233 1897 2 9 12 45 47 7 206 2219 38
8959 2233 1897 2 9 12 45 47 11 202 2046 42
8960 2233 1897 2 9 12 45 47 1 199 1573 29
8961 2233 1897 1 10 13 46 48 11 239 2175 25
8962 2233 1897 2 9 12 45 47 11 235 1881 26
8963 2233 1897 1 10 13 46 47 1 215 1846 28
8964 2233 1903 1 10 13 46 47 11 188 1674 27
8965 2233 2132 2 9 12 45 47 13 268 2089 35
8966 2233 2132 1 10 13 46 47 13 247 1933 25
8967 2233 2132 2 9 12 45 47 14 182 1567 54
8968 2233 2132 2 9 12 45 47 14 251 2165 39
8969 2233 2132 2 9 12 . . . 195 . .
8970 2233 2132 2 9 12 45 47 1 228 2011 23
8971 2233 2132 1 10 13 46 48 1 283 2024 31
8972 2233 2132 1 10 13 46 48 13 211 1655 44
8973 2233 2132 2 9 12 45 47 11 223 2019 36
8974 2233 1982 1 10 13 46 48 1 218 1891 27
8975 2233 2146 1 10 13 46 47 13 239 1907 44
8976 2233 2146 1 10 13 46 48 1 218 1867 27
8977 2233 2146 2 9 12 45 47 11 233 2406 27
8978 2233 2146 2 9 12 45 47 13 258 2270 22
8979 2233 2146 1 10 13 46 48 12 229 1908 31
8980 2233 2146 1 10 13 . . . 242 . .
8981 2233 2214 1 10 13 46 48 11 246 1906 24
8982 2233 2214 1 10 13 46 48 13 234 1938 38
8983 2233 2214 1 10 13 46 48 1 185 1644 22
8984 2233 2214 2 9 12 45 47 1 239 2239 30
8985 2233 2214 1 10 13 46 48 12 245 1989 44
8986 2233 2214 2 9 12 45 47 7 217 1932 34
8987 2233 2214 1 10 13 46 48 1 210 1841 36
8988 2233 2214 2 9 12 . . . 284 . .
8989 2233 2534 2 9 12 45 47 14 239 2271 25
8990 2233 2534 1 10 13 46 47 13 262 1864 28
8991 2233 2534 2 9 12 . . . 221 . .
8992 2233 2534 2 9 12 45 47 11 253 2283 46
8993 2061 1886 2 9 12 45 47 1 230 2572 20
8994 2061 1886 2 9 12 45 47 7 190 1927 25
8995 2061 1886 1 10 13 46 48 12 287 2214 26
8996 2061 1886 2 9 12 45 47 13 268 2245 24
8997 2061 1886 2 9 12 45 47 11 196 1374 42
8998 2061 2083 2 9 12 45 47 7 176 2031 30
8999 2061 2129 1 10 13 46 48 11 218 1921 22
9000 2061 2129 1 10 13 46 48 12 229 1851 22
9001 2061 2148 2 9 12 45 47 7 241 1821 22
9002 2061 2148 2 9 12 45 47 1 250 2102 31
9003 2061 2148 2 9 12 45 47 13 240 1991 26
9004 2061 2148 1 10 13 46 48 1 274 2185 23
9005 2061 2148 2 9 12 45 47 7 215 2211 33
9006 2103 2002 1 10 13 46 48 11 244 1683 27
9007 2103 2002 2 9 12 45 47 11 203 1252 34
9008 2103 2002 2 9 12 45 47 7 210 1760 30
9009 2103 2141 1 10 13 46 47 11 208 1987 27
9010 2103 2141 2 9 12 45 47 13 186 1774 41
9011 2103 2141 1 10 13 46 48 11 212 1764 43
9012 2103 2141 2 9 12 45 47 7 219 2286 23
9013 2103 2141 1 10 13 46 48 1 246 2137 20
9014 2103 2141 2 9 12 45 47 7 203 1905 36
9015 2103 2141 2 9 12 45 47 7 213 1259 20
9016 2103 2141 2 9 12 45 47 13 202 1418 43
9017 2103 2141 2 9 12 45 47 1 148 1706 31
9018 2103 1852 1 10 13 46 48 1 210 1607 33
9019 2103 2522 2 9 12 45 47 11 195 1808 27
9020 2103 2522 1 10 13 46 48 13 252 2156 27
9021 2103 2522 1 9 12 46 47 1 201 1896 26
9022 2103 2522 2 9 12 45 47 13 204 1983 22
9023 2103 2426 1 10 13 46 48 11 257 2088 24
9024 2103 2426 2 9 12 45 47 13 252 2333 49
9025 2103 2426 1 10 13 46 48 13 203 1949 30
9026 2103 2426 2 9 12 45 47 14 234 2130 26
9027 2103 2426 1 10 13 46 47 1 216 1755 23
9028 2103 2311 2 9 12 45 47 1 180 1981 23
9029 2103 2311 2 9 12 45 47 13 220 2126 31
9030 2103 2311 2 9 12 45 47 11 233 2222 43
9031 2103 2311 2 9 12 45 47 7 192 2116 30
9032 2103 2568 2 9 12 . . . 195 . .
9033 2103 2568 1 10 13 46 48 13 228 1754 25
9034 2103 2568 2 9 12 45 47 11 195 1989 31
9035 2093 2551 2 9 12 45 47 13 242 2166 22
9036 2093 2551 1 10 13 46 48 11 223 1938 28
9037 2093 2581 2 9 12 45 47 14 239 2297 40
9038 2093 2581 2 9 12 45 47 11 211 2133 25
9039 2093 2457 1 10 13 46 48 12 226 2153 30
9040 2093 2399 1 9 12 46 47 1 146 1837 28
9041 2093 2399 2 9 12 45 47 13 233 2151 42
9042 2093 2399 2 9 12 45 47 1 213 2115 29
9043 2093 2578 2 9 12 45 47 7 245 2265 28
9044 2093 2578 2 9 12 45 47 11 269 2565 28
9045 2093 2578 2 9 12 45 47 1 260 2393 27
9046 2093 2578 2 9 12 45 47 11 231 2261 32
9047 2093 2578 2 9 12 45 47 13 282 2372 28
9048 1888 2553 1 10 13 46 48 11 247 1366 47
9049 1888 2553 2 9 12 45 47 7 242 2011 17
9050 1888 2553 2 9 12 45 47 14 270 2192 25
9051 2230 2461 1 10 13 46 48 1 251 2247 21
9052 2230 2461 1 10 13 46 48 1 199 1579 24
9053 2230 2461 1 10 13 46 48 1 283 2083 22
9054 2230 2461 2 9 12 45 47 1 234 1784 30
9055 2230 2461 1 10 13 46 48 12 213 2131 28
9056 2230 2539 1 10 13 46 48 13 236 1917 25
9057 2230 2539 2 9 12 45 47 7 180 1967 34
9058 2230 2654 2 9 12 45 47 1 231 1970 23
9059 2230 2523 2 9 12 45 47 1 252 2127 28
9060 2230 2523 1 10 13 46 48 1 222 2020 21
9061 2230 2523 1 10 13 46 48 2 251 1973 21
9062 2230 2523 2 9 12 45 47 11 238 2221 40
9063 2230 2523 2 9 12 45 47 1 243 1767 47
9064 2230 2477 2 9 12 45 47 14 244 2098 33
9065 2230 2477 2 9 12 45 47 13 232 2282 39
9066 2230 2477 2 9 12 45 47 1 204 2034 29
9067 1809 2467 2 9 12 45 47 1 248 2189 27
9068 2230 2617 1 10 13 46 48 13 237 2053 24
9069 2230 2325 1 10 13 46 48 11 189 1740 23
9070 2230 2325 2 9 12 45 47 14 219 2222 23
9071 2230 2325 2 9 12 45 47 13 225 1855 26
9072 2230 2325 2 9 12 45 47 14 162 1860 22
9073 2230 2325 1 10 13 46 48 11 240 1824 21
9074 2230 2375 2 9 12 45 47 7 247 1918 46
9075 2230 2375 2 9 12 45 47 14 229 2150 23
9076 2230 2375 2 9 12 45 47 14 180 1901 27
9077 2230 2375 2 9 12 45 47 1 224 2182 24
9078 2230 2375 2 9 12 45 47 14 183 2011 34
9079 2230 2375 2 9 12 45 47 14 207 1862 36
9080 2230 2375 2 9 12 45 47 14 215 2198 20
9081 2230 2604 2 9 12 45 47 11 228 1748 24
9082 2230 2604 1 10 13 46 48 11 258 2074 23
9083 2230 2604 2 9 12 . . . 188 . .
9084 2230 2428 2 9 12 45 47 14 242 2288 24
9085 2230 2428 1 10 13 46 48 13 282 2019 22
9086 2230 2428 1 10 13 46 48 11 283 2201 23
9087 2230 2428 1 10 13 46 47 14 229 1837 21
9088 2230 2428 1 10 13 46 47 1 237 1926 21
9089 2230 2428 2 9 12 45 47 13 242 2231 26
9090 2230 2428 1 10 13 46 48 1 110 1086 20
9091 2230 2428 2 9 12 45 . . 253 2199 .
9092 2230 2526 1 10 13 46 48 12 287 2262 25
9093 2230 2526 1 10 13 46 48 2 300 1916 15
9094 2230 2526 1 10 13 46 47 1 209 1893 25
9095 2230 2526 1 10 13 46 48 12 276 1641 25
9096 2230 2526 2 9 12 45 47 7 258 2223 23
9097 2230 2526 1 10 13 46 48 1 276 2077 22
9098 2057 2629 1 10 13 46 47 1 294 2132 26
9099 2057 2629 2 9 12 45 47 14 226 2355 46
9100 2057 2629 2 9 12 45 47 13 242 1868 46
9101 2057 2660 1 10 13 46 48 1 209 1570 29
9102 2057 2660 2 9 12 45 47 14 254 2342 22
9103 2057 2660 2 9 12 45 47 14 240 2285 22
9104 2057 2660 1 10 13 46 48 11 204 2063 36
9105 2057 2660 2 9 12 45 47 11 199 1978 33
9106 2057 2660 1 10 13 46 48 12 244 2023 30
9107 2057 2660 1 10 13 46 48 1 212 1917 31
9108 2057 2660 1 10 13 46 48 1 222 1887 34
9109 2057 2273 2 9 12 45 47 14 232 1454 22
9110 2057 2273 1 10 13 46 48 2 231 2068 19
9111 2057 2273 1 10 13 46 47 1 280 2038 22
9112 2057 2273 1 10 13 46 47 1 227 1914 27
9113 2057 2273 1 10 13 46 48 1 250 2109 23
9114 2057 2273 1 10 13 46 48 1 191 1619 32
9115 2057 2273 1 10 13 46 48 1 232 1962 25
9116 2057 2592 2 9 12 45 47 13 197 2026 29
9117 2057 2592 1 10 13 46 48 1 243 1797 20
9118 2057 2592 2 9 12 45 47 1 224 2326 26
9119 2057 2592 1 10 13 46 48 11 191 1818 28
9120 2057 2481 2 9 12 45 47 1 255 2363 20
9121 2057 2481 2 9 12 . . . 233 . .
9122 2057 2481 1 10 13 46 48 2 211 1852 19
9123 2057 2481 1 10 13 46 48 2 195 1367 26
9124 2057 2481 1 10 13 46 48 12 239 1839 30
9125 2057 2565 1 10 13 46 48 2 252 2145 28
9126 2057 2565 2 9 12 45 47 7 234 2480 33
9127 2057 2565 1 10 13 46 48 1 270 2267 21
9128 2057 2530 1 10 13 46 48 13 228 1642 23
9129 2057 2530 1 10 13 46 48 2 233 1811 19
9130 2057 2530 2 9 12 45 47 11 244 2340 49
9131 2057 2530 2 9 12 45 47 14 275 2428 32
9132 2057 2301 2 9 12 45 47 1 201 2309 26
9133 2057 2301 1 10 13 46 47 13 225 1908 25
9134 2057 2301 1 10 13 46 48 2 263 1844 27
9135 2057 2301 1 10 13 46 48 1 253 2030 28
9136 2057 2301 1 10 13 46 48 13 255 2219 25
9137 2057 2301 1 10 13 46 48 11 236 2070 30
9138 2057 2337 1 10 13 46 48 1 222 2041 29
9139 2057 2337 1 10 13 46 48 1 255 729 33
9140 2057 2571 2 9 12 45 47 13 215 2112 25
9141 2057 2571 1 10 13 . . . 232 . .
9142 2057 2571 1 10 13 46 48 11 195 1797 23
9143 2057 2650 1 10 13 46 48 1 199 1109 21
9144 2057 2650 2 9 12 45 47 11 214 2172 41
9145 2057 2650 2 9 12 45 47 14 214 2345 24
9146 2057 2650 2 9 12 45 47 13 224 2172 26
9147 2057 2650 1 10 13 46 47 13 182 1961 26
9148 2057 2650 1 10 13 46 48 11 254 1906 22
9149 2057 2624 1 10 13 46 48 12 225 2110 24
9150 2057 2624 1 10 13 46 48 1 204 2027 28
9151 2057 2624 1 10 13 46 48 1 236 1927 25
9152 2057 2624 1 10 13 46 48 2 268 2153 24
9153 2057 2624 2 9 12 45 47 1 249 2368 24
9154 2057 2624 1 10 13 46 47 1 231 2006 33
9155 2057 2624 2 9 12 45 47 1 233 2317 24
9156 2057 2469 1 10 13 46 48 1 255 2342 20
9157 2057 2469 1 10 13 46 48 2 299 2289 24
9158 2057 2469 2 9 12 45 47 13 217 2208 28
9159 2057 2469 2 9 12 45 47 7 285 2546 30
9160 2057 2469 1 10 13 46 48 1 233 2083 21
9161 1809 2508 1 10 13 . . . 290 . .
9162 1809 2508 1 10 13 46 48 13 276 1984 40
9163 1809 2508 2 9 12 45 47 1 266 2153 33
9164 1809 2508 2 9 12 45 47 7 265 2239 32
9165 1809 2508 2 9 12 45 47 13 242 2313 29
9166 1809 2505 2 9 12 45 47 7 225 2168 42
9167 1809 2505 1 10 13 46 48 1 218 1871 23
9168 1809 2505 1 10 13 . . . 210 . .
9169 1809 2450 1 10 13 46 48 2 270 2093 24
9170 1809 2450 1 10 13 46 48 12 261 2217 24
9171 1809 2450 2 9 12 45 47 7 254 2466 36
9172 1809 2450 1 10 13 46 48 13 301 2409 23
9173 1809 2450 2 9 12 45 47 14 211 2054 21
9174 1809 2314 2 9 12 45 47 14 269 2385 32
9175 1809 2314 1 10 13 46 48 13 227 1678 38
9176 1809 2314 2 9 12 . . . 303 . .
9177 1809 2314 1 10 13 46 48 2 264 2206 19
9178 1809 2314 2 9 12 45 47 14 212 2120 40
9179 1809 2314 2 9 12 . . . 271 . .
9180 1809 2314 1 10 13 46 48 11 262 2028 37
9181 1809 2297 2 9 12 45 47 1 251 2533 23
9182 1809 2297 2 9 12 45 47 14 204 2049 43
9183 1809 2297 1 10 13 46 48 13 233 1794 35
9184 2121 2308 2 9 12 45 47 14 226 1782 41
9185 2121 2308 1 10 13 46 48 12 226 1770 18
9186 2121 2308 2 9 12 45 47 11 227 2094 24
9187 2121 2308 1 10 13 46 48 2 227 1968 18
9188 2121 2308 2 9 12 45 47 13 240 2239 29
9189 2121 2501 2 9 12 45 47 1 243 1789 23
9190 2121 2501 1 10 13 46 48 12 250 2087 17
9191 2121 2501 1 10 13 46 48 11 239 2038 25
9192 2121 2501 1 9 12 46 47 11 231 1902 22
9193 2121 2547 1 10 13 46 47 1 212 1089 17
9194 2121 2423 2 9 12 45 47 14 223 2035 28
9195 2121 2423 2 9 12 45 47 1 229 1890 32
9196 2121 2346 1 10 13 46 . . 228 1954 .
9197 2121 2346 2 9 12 45 47 1 239 2282 22
9198 2121 2346 1 10 13 46 48 11 231 1542 25
9199 2121 2346 2 9 12 45 47 1 248 2347 25
9200 1978 2396 2 9 12 . . . 132 . .
9201 1978 2396 2 9 12 . . . 179 . .
9202 1978 2396 1 10 13 . . . 191 . .
9203 1978 2396 2 9 12 45 47 11 212 2077 29
9204 1978 2396 2 9 12 45 47 7 128 1740 30
9205 1978 2396 1 10 13 46 48 1 181 1975 25
9206 1978 2396 2 9 12 45 47 14 217 2067 26
9207 1978 2396 2 9 12 45 47 1 181 1760 23
9208 1978 2562 1 10 13 46 48 12 252 2127 24
9209 1978 2562 1 10 13 46 48 1 235 1918 21
9210 1978 2562 2 9 12 45 47 11 248 2109 29
9211 1978 2562 1 10 13 46 48 11 242 1498 28
9212 1978 2562 2 9 12 45 47 13 251 2459 26
9213 1978 2562 2 10 13 45 47 13 245 2340 36
9214 1978 2562 1 10 13 46 48 13 231 2079 25
9215 1978 2562 1 10 13 46 48 2 223 1703 25
9216 1978 2562 2 9 12 45 47 1 207 1930 21
9217 1978 2562 1 10 13 46 48 1 256 2162 23
9218 1978 2562 1 10 13 46 48 13 255 1927 35
9219 1978 2445 2 9 12 45 47 7 245 2092 23
9220 1978 2445 2 9 12 45 47 14 222 2097 29
9221 1978 2445 2 9 12 45 47 14 209 2098 22
9222 1978 2445 1 10 13 . . . 232 . .
9223 1978 2445 2 9 12 45 47 11 227 2178 34
9224 1978 2445 2 9 12 45 47 14 237 2276 28
9225 1978 2401 2 9 12 45 47 7 198 2040 31
9226 1978 2401 1 9 12 46 47 11 185 1401 22
9227 1978 2401 1 10 13 46 48 2 257 2106 21
9228 1978 2401 1 10 13 46 48 1 202 1561 25
9229 1978 2401 2 9 12 45 47 11 236 2106 43
9230 1978 2401 1 10 13 46 . . 218 1835 .
9231 1978 2401 1 10 13 46 48 13 203 1855 25
9232 1978 2618 1 10 13 46 48 1 221 1909 23
9233 1978 2618 2 9 12 45 47 14 185 1944 27
9234 1978 2618 2 9 12 45 47 13 257 2274 25
9235 1978 2618 2 9 12 45 47 13 198 2063 25
9236 1978 2618 1 10 13 46 48 13 208 1832 29
9237 1978 2642 1 10 13 46 48 13 198 1784 28
9238 1978 2642 1 10 13 46 48 13 175 1680 28
9239 1978 2642 1 10 13 46 48 2 152 1678 21
9240 1978 2642 2 9 12 45 47 14 155 1795 32
9241 1978 2642 2 9 12 45 47 13 170 2032 26
9242 1978 2356 1 10 13 46 48 11 266 1976 25
9243 1978 2356 1 10 13 46 48 12 178 1723 25
9244 1978 2356 2 9 12 45 47 7 280 2322 33
9245 1978 2356 2 9 12 45 47 7 226 2065 35
9246 1978 2356 2 9 12 45 47 14 251 2237 22
9247 1978 2356 1 10 13 46 48 2 239 1977 22
9248 1978 2652 2 9 12 45 47 14 176 2032 22
9249 1978 2652 2 9 12 45 47 11 209 2359 36
9250 1978 2652 1 10 13 46 48 13 222 1892 33
9251 1978 2652 1 10 13 46 48 13 195 1929 39
9252 1978 2652 2 9 12 45 47 11 189 2325 28
9253 1978 2652 1 10 13 46 48 12 212 2059 25
9254 1978 2652 1 10 13 46 48 1 210 2014 25
9255 1978 2652 2 9 12 45 47 1 146 1709 26
9256 1978 2652 2 9 12 45 47 1 205 2111 24
9257 1901 2268 2 10 13 45 47 1 237 2323 24
9258 1901 2476 2 9 12 45 47 13 272 2121 39
9259 1901 2476 2 9 12 45 47 1 265 2392 26
9260 1901 2476 1 10 13 46 48 13 249 2061 27
9261 1901 2476 1 10 13 46 47 13 260 1977 19
9262 1901 2476 1 10 13 46 48 13 268 1834 40
9263 1901 2476 1 10 13 46 48 11 274 2275 33
9264 2257 2293 2 9 12 45 47 7 264 1638 29
9265 2257 2293 1 10 13 46 48 1 237 2141 24
9266 2257 2293 2 9 12 45 47 7 193 1857 25
9267 2257 2293 2 9 12 45 47 11 253 2235 31
9268 2257 2293 1 10 13 46 48 2 251 2179 20
9269 2257 2293 1 10 13 46 48 12 260 2210 29
9270 2257 2440 2 9 12 45 47 1 177 1894 28
9271 2257 2440 1 10 13 46 48 11 260 1918 23
9272 2257 2440 1 10 13 46 48 12 229 1902 23
9273 2257 2410 2 9 12 45 47 13 267 1776 49
9274 2257 2410 1 10 13 46 48 2 205 1982 26
9275 2257 2410 2 9 12 45 47 13 275 2359 32
9276 2257 2410 1 10 13 46 48 2 251 2206 36
9277 2257 2410 1 10 13 46 48 11 238 1990 39
9278 2257 2410 2 9 12 45 47 11 287 2228 23
9279 2257 2410 1 10 13 46 48 13 204 1854 30
9280 2257 2313 2 9 12 45 47 13 234 2234 35
9281 2257 2313 2 9 12 45 47 1 225 2139 26
9282 2257 2313 2 9 12 45 47 11 207 2103 25
9283 2257 2313 2 9 12 45 47 7 208 2185 29
9284 2257 2313 1 10 13 46 48 2 256 1972 25
9285 2257 2313 2 9 12 45 47 1 252 2124 28
9286 2257 2313 2 9 12 45 47 7 233 2158 27
9287 2257 2290 1 10 13 46 48 2 241 1935 20
9288 2257 2290 1 10 13 46 48 13 195 2016 29
9289 2257 2290 1 10 13 . . . 270 . .
9290 2257 2290 1 10 13 46 48 11 252 2252 28
9291 2257 2579 2 9 12 45 47 1 270 2319 28
9292 2257 2579 1 10 13 46 48 13 246 2034 33
9293 2257 2579 1 10 13 46 48 1 261 2011 26
9294 2257 2579 1 10 13 46 47 11 185 1615 38
9295 2257 2579 1 10 13 46 48 13 282 1869 42
9296 2257 2579 2 9 12 45 47 11 248 2551 37
9297 2257 2579 1 10 13 46 48 11 258 2144 27
9298 2257 2385 2 9 12 45 47 13 244 2264 36
9299 2257 2385 1 10 13 . . . 257 . .
9300 2257 2385 2 9 12 45 47 13 237 2335 33
9301 2257 2385 1 10 13 46 48 11 270 1850 39
9302 2257 2385 1 10 13 46 48 13 241 1890 39
9303 2257 2385 2 9 12 45 47 7 275 2569 39
9304 2257 2385 1 10 13 46 48 2 164 1766 32
9305 2257 2385 1 10 13 46 48 12 247 2002 31
9306 2121 2386 2 9 12 45 47 13 246 2227 23
9307 2121 2386 1 10 13 46 48 11 202 1961 29
9308 2121 2386 2 9 12 45 47 13 248 2230 40
9309 2121 2386 2 9 12 45 47 7 203 2105 26
9310 2121 2386 1 10 13 46 47 1 252 2033 22
9311 2121 2444 2 9 12 45 47 13 223 2019 23
9312 2121 2444 1 10 13 46 48 13 267 2063 20
9313 2121 2444 2 9 12 45 47 1 176 1712 23
9314 2121 2444 1 10 13 46 47 1 227 2000 20
9315 2121 2444 2 9 12 45 47 11 215 2171 25
9316 2121 2444 2 9 12 45 47 14 255 2273 22
9317 2121 2406 1 10 13 46 48 11 239 1170 19
9318 2121 2406 2 9 12 . . . 250 . .
9319 2121 2406 2 9 12 45 47 11 258 2181 22
9320 2121 2406 2 9 12 . . . 254 . .
9321 2121 2406 2 9 12 45 47 1 268 2520 27
9322 2121 2406 2 9 12 45 47 14 201 2225 26
9323 2121 2544 2 9 12 45 47 1 226 2223 22
9324 2121 2544 2 9 12 45 47 1 183 1886 25
9325 2121 2544 1 10 13 46 47 13 147 971 20
9326 2121 2364 2 9 12 45 47 1 256 2055 24
9327 2121 2364 1 10 13 46 48 11 281 1752 23
9328 2121 2364 1 10 13 46 48 11 240 1724 22
9329 2121 2364 1 10 13 46 48 11 251 1885 27
9330 2121 2364 2 9 12 45 47 7 223 1972 21
9331 2121 2364 2 9 12 45 47 1 233 1908 22
9332 1906 2575 1 10 13 46 48 11 184 1675 29
9333 1906 2605 2 9 12 45 47 1 179 1725 30
9334 1906 2605 1 9 12 46 47 14 188 1508 40
9335 1906 2605 1 10 13 46 48 1 237 1838 21
9336 1906 2605 1 10 13 46 47 11 170 1563 26
9337 1906 2605 2 9 12 45 47 14 178 2004 24
9338 1906 2662 2 9 12 45 47 1 172 1741 25
9339 1906 2662 2 9 12 . . . 84 . .
9340 1906 2662 1 10 13 46 48 2 221 1866 21
9341 1906 2636 1 10 13 46 48 12 275 1918 24
9342 1906 2636 2 9 12 45 47 7 182 2219 26
9343 1906 2365 2 9 12 45 47 14 244 2048 41
9344 1906 2365 1 10 13 46 48 12 253 1892 23
9345 1906 2365 2 9 12 45 47 1 147 1908 25
9346 1906 2671 2 9 12 . . . 259 . .
9347 1906 2671 1 10 13 46 48 1 186 1735 21
9348 1906 2671 2 9 12 45 47 1 214 2122 23
9349 1906 2671 1 10 13 46 48 13 173 1795 23
9350 1906 2671 2 9 12 45 47 13 216 2103 26
9351 1906 2648 1 10 13 46 48 11 204 1848 26
9352 1906 2648 2 9 12 45 47 7 146 1850 25
9353 1906 2648 1 10 13 46 48 11 198 1893 22
9354 1906 2614 2 9 12 45 47 1 190 1982 30
9355 1906 2614 1 10 13 46 47 14 225 1132 20
9356 1906 2614 1 10 13 46 48 11 229 1908 22
9357 1906 2614 2 9 12 45 47 11 236 2281 27
9358 1906 2329 1 10 13 46 48 11 223 1915 23
9359 1906 2329 2 9 12 45 47 11 225 1835 47
9360 1906 2329 1 10 13 46 48 11 237 1659 48
9361 1906 2329 2 9 12 45 47 11 211 1998 30
9362 1906 2329 2 9 12 45 47 1 242 2369 27
9363 1906 2329 2 9 12 45 47 11 255 2148 28
9364 1906 2329 1 10 13 46 48 2 281 2051 21
9365 1906 2329 2 9 12 45 47 1 146 1740 23
9366 1978 2516 1 9 12 46 47 14 166 1715 25
9367 1978 2516 2 9 12 45 47 13 196 1967 27
9368 1978 2516 2 9 12 45 47 7 207 2233 33
9369 1978 2516 1 10 13 46 48 2 186 1868 24
9370 1978 2516 1 10 13 46 48 13 200 1376 44
9371 1978 2516 1 10 13 46 47 1 244 2067 29
9372 1978 2516 2 9 12 45 47 14 182 1594 26
9373 1978 2516 2 9 12 45 47 1 184 1567 39
9374 1978 2516 1 10 13 46 47 11 148 1706 32
9375 1978 2643 1 10 13 46 48 11 185 1534 28
9376 1978 2643 2 9 12 45 47 11 154 1783 28
9377 1978 2596 2 9 12 45 47 11 197 2121 38
9378 1978 2596 1 10 13 46 48 11 232 1859 31
9379 1978 2596 1 10 13 46 48 1 243 2084 24
9380 1978 2596 1 10 13 46 48 11 230 2194 28
9381 1978 2596 2 9 12 45 47 1 149 1883 22
9382 1978 2596 2 9 12 45 47 13 149 2070 32
9383 1978 2596 2 9 12 45 47 1 235 1822 28
9384 1978 2596 2 9 12 45 47 1 246 2330 27
9385 1978 2596 2 9 12 45 47 1 201 2302 29
9386 1978 2438 2 9 12 45 47 13 225 2476 33
9387 1978 2438 2 9 12 45 47 14 244 2076 26
9388 1978 2438 1 10 13 46 48 13 225 2119 26
9389 1978 2438 2 9 12 45 . . 223 1894 .
9390 1978 2438 1 10 13 46 48 12 271 1769 23
9391 1978 2438 2 9 12 45 47 1 192 1935 26
9392 1978 2438 1 10 13 46 48 12 217 1965 27
9393 1978 2438 2 9 12 45 47 13 188 2251 31
9394 1978 2438 1 10 13 . . . 121 . .
9395 1978 2438 1 10 13 46 48 13 226 1700 22
9396 1978 2333 1 10 13 46 48 2 254 2035 28
9397 1978 2333 2 9 12 45 47 11 231 1910 24
9398 1978 2333 1 10 13 46 48 12 241 2091 22
9399 1978 2513 1 10 13 46 48 11 236 2041 26
9400 1978 2513 1 10 13 46 48 1 242 2045 26
9401 1978 2513 2 9 12 45 47 1 200 2178 26
9402 1978 2275 1 10 13 46 48 12 225 2063 26
9403 1978 2275 2 9 12 45 47 1 179 1791 26
9404 1978 2275 1 10 13 46 48 13 245 1924 27
9405 1978 2275 2 9 12 45 47 1 194 2114 24
9406 1978 2275 2 9 12 45 47 7 172 1898 24
9407 2150 2413 1 10 13 46 48 12 255 2207 23
9408 2150 2413 2 9 12 45 47 14 248 2232 27
9409 2150 2372 2 9 12 . . . 128 . .
9410 2150 2673 2 9 12 45 47 1 289 2187 20
9411 2150 2673 1 10 13 46 47 14 245 1911 22
9412 2150 2673 2 9 12 45 47 11 186 1997 27
9413 2150 2582 2 9 12 . . . 167 . .
9414 2150 2582 1 10 13 46 48 1 226 1934 29
9415 2150 2582 1 10 13 46 48 1 270 2040 28
9416 2150 2582 2 9 12 45 47 11 216 2121 25
9417 2150 2582 1 10 13 46 48 13 217 1780 38
9418 2150 2431 2 9 12 45 47 1 235 2167 31
9419 2150 2431 1 10 13 46 48 11 212 1890 42
9420 2150 2431 1 10 13 46 48 1 199 1996 21
9421 2150 2431 2 9 12 45 47 14 227 1942 48
9422 2150 2289 2 9 12 45 47 7 199 1840 29
9423 2150 2289 2 9 12 . . . 242 . .
9424 2150 2289 1 10 13 46 48 11 231 1965 42
9425 2150 2289 2 9 12 45 47 13 243 2062 26
9426 2150 2289 2 9 12 45 47 13 239 1976 39
9427 2150 2289 2 10 13 46 . . 213 2152 .
9428 2150 2471 1 10 13 46 47 11 258 2115 40
9429 2150 2417 2 9 12 45 47 7 243 2314 20
9430 2150 2417 2 9 12 45 47 13 204 1993 22
9431 2150 2317 1 10 13 . . . 175 . .
9432 2150 2317 1 10 13 46 48 1 201 1854 30
9433 2150 2317 2 9 12 45 47 1 159 1849 21
9434 2150 2418 2 9 12 45 47 1 244 2045 24
9435 2150 2418 1 10 13 46 48 12 228 915 49
9436 1934 2492 2 9 12 45 47 7 190 1708 27
9437 1934 2492 1 10 13 46 48 11 209 2026 29
9438 1934 2492 1 10 13 46 48 12 180 1979 30
9439 1934 2492 1 10 13 46 48 13 232 1983 27
9440 1934 2492 1 10 13 46 48 12 250 2094 25
9441 1934 2492 1 10 13 46 48 2 222 2128 19
9442 1934 2492 2 9 12 45 47 11 218 2326 27
9443 1934 2492 1 10 13 46 48 1 227 1942 26
9444 1934 2492 2 9 12 45 47 11 184 1774 42
9445 1906 2437 1 10 13 46 48 1 219 1936 20
9446 1906 2437 1 10 13 46 48 2 178 1496 36
9447 1906 2437 1 10 13 46 48 2 216 2090 24
9448 1906 2437 2 9 12 45 47 11 205 2182 39
9449 1906 2437 2 9 12 45 47 7 209 2007 28
9450 1906 2437 1 10 13 46 48 1 239 1856 29
9451 1934 2488 1 10 13 46 48 13 182 1922 28
9452 1934 2488 1 10 13 46 48 12 227 2036 26
9453 1934 2488 1 10 13 46 48 11 201 2018 29
9454 1934 2488 1 10 13 46 48 1 149 1504 22
9455 1934 2488 2 9 12 45 47 14 215 2357 22
9456 1934 2567 1 10 13 46 48 11 158 1461 25
9457 1934 2567 2 9 12 45 47 11 194 2173 28
9458 1934 2567 1 10 13 46 48 12 222 1958 31
9459 1934 2567 2 9 12 45 47 14 194 2077 28
9460 1934 2567 1 10 13 46 48 11 183 2007 25
9461 1934 2567 2 9 12 45 47 11 236 1994 36
9462 1934 2567 1 10 13 46 48 1 214 1738 30
9463 1934 2299 1 10 13 46 48 2 214 2073 23
9464 1934 2299 1 10 13 46 48 1 226 1873 22
9465 1934 2299 2 9 12 45 47 11 196 2063 31
9466 1934 2299 2 9 12 45 47 13 187 1719 30
9467 1934 2299 1 10 13 46 48 12 254 1943 26
9468 1934 2546 1 10 13 46 48 1 276 2187 36
9469 1934 2546 1 10 13 46 48 11 267 2087 28
9470 1934 2546 2 9 12 45 47 14 237 2318 24
9471 1934 2546 1 10 13 46 48 11 257 2069 23
9472 1934 2546 1 10 13 46 48 11 282 2213 28
9473 1934 2563 1 10 13 46 48 1 211 1902 30
9474 1934 2608 1 10 13 46 48 11 250 2155 29
9475 1934 2608 1 10 13 46 48 12 245 1884 24
9476 1934 2608 2 9 12 45 47 13 212 1847 32
9477 1934 2608 2 9 12 45 47 13 184 2180 27
9478 1934 2608 1 10 13 46 48 2 221 1889 27
9479 1934 2296 1 10 13 46 48 1 256 2099 27
9480 1934 2296 2 9 12 45 47 11 220 1840 28
9481 1934 2296 1 10 13 46 48 11 238 2021 27
9482 1934 2296 2 9 12 45 47 13 228 2127 37
9483 1934 2296 1 10 13 46 48 12 262 1957 22
9484 1934 2296 1 10 13 46 48 1 232 1974 35
9485 1934 2296 1 10 13 46 48 11 219 2002 30
9486 1934 2594 1 10 13 46 48 1 234 2047 24
9487 1934 2594 1 10 13 46 47 11 259 1915 29
9488 1934 2594 1 10 13 46 48 2 231 1925 27
9489 1934 2594 1 10 13 46 48 2 256 1994 25
9490 1934 2594 2 9 12 45 47 11 234 2315 33
9491 1934 2594 2 9 12 45 47 7 221 2292 25
9492 1934 2294 2 9 12 45 47 13 230 2543 28
9493 1934 2294 1 10 13 46 48 11 235 1548 23
9494 1934 2294 2 9 12 45 47 1 203 2177 26
9495 1934 2294 2 9 12 45 47 7 214 2083 28
9496 1934 2294 1 10 13 46 48 11 248 1925 24
9497 1934 2294 1 10 13 46 48 11 213 2149 28
9498 1934 2294 2 9 12 45 47 1 218 2306 27
9499 1934 2294 1 10 13 46 48 11 233 1766 38
9500 1934 2294 1 10 13 46 48 13 282 2222 28
9501 1934 2294 1 10 13 46 48 2 251 2042 20
9502 1934 2599 2 9 12 45 47 14 213 1821 27
9503 1934 2599 1 10 13 46 48 1 254 2042 30
9504 1934 2599 1 10 13 46 48 1 296 2283 24
9505 1873 2572 2 9 12 45 47 14 208 1948 25
9506 1873 2572 1 10 13 46 48 13 237 2154 25
9507 1873 2572 2 9 12 45 47 1 236 2064 28
9508 1873 2572 2 9 12 45 47 11 216 2052 23
9509 1873 2572 1 10 13 46 48 13 260 2186 25
9510 1873 2572 2 9 12 45 47 13 253 2307 27
9511 1873 2537 2 9 12 45 47 14 253 1985 27
9512 1873 2537 1 10 13 46 47 11 229 1533 26
9513 1873 2537 1 10 13 46 48 13 252 2026 22
9514 1873 2376 1 10 13 46 48 12 240 2078 22
9515 1873 2376 1 10 13 46 48 2 239 2015 25
9516 1873 2376 1 10 13 46 48 11 274 2226 20
9517 1873 2376 1 10 13 46 48 11 268 2089 24
9518 1873 2376 2 9 12 45 47 11 213 1608 52
9519 1873 2376 1 10 13 46 47 13 259 2039 32
9520 1873 2376 2 9 12 45 47 13 242 2017 21
9521 1873 2493 1 10 13 46 48 2 240 2144 33
9522 1873 2493 1 10 13 46 48 1 276 2150 28
9523 1873 2493 1 10 13 46 48 2 235 2024 22
9524 1873 2493 1 10 13 46 48 1 269 1965 25
9525 1873 2493 1 10 13 46 48 13 225 1901 28
9526 1873 2493 2 9 12 45 47 7 238 1950 27
9527 1873 2493 2 9 12 45 47 1 249 2283 25
9528 1873 2493 1 10 13 46 48 11 224 1757 43
9529 1873 2493 2 9 12 45 47 14 240 1277 56
9530 1873 2600 1 10 13 46 48 2 216 1586 21
9531 1873 2600 2 9 12 45 47 14 233 2175 23
9532 1873 2600 1 10 13 46 48 13 232 2052 24
9533 1873 2600 2 9 12 45 47 1 231 2040 26
9534 1873 2361 2 9 12 45 47 14 239 2170 23
9535 1873 2361 2 9 12 45 47 1 237 1712 38
9536 1873 2361 1 10 13 46 48 12 218 2025 33
9537 1873 2361 2 9 12 45 47 14 223 1994 21
9538 1873 2361 1 10 13 46 48 12 274 1826 25
9539 1873 2361 1 10 13 46 47 11 225 1928 22
9540 1873 2361 1 10 13 46 48 1 215 1217 25
9541 1873 2361 1 10 13 46 48 1 195 1901 20
9542 1873 2463 1 10 13 46 47 14 231 2120 26
9543 1873 2463 2 9 12 45 47 7 234 1979 28
9544 1873 2503 2 9 12 45 47 13 248 2140 28
9545 1873 2503 1 10 13 46 48 2 273 2330 29
9546 1873 2503 2 9 12 45 47 11 263 2128 27
9547 1873 2503 2 9 12 45 47 13 234 2213 32
9548 1873 2484 2 9 12 45 47 11 251 2149 28
9549 1873 2484 1 10 13 46 48 13 238 1847 28
9550 1873 2484 1 10 13 46 48 11 226 1921 33
9551 1873 2484 2 9 12 45 47 11 268 2521 26
9552 1873 2484 2 9 12 45 47 1 266 2157 24
9553 1873 2484 2 9 12 45 47 7 210 1870 23
9554 1873 2267 1 10 13 46 48 11 248 1892 29
9555 1873 2267 2 10 13 45 47 11 234 2034 36
9556 1873 2267 1 10 13 46 48 13 263 2177 26
9557 1873 2267 2 9 12 45 47 11 183 1690 28
9558 1873 2267 2 9 12 45 47 13 267 2020 34
9559 1873 2421 2 9 12 45 47 13 195 1940 33
9560 1873 2421 2 9 12 45 47 11 243 2022 20
9561 1873 2421 2 9 12 45 47 14 238 2258 21
9562 1873 2421 2 9 12 45 47 11 166 1654 26
9563 1873 2421 1 10 13 46 48 12 197 1163 25
9564 1873 2421 2 9 12 45 47 14 220 1726 23
9565 1873 2409 1 10 13 46 48 11 244 1970 24
9566 1873 2409 1 10 13 46 48 13 260 2097 28
9567 1873 2409 2 9 12 45 47 1 259 2420 24
9568 1873 2409 1 10 13 46 48 1 222 1765 26
9569 1873 2409 2 9 12 45 47 7 177 1622 47
9570 1873 2409 1 10 13 . . . 204 . .
9571 2264 2657 1 10 13 . . . 256 . .
9572 2264 2657 2 9 12 45 47 13 271 2502 33
9573 2264 2657 1 10 13 46 48 13 267 2068 18
9574 2264 2657 2 9 12 45 47 14 229 1753 30
9575 2264 2383 1 10 13 46 47 14 298 2230 26
9576 2264 2383 1 10 13 46 48 11 237 2000 27
9577 2264 2383 1 10 13 46 48 11 228 1998 29
9578 2264 2383 2 9 12 45 47 1 244 2489 28
9579 2264 2533 2 9 12 45 47 14 205 1965 24
9580 2264 2276 2 9 12 45 47 11 250 1890 34
9581 2264 2276 1 10 13 46 48 1 248 1759 27
9582 2264 2276 2 9 12 45 47 7 272 2387 25
9583 2264 2517 2 9 12 45 47 7 245 2092 23
9584 2264 2304 1 10 13 46 48 13 273 2297 17
9585 2264 2304 1 9 12 46 47 11 238 1618 29
9586 2264 2304 2 9 12 45 47 1 250 2505 23
9587 2264 2672 1 10 13 46 48 1 256 2167 25
9588 2264 2672 1 10 13 46 47 13 238 1964 23
9589 2264 2672 2 9 12 45 47 1 257 1940 21
9590 2264 2672 1 10 13 46 48 1 263 2019 25
9591 2264 2672 2 9 12 45 47 11 225 2299 21
9592 2264 2672 2 10 13 45 47 7 282 2405 24
9593 2264 2672 1 10 13 46 48 13 245 1991 28
9594 2264 2490 2 9 12 45 47 14 243 2386 26
9595 2264 2490 2 9 12 45 47 11 250 2370 24
9596 2264 2490 1 10 13 46 48 13 244 1754 22
9597 2264 2490 2 9 12 45 47 11 234 2485 22
9598 2264 2490 2 9 12 45 47 13 243 2316 17
9599 2264 2490 2 9 12 45 47 1 240 2017 22
9600 2264 2601 2 9 12 45 47 7 251 2043 32
9601 2183 2412 1 10 13 46 47 1 246 2011 22
9602 2183 2590 1 10 13 46 48 13 219 2039 26
9603 2183 2590 2 9 12 45 47 14 221 1916 19
9604 2183 2590 1 10 13 46 48 13 223 1723 22
9605 2183 2590 2 9 12 45 47 13 225 2286 24
9606 2183 2590 2 9 12 45 47 14 244 2129 33
9607 2183 2590 1 10 13 46 47 13 262 2052 24
9608 2183 2632 2 9 12 45 47 11 237 1631 31
9609 2183 2632 2 9 12 45 47 13 277 2333 30
9610 2183 2489 2 9 12 . . . 201 . .
9611 2183 2489 2 9 12 45 47 1 231 2288 20
9612 2183 2489 2 9 12 45 47 11 258 2336 26
9613 2183 2324 2 9 12 45 47 7 209 2327 24
9614 2183 2324 1 10 13 46 48 1 221 2055 27
9615 2183 2324 2 9 12 45 47 13 253 2537 28
9616 2183 2324 1 10 13 46 48 2 222 2088 21
9617 2183 2324 1 10 13 46 48 12 209 1832 29
9618 2183 2324 1 10 13 46 48 11 242 2234 24
9619 2183 2324 2 9 12 45 47 14 226 2219 41
9620 2183 2324 2 9 12 45 47 13 242 2376 26
9621 2183 2324 1 10 13 46 48 11 263 1783 23
9622 2183 2284 1 10 13 46 48 13 232 2030 26
9623 2183 2284 1 10 13 46 48 2 227 2037 23
9624 2183 2284 2 9 12 45 47 13 190 1870 46
9625 2183 2284 1 10 13 46 48 11 256 2383 23
9626 2183 2284 2 9 12 45 47 13 251 2111 28
9627 2183 2284 1 10 13 46 48 1 257 1946 21
9628 2183 2284 2 9 12 45 47 13 257 2578 26
9629 2183 2284 2 9 12 45 47 14 215 2379 24
9630 2183 2446 2 9 12 45 47 1 217 2356 23
9631 2183 2446 2 9 12 45 47 14 281 2430 29
9632 2183 2446 2 9 12 45 47 7 212 2126 29
9633 2183 2446 2 9 12 45 47 1 228 2154 30
9634 2183 2446 1 10 13 46 48 11 263 2235 28
9635 2183 2446 1 10 13 46 48 1 225 1958 23
9636 2183 2446 2 9 12 45 47 11 264 2313 33
9637 2183 2666 1 10 13 46 48 11 219 2049 26
9638 2183 2666 2 10 13 45 47 14 258 2516 28
9639 2183 2666 2 9 12 45 47 1 235 2265 26
9640 2183 2666 1 10 13 46 48 2 219 1799 22
9641 2183 2666 1 10 13 46 47 1 232 2000 23
9642 2183 2666 1 10 13 46 48 1 211 2044 32
9643 2183 2634 2 9 12 45 . . 201 2181 .
9644 2183 2634 1 10 13 46 48 2 229 1971 27
9645 2183 2610 1 10 13 46 48 1 233 1997 18
9646 2183 2610 1 10 13 46 47 1 238 1739 36
9647 2183 2610 1 10 13 46 48 13 237 2078 21
9648 2183 2610 1 10 13 46 48 1 208 1528 27
9649 2183 2610 2 9 12 45 47 13 207 1512 25
9650 2183 2645 1 10 13 46 48 1 220 2198 20
9651 2183 2645 2 9 12 . . . 244 . .
9652 2183 2645 1 10 13 46 48 12 240 2152 24
9653 2183 2645 1 10 13 46 48 1 278 2173 20
9654 2183 2645 2 9 12 . . . 221 . .
9655 2183 2645 1 10 13 46 48 1 241 2154 23
9656 2183 2645 1 10 13 . . . 231 . .
9657 2183 2321 2 9 12 45 47 1 279 893 24
9658 2183 2321 2 9 12 45 47 11 243 2046 30
9659 2183 2321 1 10 13 46 48 1 306 2346 25
9660 2183 2321 2 9 12 45 47 11 238 2099 31
9661 1826 2389 1 10 13 46 48 12 222 1880 27
9662 1826 2389 1 10 13 46 48 12 248 2031 28
9663 1826 2389 1 10 13 46 47 11 225 1910 25
9664 1826 2389 1 10 13 . . . 269 . .
9665 1826 2351 1 10 13 46 47 1 213 1869 33
9666 1826 2351 1 10 13 46 48 12 207 1678 25
9667 1826 2351 1 10 13 46 48 11 214 1539 46
9668 1826 2351 1 10 13 . . . 238 . .
9669 1826 2351 2 9 12 45 47 13 199 2013 32
9670 1826 2378 2 9 12 45 47 14 225 2225 25
9671 1826 2378 2 9 12 45 47 11 267 2371 29
9672 1826 2378 2 9 12 45 47 1 234 2157 24
9673 1826 2378 1 10 13 46 48 11 207 1741 34
9674 1826 2378 1 10 13 46 48 11 257 1952 22
9675 2238 2651 1 10 13 46 48 1 229 1934 28
9676 2238 2651 1 10 13 46 48 1 192 1558 23
9677 2238 2651 1 10 13 . . . 218 . .
9678 2238 2651 1 10 13 46 48 1 203 1848 25
9679 2238 2651 1 10 13 . . . 195 . .
9680 2238 2498 2 9 12 45 47 1 204 2141 28
9681 2238 2498 1 10 13 46 48 13 238 1558 28
9682 2238 2498 1 10 13 46 48 12 239 2185 29
9683 2238 2498 2 9 12 45 47 7 234 1744 26
9684 2238 1812 2 9 12 45 47 14 232 1751 21
9685 2238 1812 1 10 13 46 48 1 218 1880 29
9686 2238 1812 1 10 13 46 48 12 255 1812 26
9687 2238 1812 1 10 13 46 48 2 301 2283 17
9688 2238 1812 2 9 12 45 47 7 224 2083 22
9689 2238 1812 1 10 13 46 48 13 266 2194 27
9690 2238 1812 1 10 13 46 47 13 244 1898 28
9691 2238 1812 2 9 12 45 47 13 210 1871 36
9692 2238 1994 2 9 12 45 47 7 230 2102 23
9693 2238 1994 1 10 13 46 48 11 225 1811 26
9694 2238 1994 2 9 12 45 47 14 224 2062 25
9695 2238 1994 1 10 13 46 48 1 230 1772 41
9696 2238 1994 1 10 13 46 47 14 256 1970 26
9697 2238 1994 1 10 13 46 48 13 226 1079 22
9698 2238 1994 1 10 13 . . . 200 . .
9699 2238 2195 1 10 13 46 48 12 187 1502 31
9700 2238 2195 2 9 12 45 47 14 209 2053 26
9701 2238 2195 1 10 13 46 48 13 225 1385 21
9702 2238 2195 1 10 13 46 47 13 241 1955 26
9703 2238 2195 2 9 12 45 47 1 192 1916 21
9704 2238 2195 1 10 13 46 47 14 216 1567 18
9705 2238 2086 2 9 12 45 47 14 237 2212 36
9706 2238 2086 2 9 12 45 47 13 240 2326 27
9707 2238 2086 1 10 13 46 47 13 284 1689 33
9708 2238 2086 2 9 12 . . . 271 . .
9709 2238 2086 1 10 13 46 47 11 277 2025 21
9710 2238 1986 2 9 12 45 47 1 263 2198 27
9711 2238 1986 1 10 13 46 . . 285 2163 .
9712 2238 1986 1 10 13 46 48 1 235 2018 20
9713 2238 1986 1 10 13 46 48 2 263 2070 26
9714 2238 1986 2 10 13 45 47 1 267 2264 22
9715 2238 1986 2 9 12 45 47 11 252 2155 31
9716 2238 2206 1 10 13 . . . 238 . .
9717 2238 2206 2 9 12 45 47 7 220 2373 26
9718 2238 2206 2 9 12 45 47 1 209 2072 21
9719 2238 2206 2 9 12 45 47 11 212 2138 34
9720 2229 2166 2 9 12 . . . 246 . .
9721 2229 2166 1 10 13 46 48 12 233 1937 23
9722 2229 2166 2 9 12 45 47 14 177 2072 24
9723 2229 2166 1 10 13 46 48 1 264 2068 26
9724 2229 2166 2 9 12 45 47 11 257 2335 25
9725 2229 2166 1 10 13 46 48 12 304 2172 28
9726 2229 1937 2 9 12 45 47 13 194 1980 23
9727 2229 2180 1 10 13 46 48 1 212 1928 28
9728 2229 2180 2 9 12 45 47 14 194 2143 23
9729 2229 2180 2 9 12 . . . 214 . .
9730 2229 2180 1 10 13 46 48 2 189 1793 22
9731 2229 2180 2 9 12 45 47 1 239 2474 24
9732 2229 2008 1 10 13 46 48 1 238 2061 22
9733 2229 2008 1 10 13 46 48 12 253 2217 24
9734 2229 2008 2 9 12 45 47 7 233 2407 25
9735 2229 2008 1 10 13 46 48 1 236 2031 42
9736 2229 2008 1 10 13 46 47 1 228 2014 21
9737 2229 2008 1 10 13 46 48 11 233 1964 23
9738 2229 2008 1 10 13 46 48 11 225 1998 26
9739 2229 2008 1 10 13 46 47 14 223 2076 21
9740 2229 2008 2 9 12 45 47 1 217 1877 31
9741 1826 2226 2 9 12 45 47 1 237 2110 31
9742 1826 2226 1 10 13 46 48 13 219 1793 18
9743 1826 2226 1 10 13 46 47 14 243 2038 20
9744 1826 1909 1 10 13 . . . 244 . .
9745 1826 1909 2 9 12 45 47 1 184 2019 27
9746 1826 1909 2 9 12 45 47 11 214 2138 29
9747 1826 1909 1 10 13 46 47 1 243 1951 25
9748 1826 1909 1 10 13 46 48 11 220 1921 18
9749 1826 1909 1 10 13 46 48 11 244 2119 25
9750 1826 1909 1 10 13 46 48 1 219 1815 31
9751 1826 1938 1 9 12 46 47 14 191 1975 21
9752 1826 1938 1 10 13 46 48 11 204 1756 25
9753 1826 1938 1 10 13 46 48 12 203 1891 32
9754 1826 1938 2 9 12 45 47 11 218 2344 31
9755 1826 1938 1 10 13 46 48 13 247 2005 25
9756 1826 1938 1 10 13 46 48 11 236 2111 28
9757 1826 1940 1 10 13 46 48 11 196 1708 31
9758 1826 1940 2 9 12 45 47 13 199 2086 24
9759 1826 1908 1 10 13 46 47 14 244 1916 20
9760 1826 1908 2 9 12 45 47 11 161 1815 28
9761 1826 1908 1 10 13 46 48 2 231 1650 23
9762 1826 1908 2 9 12 . . . 240 . .
9763 1826 1908 2 9 12 45 47 1 244 2331 25
9764 1826 1908 1 10 13 46 48 13 231 1944 21
9765 1826 1908 2 9 12 45 47 14 241 2313 26
9766 1826 1908 2 9 12 45 47 13 184 1838 23
9767 1826 1908 1 10 13 46 48 13 251 2006 19
9768 1826 1908 2 9 12 45 47 14 211 2343 25
9769 1826 2178 2 9 12 45 47 1 134 1921 28
9770 1826 2178 1 10 13 46 48 11 233 2039 22
9771 1826 2178 1 10 13 . . . 191 . .
9772 1826 2178 2 9 12 45 47 11 249 2526 27
9773 1826 2178 2 9 12 45 47 1 235 2225 29
9774 1826 2178 2 9 12 45 47 7 228 2256 27
9775 2199 1910 2 9 12 45 47 7 227 1480 26
9776 2199 1910 1 10 13 46 47 11 257 2022 31
9777 2199 1910 1 10 13 46 48 1 220 2067 25
9778 2199 2142 2 9 12 45 47 7 282 2117 41
9779 2199 2142 2 9 12 45 47 14 222 2433 28
9780 2199 2142 1 10 13 46 48 1 248 2132 26
9781 2199 2142 1 10 13 46 47 1 257 1785 29
9782 2199 2142 1 10 13 46 48 1 273 2045 23
9783 2199 2142 2 9 12 45 47 11 284 2245 40
9784 2199 2142 1 10 13 46 48 11 264 2058 33
9785 2199 1980 2 9 12 45 47 7 195 2020 26
9786 2199 1980 1 10 13 . . . 254 . .
9787 2199 1980 2 9 12 45 47 7 256 2251 33
9788 2199 1980 2 9 12 45 47 13 242 2344 31
9789 2199 1980 2 9 12 45 47 14 196 1882 25
9790 2199 1980 1 10 13 46 48 2 278 2263 24
9791 2199 2175 1 10 13 46 48 1 244 2077 21
9792 2199 2175 1 10 13 46 48 1 246 2074 21
9793 2199 2175 2 9 12 45 47 1 243 2409 25
9794 2199 2175 1 10 13 46 48 1 222 1973 26
9795 2199 2175 1 10 13 46 48 13 215 1984 22
9796 2199 2175 1 10 13 46 47 1 224 1896 29
9797 2199 2219 1 10 13 46 48 11 224 1743 22
9798 2199 2219 1 10 13 46 48 1 252 1910 16
9799 2199 2219 1 10 13 46 48 11 259 1936 29
9800 2229 2207 2 9 12 45 47 14 176 1464 33
9801 2229 2207 1 10 13 46 48 2 210 1463 25
9802 2229 2043 1 10 13 46 48 2 201 1811 33
9803 2229 2043 2 9 12 45 47 1 217 2151 29
9804 2006 1865 2 9 12 45 47 1 255 2087 31
9805 2006 1865 2 9 12 45 47 1 280 2487 23
9806 2006 1865 2 9 12 45 47 13 207 2123 28
9807 2006 1966 1 10 13 46 48 11 251 2117 35
9808 2006 1966 1 10 13 46 48 13 245 2028 27
9809 2006 1966 1 10 13 46 48 13 240 1661 40
9810 2006 1966 1 10 13 46 48 11 199 2014 25
9811 2006 1966 1 10 13 46 48 11 198 1782 30
9812 2006 1966 2 9 12 45 47 7 242 1884 39
9813 2006 1966 1 10 13 46 47 11 219 2090 34
9814 2006 1966 1 10 13 46 48 13 248 2006 27
9815 2006 1966 1 10 13 46 47 13 228 1921 29
9816 2006 1974 1 10 13 46 48 13 258 1808 26
9817 2006 1935 1 10 13 46 48 13 295 2239 33
9818 2006 1935 2 9 12 45 47 11 272 2192 34
9819 2006 1935 1 10 13 46 48 12 281 1978 31
9820 2006 1935 1 10 13 46 48 12 248 1646 28
9821 2006 1935 1 10 13 46 48 2 301 2501 19
9822 2006 1935 2 9 12 45 47 7 255 2205 31
9823 2006 1935 1 10 13 46 48 1 261 2135 29
9824 2006 1935 1 10 13 46 48 13 245 1923 38
9825 2006 1935 1 10 13 46 48 2 215 1867 24
9826 2006 2162 1 10 13 46 48 11 256 2197 26
9827 2006 2162 1 10 13 46 48 12 243 1774 27
9828 2006 2162 2 9 12 45 47 1 245 1893 26
9829 2006 2221 1 10 13 46 48 11 192 1819 22
9830 2006 2221 2 9 12 45 47 14 220 1911 26
9831 2006 2221 1 10 13 46 48 11 242 1935 23
9832 2006 2221 1 9 12 46 47 1 221 1900 28
9833 2006 2221 1 10 13 46 48 13 237 1930 22
9834 2006 2221 1 10 13 46 48 1 243 1926 22
9835 2199 2128 1 10 13 46 48 13 261 817 20
9836 2199 2128 2 9 12 45 47 14 252 2537 22
9837 2199 2128 2 9 12 45 47 1 246 2320 24
9838 2199 2128 1 10 13 46 48 12 257 2215 25
9839 2199 2128 2 9 12 45 47 7 192 2157 27
9840 2199 2114 2 9 12 45 47 7 290 2567 23
9841 2199 2114 1 10 13 46 48 13 300 2297 22
9842 2199 2114 2 10 13 45 47 7 312 2656 22
9843 2199 2114 1 10 13 46 47 14 263 1976 20
9844 2199 2114 1 10 13 46 48 11 328 1675 19
9845 2199 2095 1 10 13 . . . 121 . .
9846 2199 2095 2 9 12 45 47 7 244 2251 26
9847 2199 2095 1 10 13 46 47 13 227 2144 23
9848 2199 2095 2 9 12 . . . 256 . .
9849 2199 2123 1 10 13 46 48 13 287 2076 19
9850 2199 2123 2 9 12 45 47 7 160 1491 21
9851 2199 2123 2 9 12 45 47 14 265 2174 25
9852 2199 2123 2 9 12 45 47 13 216 1822 27
9853 2199 2123 1 9 12 . . . 256 . .
9854 1930 1953 1 10 13 46 48 13 258 1910 23
9855 1930 1953 2 9 12 45 47 11 242 2128 33
9856 1930 1953 2 9 12 . . . 220 . .
9857 1930 1953 2 9 12 . . . 214 . .
9858 1930 1953 1 10 13 . . . 221 . .
9859 1930 2105 2 9 12 45 47 1 211 2235 28
9860 1930 2105 1 10 13 46 48 1 207 1839 22
9861 1930 2105 1 10 13 46 48 13 285 2160 29
9862 1930 2105 1 10 13 46 48 2 265 2194 20
9863 1930 2105 1 10 13 46 48 1 235 1994 23
9864 1930 2105 1 10 13 46 48 13 252 2144 26
9865 1930 2105 1 10 13 46 47 14 274 2245 32
9866 1930 1913 1 10 13 46 47 11 265 2075 27
9867 1930 1913 2 9 12 45 47 1 207 2203 24
9868 1930 1913 2 9 12 45 47 1 248 2317 26
9869 1930 1913 2 10 13 45 47 14 266 2405 29
9870 1930 1913 2 9 12 45 47 11 222 1967 29
9871 1930 1913 2 9 12 . . . 218 . .
9872 1930 1913 2 9 12 45 47 13 245 2503 25
9873 1930 1881 1 10 13 46 47 1 295 2335 28
9874 1930 1881 1 10 13 46 48 1 304 2336 27
9875 1930 1881 1 10 13 46 48 1 318 2247 25
9876 1930 1881 1 10 13 46 48 11 256 2206 21
9877 1930 1881 1 10 13 46 48 2 285 2321 21
9878 1930 1881 2 9 12 45 47 11 254 2412 31
9879 1930 1890 2 9 12 45 47 14 246 2230 26
9880 1930 1890 1 10 13 46 48 11 273 1998 29
9881 1930 1890 1 10 13 46 48 1 227 1837 21
9882 1930 1890 2 9 12 45 47 11 225 2134 29
9883 1930 1890 2 9 12 45 47 11 262 2413 28
9884 1930 1890 2 9 12 45 47 14 232 2257 28
9885 1930 1890 1 10 13 46 48 11 258 2014 27
9886 1930 1902 1 10 13 46 48 13 258 1536 26
9887 1930 1902 1 10 13 46 48 1 280 2257 23
9888 1930 1902 1 10 13 46 47 13 278 2076 23
9889 1930 1902 2 9 12 45 47 7 217 2037 26
9890 1930 1902 1 10 13 46 48 2 255 1890 25
9891 1930 1968 1 10 13 46 48 1 207 1480 36
9892 1930 1968 1 10 13 46 48 2 244 1971 27
9893 1930 1968 1 10 13 46 48 1 233 1693 23
9894 1930 1968 1 10 13 46 48 11 248 1945 30
9895 1930 1968 1 10 13 46 48 12 235 1991 32
9896 1930 1968 1 9 12 46 47 14 213 1900 33
9897 1930 2130 2 9 12 45 47 1 228 2105 26
9898 1930 2130 2 9 12 45 47 11 230 2098 45
9899 1930 2130 2 9 12 45 47 1 217 2136 26
9900 1930 2130 2 9 12 . . . 211 . .
9901 1930 2130 2 9 12 45 47 7 259 2339 34
9902 1930 2055 1 10 13 46 47 13 247 1789 28
9903 1930 2055 1 10 13 46 48 11 187 1864 35
9904 1930 2055 2 9 12 45 47 13 185 1679 24
9905 1930 2055 1 9 12 46 47 1 145 1609 29
9906 1930 2055 1 10 13 46 48 1 259 2198 26
9907 1930 2055 1 10 13 46 48 1 179 1779 26
9908 1930 2055 1 10 13 46 48 12 161 1614 34
9909 1930 2055 2 9 12 45 47 1 197 2150 21
9910 1930 2055 1 10 13 46 48 13 220 1966 32
9911 1930 1942 2 9 12 . . . 208 . .
9912 1930 1942 1 10 13 46 48 11 287 2250 44
9913 1930 1942 2 9 12 45 47 13 220 2171 30
9914 1930 1942 1 10 13 46 48 13 200 1770 32
9915 1930 1942 1 10 13 46 48 1 246 2097 29
9916 1930 1942 1 10 13 46 48 12 250 2084 26
9917 1930 1942 1 10 13 46 48 1 243 2045 24
9918 1930 1942 1 10 13 46 48 12 233 1359 24
9919 1930 1824 2 9 12 45 47 1 204 2015 29
9920 1930 1824 1 10 13 46 48 2 249 2042 41
9921 1930 1824 1 10 13 46 48 1 242 2153 26
9922 1930 1824 1 10 13 46 48 13 240 2120 29
9923 1930 1824 2 9 12 45 47 13 183 2266 31
9924 1930 1824 2 10 . 45 47 14 . 2173 42
9925 1930 2107 1 10 13 46 48 11 269 2243 28
9926 1930 2107 2 9 12 45 47 13 226 2274 34
9927 1930 2107 1 10 13 46 48 11 253 2071 25
9928 1930 2107 2 9 12 45 47 13 222 859 45
9929 1930 2107 2 9 12 45 47 14 192 2004 24
9930 1930 2107 2 9 12 45 47 7 249 2220 33
9931 1930 2107 2 9 12 45 47 7 226 1794 49
9932 1930 2107 1 10 13 46 48 1 241 1844 41
9933 1930 1969 1 10 13 46 48 13 243 2094 29
9934 1930 1969 2 9 12 45 47 14 180 1873 27
9935 1930 1969 1 10 13 46 48 11 205 1954 23
9936 1930 1969 1 10 13 46 48 2 232 1985 24
9937 1930 1969 2 9 12 45 47 7 252 2584 29
9938 1930 1969 1 10 13 46 48 11 230 1979 25
9939 1971 1810 1 10 13 46 47 11 294 1820 31
9940 1971 1810 1 10 13 . . . 296 . .
9941 1971 1810 1 10 13 46 48 11 231 1790 46
9942 1971 2160 1 10 13 46 48 2 280 1611 31
9943 1971 2160 1 10 13 46 48 13 277 2472 31
9944 1971 2160 2 9 12 45 47 13 228 2358 38
9945 1971 2160 1 10 13 46 47 14 300 2029 43
9946 1971 2160 2 9 12 45 47 13 302 2042 27
9947 1971 2172 2 9 12 45 47 1 236 2212 34
9948 1971 2172 1 10 13 46 48 1 254 2144 29
9949 1971 2172 1 10 13 46 48 11 252 1903 31
9950 1971 2172 2 9 12 45 47 11 192 2129 31
9951 1971 2172 2 9 12 45 47 7 232 2195 26
9952 1971 2172 2 9 12 . . . 172 . .
9953 1971 2172 2 9 12 45 47 11 209 1918 28
9954 2137 1844 1 9 12 46 47 13 235 2037 28
9955 2137 1844 2 10 13 45 47 13 247 2064 25
9956 2137 1844 2 9 12 45 . . 228 1744 .
9957 2137 1844 2 9 12 45 47 14 250 2293 24
9958 2137 1844 2 9 12 45 47 11 238 1648 31
9959 2137 2090 2 9 12 45 47 11 249 2282 26
9960 2137 2092 1 10 13 46 48 11 263 1932 42
9961 2137 2092 1 10 13 46 48 13 247 1966 23
9962 2137 2092 1 10 13 46 48 2 187 1610 25
9963 2137 2092 1 10 13 46 48 1 264 1801 22
9964 2137 2069 1 10 13 46 48 13 250 2051 23
9965 2137 2035 2 9 12 . . . 186 . .
9966 2137 2035 2 9 12 45 47 11 228 1580 27
9967 2137 1880 1 10 13 46 48 11 184 1756 29
9968 2137 1880 2 9 12 45 47 1 236 1585 21
9969 2137 1880 1 10 13 46 47 14 211 1950 24
9970 2137 1880 2 9 12 45 47 1 246 2196 26
9971 2137 1880 2 9 12 45 47 13 202 1896 38
9972 2137 1880 1 9 12 46 47 11 201 1723 30
9973 2137 2065 1 10 13 46 48 1 235 1518 34
9974 2137 2065 1 10 13 46 47 1 232 2092 24
9975 2137 2065 2 9 12 45 47 13 192 2077 38
9976 2137 2065 1 10 13 46 47 1 231 2054 23
9977 2137 2065 1 10 13 46 48 1 268 2202 30
9978 2137 2065 2 9 12 45 47 11 226 2044 43
9979 2137 2065 1 10 13 46 48 11 231 2135 27
9980 2137 2065 2 9 12 45 47 11 254 2276 33
9981 2137 2065 2 10 13 45 47 1 267 2316 33
9982 2137 2065 1 10 13 46 48 2 276 2210 21
9983 2137 2154 2 9 12 45 47 11 286 2581 30
9984 2137 2154 2 9 12 45 47 13 274 2163 25
9985 2137 1868 2 9 12 45 47 1 252 2208 22
9986 2137 1868 2 9 12 . . . 271 . .
9987 2137 1868 2 9 12 45 47 11 248 1864 36
9988 2137 1868 1 10 13 46 . . 226 1939 .
9989 2137 1868 2 9 12 45 47 7 178 1698 28
9990 2137 1868 1 10 13 46 48 11 225 1895 25
9991 2137 1849 1 10 13 46 48 13 258 2085 20
9992 1829 1839 1 10 13 46 47 11 227 1492 23
9993 1829 1839 1 10 13 46 48 2 258 2187 22
9994 1829 1839 1 10 13 46 48 11 221 1931 22
9995 1829 1839 1 10 13 46 48 1 239 1985 23
9996 1829 1839 1 10 13 46 48 2 253 2037 17
9997 1829 1839 1 10 13 46 47 11 237 1803 22
9998 1829 1839 2 9 12 45 47 11 216 1532 25
9999 1829 1839 1 10 13 46 48 11 182 1523 32
10000 1829 1836 1 10 13 46 48 2 263 1891 21
10001 1829 1836 2 9 12 45 47 7 241 2291 24
10002 1829 1836 1 10 13 46 48 11 258 1884 26
10003 1829 1836 1 10 13 46 48 13 162 1557 30
10004 1829 1836 2 9 12 45 47 1 216 1949 22
10005 1829 1836 2 9 12 45 47 13 263 2064 34
10006 1829 1927 1 10 13 46 48 1 239 1981 24
10007 1829 1927 1 10 13 46 48 13 242 1959 26
10008 1829 1927 1 10 13 46 48 1 246 1925 23
10009 1829 1927 1 10 13 46 48 11 218 1853 27
10010 1829 1927 2 9 12 45 47 13 231 2475 26
10011 1829 2010 1 10 13 46 48 12 232 2022 23
10012 1829 2010 2 9 12 45 47 11 276 1900 24
10013 1829 1922 1 10 13 46 48 13 216 1659 25
10014 1829 1922 1 10 13 46 48 12 251 2045 21
10015 1829 1922 2 9 12 45 47 1 235 2016 23
10016 1829 1922 1 10 13 46 48 11 240 1925 31
10017 1829 1922 1 10 13 . . . 276 . .
10018 1829 1811 1 10 13 46 48 11 245 2103 29
10019 1829 1811 2 9 12 45 47 11 264 1952 22
10020 1829 1811 1 10 13 46 47 11 212 1645 25
10021 1829 1811 1 10 13 46 48 1 257 2183 25
10022 1829 1811 1 10 13 46 48 11 268 1792 26
10023 1879 2040 1 10 13 46 47 14 260 2129 23
10024 1879 2040 2 9 12 45 47 14 195 2157 26
10025 1879 2040 1 10 13 46 48 12 281 2304 34
10026 1879 2040 1 10 13 46 48 12 199 1788 27
10027 1879 2040 2 9 12 45 47 11 209 2396 29
10028 1879 2040 1 10 13 46 48 1 237 1997 23
10029 1879 2011 2 9 12 45 47 13 215 2356 24
10030 1879 2011 1 9 12 46 47 13 193 2067 27
10031 1879 2011 2 9 12 45 47 7 236 1903 52
10032 1879 2011 1 10 13 46 48 11 269 2086 25
10033 1879 2011 2 9 12 45 47 11 244 2394 33
10034 1879 2011 2 9 12 45 47 13 291 2412 38
10035 1879 2011 1 10 13 46 47 11 273 2055 28
10036 1879 2011 1 10 13 46 48 1 193 1901 27
10037 1879 2011 2 9 12 45 47 7 289 2463 34
10038 1879 2011 2 9 12 45 47 11 260 2382 31
10039 1879 2011 2 9 12 45 47 11 257 2281 24
10040 1879 2011 2 9 12 45 47 7 221 2272 30
10041 1879 2031 1 9 12 46 47 14 248 1960 30
10042 1879 2031 2 9 12 45 47 1 193 2160 23
10043 1879 2031 1 10 13 46 47 1 205 1592 19
10044 1879 2031 2 9 12 45 47 14 212 2137 24
10045 1879 2031 2 9 12 45 47 1 237 2149 29
10046 1879 2031 2 9 12 45 47 11 250 1911 21
10047 1879 1893 2 9 12 45 47 1 224 2337 26
10048 1879 1893 2 9 12 45 47 1 202 2017 32
10049 1879 1893 1 10 13 46 48 11 227 1233 43
10050 1879 1893 2 9 12 45 47 14 226 2209 45
10051 1879 2019 1 10 13 46 48 11 233 1945 28
10052 1879 2019 1 10 13 46 48 1 215 2061 22
10053 1879 2019 2 9 12 45 47 13 189 2172 33
10054 1879 2019 2 9 12 45 47 13 264 2226 38
10055 1879 2019 2 9 12 45 47 1 268 2053 28
10056 1879 2019 2 9 12 45 47 13 263 2360 28
10057 1879 2019 1 10 13 46 47 1 214 1032 48
10058 1879 2019 2 9 12 45 47 1 235 2431 26
10059 1879 2019 2 9 12 45 47 13 274 2084 46
10060 1879 2047 1 10 13 46 48 11 268 2221 32
10061 1879 2047 1 10 13 46 48 13 246 1993 30
10062 1879 2047 2 9 12 45 47 11 258 2218 28
10063 1879 2047 2 9 12 45 47 7 180 1992 27
10064 1879 2047 1 10 13 46 48 11 261 2121 34
10065 1879 2047 1 10 13 46 48 11 256 2170 25
10066 1879 2047 1 10 13 46 47 11 270 1957 32
10067 1879 2047 1 10 13 46 48 11 295 2114 27
10068 1879 2021 1 9 12 46 47 1 214 2105 24
10069 1879 2021 2 9 12 45 47 1 255 2292 31
10070 1879 2021 1 10 13 46 48 1 270 2083 26
10071 1879 2021 2 9 12 45 47 14 244 2102 32
10072 1879 2021 2 9 12 45 47 14 249 2350 26
10073 1879 2021 1 10 13 46 48 2 189 1889 20
10074 1879 2021 2 9 12 45 47 7 246 2306 31
10075 1879 1967 2 9 12 45 47 14 228 1673 21
10076 1879 1967 1 10 13 46 48 11 262 2176 30
10077 1879 1967 1 10 13 46 48 2 220 1620 19
10078 1879 1967 1 10 13 46 48 12 207 2076 19
10079 1879 1967 2 9 12 45 47 14 225 2145 23
10080 1879 1967 2 9 12 45 47 14 215 2429 23
10081 1879 1967 2 9 12 45 47 1 247 2247 26
10082 1879 1967 1 10 13 46 48 1 264 2069 29
10083 1879 2033 2 9 12 45 47 7 232 2062 27
10084 1879 2033 1 10 13 46 48 2 204 1871 21
10085 1879 2033 2 9 12 45 47 14 243 2187 26
10086 1879 2033 1 10 13 46 48 11 230 1932 16
10087 1879 2033 2 9 12 45 47 11 205 2239 22
10088 1879 2033 1 10 13 46 48 13 222 1912 22
10089 1928 1995 1 10 13 46 48 11 309 2281 21
10090 1928 1995 1 10 13 46 47 1 229 1922 21
10091 1928 1995 1 10 13 46 47 13 238 2205 23
10092 1928 2239 1 10 13 46 48 12 224 1713 23
10093 1928 2231 2 9 12 45 47 13 261 2405 35
10094 1928 2231 2 9 12 45 47 13 258 2322 23
10095 1928 2231 1 10 13 46 47 11 261 1990 27
10096 1928 2231 1 10 13 46 47 13 259 1785 25
10097 1928 2231 2 9 12 45 47 7 217 1869 22
10098 1928 1976 2 9 12 45 47 14 256 2135 27
10099 1928 2110 2 9 12 45 47 11 240 1948 20
10100 1928 2110 1 10 13 46 48 1 277 2048 22
10101 1928 2108 1 10 13 46 48 1 246 2016 23
10102 1928 2228 2 9 12 . . . 217 . .
10103 1928 2228 1 9 12 46 47 14 215 2114 21
10104 1928 2228 1 10 13 46 48 1 241 1988 26
10105 1928 2228 1 10 13 46 48 13 255 2012 23
10106 1928 2228 2 9 12 45 47 13 222 2235 30
10107 1816 2022 2 9 12 45 47 7 195 2015 39
10108 1816 2022 2 9 12 45 47 11 223 2531 34
10109 1816 2022 1 10 13 46 48 2 266 2065 16
10110 1816 2022 1 10 13 . . . 219 . .
10111 1816 1970 1 10 13 46 48 11 225 2053 28
10112 1816 1970 2 9 12 45 47 11 244 2420 39
10113 1816 1970 2 9 12 45 47 14 254 1844 32
10114 1816 1970 1 10 13 46 47 11 254 2012 32
10115 1816 1970 1 10 13 . . . 227 . .
10116 1816 1970 1 10 13 46 48 13 281 2080 32
10117 1816 1970 1 9 12 46 47 11 219 1993 27
10118 1816 1970 2 9 12 45 47 14 255 2379 28
10119 1816 1970 1 10 13 46 48 12 235 2040 37
10120 1816 1878 1 10 13 46 48 12 285 2104 42
10121 1816 1878 1 10 13 46 48 12 256 2147 30
10122 1816 1878 1 10 13 46 47 13 213 1909 47
10123 1816 1878 2 9 12 45 47 11 235 2227 36
10124 1816 1878 1 10 13 46 48 1 242 2057 27
10125 1816 2116 1 10 13 46 48 2 270 2002 23
10126 1816 2116 2 9 12 45 47 14 248 2396 40
10127 1816 2116 1 10 13 46 48 1 287 2106 34
10128 1816 2116 1 10 13 46 47 1 274 2040 23
10129 1816 2116 1 10 13 46 48 13 237 1966 32
10130 1816 2116 2 9 12 45 47 14 220 1631 48
10131 1816 2116 2 9 12 45 47 14 247 2120 32
10132 1816 2116 1 10 13 46 48 1 258 2040 29
10133 1816 1984 1 10 13 46 48 11 213 1187 44
10134 1816 1984 2 9 12 45 47 1 217 2147 28
10135 1816 2171 2 9 12 . . . 231 . .
10136 1816 2171 2 9 12 45 47 1 239 2317 35
10137 1816 2171 2 9 12 45 47 11 240 1948 33
10138 1816 2171 1 10 13 46 48 11 290 2270 33
10139 1816 2235 1 10 13 . . . 229 . .
10140 1816 2235 2 9 12 45 47 11 214 1858 30
10141 1816 2235 1 10 13 46 48 1 259 1978 25
10142 1816 2235 1 10 13 46 48 11 265 1934 33
10143 1816 2235 1 10 13 46 48 11 251 1985 26
10144 1816 2235 1 10 13 46 47 11 218 1872 31
10145 1816 2235 1 10 13 46 48 11 241 1949 39
10146 1816 2046 1 9 12 46 47 14 232 2244 22
10147 1816 2046 2 9 12 45 47 7 270 2066 29
10148 1816 2046 1 10 13 46 48 13 275 1908 27
10149 1816 2046 2 9 12 45 47 14 260 2292 40
10150 1816 2046 1 10 13 46 48 1 199 1818 36
10151 1816 2046 1 10 13 . . . 241 . .
10152 1816 2170 2 9 12 45 47 14 228 2231 31
10153 1816 2170 2 9 12 45 47 14 253 2076 43
10154 1816 2170 1 9 12 46 47 14 221 1984 27
10155 1816 2170 2 9 12 45 47 11 246 2104 36
10156 1816 2184 1 10 13 46 48 11 247 2014 31
10157 1816 2077 1 10 13 46 48 13 273 1875 49
10158 1816 2077 2 9 12 45 47 11 226 2270 29
10159 1816 2077 2 9 12 . . . 194 . .
10160 1816 2077 2 9 12 45 47 14 249 2108 29
10161 1928 1933 1 10 13 46 48 11 217 1072 26
10162 1928 1933 1 10 13 46 47 13 244 2165 23
10163 1928 1933 2 9 12 45 47 14 181 2098 28
10164 1928 2066 1 10 13 46 48 2 259 1952 21
10165 1928 2216 2 9 12 45 47 14 244 2280 24
10166 1928 2216 1 10 13 46 48 1 267 2151 28
10167 1928 2216 2 9 12 45 47 13 213 2051 26
10168 1928 2216 2 9 12 45 47 13 186 2288 30
10169 2085 1999 2 9 12 45 47 13 206 1759 29
10170 2085 1999 2 9 12 45 47 1 212 1778 25
10171 2085 1999 1 10 13 46 48 1 189 1698 21
10172 2085 1999 1 10 13 46 48 11 222 1796 27
10173 2085 2059 1 10 13 46 48 1 218 1605 32
10174 2085 2059 2 9 12 45 47 13 219 1988 31
10175 2085 2059 2 9 12 45 47 14 225 2258 28
10176 2085 2059 1 10 13 46 48 12 242 1948 32
10177 2085 1861 2 9 12 45 47 13 236 2107 26
10178 2085 1861 2 9 12 45 47 13 227 1787 24
10179 2085 1861 2 9 12 45 47 14 244 2199 27
10180 2085 1861 2 9 12 45 47 1 237 2129 27
10181 2085 1861 1 10 13 46 48 1 318 2080 21
10182 2085 1861 1 10 13 46 48 11 235 1943 24
10183 2085 2099 2 9 12 45 47 14 252 2320 31
10184 2085 1830 2 9 12 45 47 1 197 1775 25
10185 2085 1830 2 9 12 45 47 13 230 2083 27
10186 2085 1830 2 9 12 45 47 1 223 2084 22
10187 2085 1830 1 10 13 46 48 13 290 2049 25
10188 2085 1830 2 9 12 45 47 13 200 2039 24
10189 2085 1830 2 9 12 45 47 1 250 2052 27
10190 2085 1830 1 10 13 46 48 13 258 1960 33
10191 2085 2173 1 10 13 46 48 2 252 2114 25
10192 2085 2173 1 10 13 46 48 11 247 2024 29
10193 2085 2173 2 9 12 . . . 224 . .
10194 2085 2173 1 10 13 46 47 1 241 2054 24
10195 2085 2173 2 9 12 45 47 14 206 2098 26
10196 2085 2173 2 9 12 45 47 1 215 2002 23
10197 2085 2173 2 9 12 45 47 11 167 2035 29
10198 2085 1870 1 9 12 46 47 13 269 2105 22
10199 2085 1870 2 9 12 45 47 13 305 2628 31
10200 2085 2078 2 9 12 45 47 1 255 2071 28
10201 2085 2078 1 9 12 46 47 11 180 1306 24
10202 2085 2078 1 10 13 46 48 13 246 1892 15
10203 2085 2078 2 9 12 45 47 11 221 2237 27
10204 2085 2078 2 9 12 45 47 11 192 1954 32
10205 2085 2078 2 9 12 45 47 14 211 1891 18
10206 2085 2078 2 9 12 45 47 13 162 1652 31
10207 2085 2078 1 10 13 46 48 12 227 2018 24
10208 2085 1828 2 9 12 45 47 14 186 2002 23
10209 2085 2072 1 10 13 46 48 13 259 2190 26
10210 2085 2072 2 9 12 45 47 1 254 1957 36
10211 2085 2072 2 9 12 45 47 11 250 2366 30
10212 2085 2072 2 9 12 45 47 1 256 2185 24
10213 2085 2072 2 9 12 45 47 1 243 1952 32
10214 2041 1925 2 9 12 45 47 1 220 2171 25
10215 2041 1925 2 9 12 45 47 7 229 1978 25
10216 2041 1925 1 10 13 46 47 1 216 1260 20
10217 2041 1925 1 10 13 46 48 12 246 2193 25
10218 2041 1925 2 10 13 45 47 13 251 2339 32
10219 2041 1925 1 10 13 . . . 217 . .
10220 2041 2190 1 10 13 46 47 1 257 1928 22
10221 2041 2190 2 9 12 45 47 11 262 2435 25
10222 2041 2190 1 10 13 46 48 2 244 1860 18
10223 2041 2190 2 9 12 45 47 7 235 2089 24
10224 2041 2211 1 10 13 46 48 13 269 2319 20
10225 2041 2211 1 10 13 46 48 13 244 2104 26
10226 2041 2211 1 10 13 46 47 13 256 1860 20
10227 2041 2213 1 10 13 46 48 1 246 2096 21
10228 2041 2213 1 10 13 46 48 2 242 1998 19
10229 2041 2213 1 10 13 46 48 12 238 2059 26
10230 2041 2213 1 10 13 46 47 14 253 2218 22
10231 2179 2087 1 10 13 46 48 1 248 1987 29
10232 2179 2087 1 10 13 46 48 1 263 2079 24
10233 2179 2087 2 9 12 45 47 1 233 2420 26
10234 2179 2087 1 10 13 46 48 13 202 1925 28
10235 2179 2087 2 9 12 45 47 14 221 2294 30
10236 2179 2087 1 10 13 46 47 1 243 2071 23
10237 2179 2087 1 10 13 46 48 13 197 1705 30
10238 2179 2087 2 9 12 45 47 13 214 1980 30
10239 2179 2087 2 9 12 45 47 1 203 2027 37
10240 2179 2087 1 10 13 46 48 1 241 2027 18
10241 2179 2087 1 9 12 46 47 1 185 1635 25
10242 2179 1863 1 10 13 46 48 13 236 1881 25
10243 2179 1863 1 10 13 46 48 2 258 1900 35
10244 2179 1863 2 9 12 45 47 14 179 1871 22
10245 2179 1863 2 9 12 45 47 7 237 2494 29
10246 2179 1847 1 10 13 46 48 1 197 1724 21
10247 2179 1847 1 10 13 46 48 12 215 1783 28
10248 2179 1847 1 10 13 46 48 11 217 1829 21
10249 2179 2248 2 9 12 45 47 1 172 1955 28
10250 2179 2248 1 10 13 46 48 2 247 1973 32
10251 2179 1996 1 10 13 46 48 11 226 1885 34
10252 2179 1996 1 10 13 46 48 12 195 1932 25
10253 2179 2163 2 9 12 45 47 1 247 2135 24
10254 2179 2163 1 9 12 46 47 1 265 2017 22
10255 2179 2163 1 10 13 46 47 13 285 1853 27
10256 2179 2163 2 9 12 45 47 1 227 2190 30
10257 2179 1832 1 10 13 46 48 12 202 1772 25
10258 2179 1832 1 10 13 46 48 1 216 1590 23
10259 2179 1832 2 9 12 45 47 1 243 2169 28
10260 2179 1832 1 10 13 46 48 1 273 1880 22
10261 2023 2089 2 9 12 45 47 13 175 2118 24
10262 2023 1919 1 10 13 46 48 2 227 1853 33
10263 2023 2000 2 9 12 45 47 1 243 2182 20
10264 2023 2000 2 9 12 45 47 13 239 2159 20
10265 2023 2000 2 9 12 45 47 7 199 1959 23
10266 2023 2000 1 10 13 46 48 11 225 2039 37
10267 2023 2203 1 10 13 46 48 13 265 2119 29
10268 2023 2203 2 9 12 45 47 13 196 2276 26
10269 2023 2203 1 10 13 46 48 2 240 1783 25
10270 2023 2203 2 9 12 45 47 14 225 1744 40
10271 2023 2203 1 10 13 46 48 12 235 1756 34
10272 2070 1862 1 10 13 46 47 1 238 1961 27
10273 2070 1862 1 10 13 46 48 11 293 2089 26
10274 2070 1862 2 9 12 . . . 239 . .
10275 2070 1862 1 10 13 46 48 11 267 2131 25
10276 2070 1862 2 9 12 45 47 1 220 2211 28
10277 2070 1862 2 9 12 . . . 159 . .
10278 2070 1862 1 10 13 46 48 13 252 2101 35
10279 2070 1862 2 9 12 45 47 11 242 2276 28
10280 2070 1862 1 10 13 46 48 13 246 2067 28
10281 2070 1956 2 9 12 45 47 1 246 1966 22
10282 2070 1956 1 10 13 46 48 2 209 1853 20
10283 2070 2127 1 10 13 46 48 2 185 1872 24
10284 2070 2127 2 9 12 45 47 11 211 2043 29
10285 2070 2127 2 9 12 45 47 1 248 1445 22
10286 2070 2127 1 10 13 46 48 11 195 1473 34
10287 2070 2127 1 10 13 46 48 12 201 1957 30
10288 2070 2127 1 10 13 46 48 11 226 1744 26
10289 1936 2236 1 10 13 46 48 11 182 1772 29
10290 1936 2236 1 10 13 46 47 11 258 2029 43
10291 1936 2236 2 9 12 45 47 7 179 1920 21
10292 1936 1892 2 9 12 45 47 14 177 1653 27
10293 1936 2020 1 10 13 46 48 1 222 1906 25
10294 1936 2397 1 10 13 . . . 222 . .
10295 1936 2397 1 10 13 46 48 2 205 1919 22
10296 1936 2397 1 10 13 46 48 11 220 1944 32
10297 1936 2119 2 9 12 45 47 1 264 2499 25
10298 1936 2119 1 10 13 46 48 2 240 1797 34
10299 1936 2119 1 10 13 46 48 13 235 2220 29
10300 1936 2119 1 10 13 46 48 1 243 2053 25
10301 1866 2422 2 9 12 45 47 11 213 1991 29
10302 1866 2422 1 9 12 46 47 13 187 1735 24
10303 1866 2422 1 10 13 46 48 1 236 2109 25
10304 1866 2422 2 9 12 45 47 13 215 2302 30
10305 1866 2422 1 10 13 46 48 1 290 2267 28
10306 1866 2422 1 10 13 46 48 2 250 2062 16
10307 1866 2422 1 9 12 46 47 14 244 2109 20
10308 1866 2641 2 9 12 . . . 263 . .
10309 1866 2641 2 9 12 45 47 14 256 2458 24
10310 1866 2641 2 9 12 45 47 13 241 2613 21
10311 1948 2486 2 9 12 45 47 1 238 1713 30
10312 1948 2486 1 10 13 46 48 2 237 2144 19
10313 1948 2486 2 9 12 45 47 14 231 2251 26
10314 1948 2486 2 9 12 45 47 11 258 2455 21
10315 1948 2486 2 9 12 45 47 1 224 2117 23
10316 1948 2633 2 9 12 45 47 1 167 1445 20
10317 1948 2633 2 9 12 45 47 13 201 2116 24
10318 1948 2633 1 10 13 46 48 2 191 1813 28
10319 1948 2633 1 10 13 46 48 2 222 1897 18
10320 1948 2295 2 9 12 45 47 11 227 2154 36
10321 1948 2295 2 9 12 45 47 11 239 2181 23
10322 1948 2295 2 9 12 45 47 11 195 2269 29
10323 1948 2295 2 9 12 . . . 185 . .
10324 1948 2287 1 10 13 . . . 237 . .
10325 1948 2287 1 10 13 46 48 1 280 2176 24
10326 1948 2287 2 9 12 45 47 14 234 1949 33
10327 1948 2287 1 10 13 46 48 11 185 1551 39
10328 1948 2288 1 10 13 46 48 12 242 1907 22
10329 1948 2288 1 10 13 46 47 11 244 1925 23
10330 1948 2288 1 10 13 46 47 1 231 1942 24
10331 1948 2318 2 9 12 . . . 199 . .
10332 1948 2318 1 9 12 46 47 14 141 1680 28
10333 1948 2318 2 9 12 45 47 13 186 2050 30
10334 1948 2274 2 9 12 . . . 234 . .
10335 1948 2274 2 9 12 45 47 1 226 2209 37
10336 1948 2274 1 10 13 46 48 11 246 2206 23
10337 1948 2274 2 9 12 45 47 1 213 2412 24
10338 1948 2274 1 10 13 46 48 11 219 1919 24
10339 1948 2274 2 9 12 45 47 14 200 2241 24
10340 1948 2435 2 9 12 45 47 1 258 2388 27
10341 1948 2435 2 9 12 45 47 11 228 2306 27
10342 1948 2435 1 10 13 46 48 12 184 1556 21
10343 1948 2577 2 9 12 45 47 7 247 2192 27
10344 1948 2577 1 10 13 46 48 13 226 1908 21
10345 1948 2577 2 9 12 45 47 11 263 2343 39
10346 1948 2292 2 9 12 45 47 1 188 1615 33
10347 1948 2621 2 9 12 45 47 13 178 2072 29
10348 1948 2621 1 9 12 46 47 14 195 1878 24
10349 1948 2621 1 10 13 46 48 11 229 2030 24
10350 1948 2621 2 9 12 45 47 13 238 2459 29
10351 1948 2621 1 10 13 46 48 2 219 1773 19
10352 1948 2305 2 9 12 45 47 11 224 1974 27
10353 1948 2305 2 9 12 45 47 7 214 2035 25
10354 1948 2305 2 9 12 . . . 119 . .
10355 1845 2591 2 9 12 45 47 13 238 2358 26
10356 1845 2502 2 9 12 45 47 1 249 2181 29
10357 1845 2502 2 9 12 45 47 14 234 2283 21
10358 1845 2502 2 9 12 45 47 11 277 2525 28
10359 1845 2367 2 9 12 45 47 1 186 1903 22
10360 1845 2367 2 9 12 45 47 11 226 2398 29
10361 1845 2367 2 9 12 45 47 1 212 2191 32
10362 1845 2368 2 9 12 45 47 7 228 1974 28
10363 1845 2368 2 9 12 45 47 13 234 2326 27
10364 2126 2514 2 9 12 45 47 13 250 2274 30
10365 2126 2354 2 9 12 45 47 1 225 2043 24
10366 2126 2354 2 9 12 45 47 7 251 2095 28
10367 2082 2302 2 9 12 45 47 1 253 2468 24
10368 2082 2302 2 9 12 45 47 13 215 2043 45
10369 2082 2302 2 9 12 45 47 14 199 2279 30
10370 2082 2302 2 9 12 45 47 11 236 2225 22
10371 2082 2302 2 9 12 45 47 11 226 2259 23
10372 2082 2302 2 9 12 45 47 14 223 2257 23
10373 2082 2597 2 9 12 45 47 14 242 2107 22
10374 2082 2630 2 9 12 45 47 14 254 2070 26
10375 2082 2630 2 9 12 45 47 13 242 2206 27
10376 2082 2630 2 9 12 . . . 234 . .
10377 2082 2630 2 9 12 45 47 11 228 2237 23
10378 2082 2455 2 9 12 45 47 1 232 2144 23
10379 2082 2455 2 9 12 45 47 1 204 2303 25
10380 2082 2455 2 9 12 45 47 1 245 2290 24
10381 2245 2558 2 9 12 45 47 13 240 2102 19
10382 2245 2558 2 9 12 45 47 11 252 2616 31
10383 2245 2558 2 9 12 45 47 14 203 2139 28
10384 2245 2558 2 9 12 45 47 7 197 2445 26
10385 2245 2558 2 9 12 45 47 11 232 2386 33
10386 2245 2500 2 9 12 45 47 11 239 1771 26
10387 2245 2500 2 9 12 45 47 11 231 1518 20
10388 2245 2495 2 9 12 45 47 13 215 2271 30
10389 2245 2495 2 9 12 45 47 13 251 2478 32
10390 2245 2495 2 9 12 45 47 11 220 2326 36
10391 2245 2495 2 9 12 . . . 215 . .
10392 2245 2271 2 9 12 45 47 11 216 2352 42
10393 2245 2271 2 9 12 45 47 1 227 2239 25
10394 2245 2271 2 9 12 45 47 1 230 2271 40
10395 2245 2271 2 9 12 45 47 14 267 2415 30
10396 2245 2271 2 9 12 45 47 7 235 2090 32
10397 2245 2623 2 9 12 45 47 7 245 2385 39
10398 2245 2623 2 9 12 45 47 7 216 2310 27
10399 2245 2623 2 . 12 45 47 7 265 2268 31
